# Supplementary material for: Cyst-independent oocyte phagocytosis builds the female reproductive reserve in mice
Source: EMBO Rep. 2025 Dec 8;27(1):230–55. doi: 10.1038/s44319-025-00663-7 (PMC12796176; doi:10.1038/s44319-025-00663-7)
Supplement: Supplementary file 3 — Data Set EV1 [file 44319_2025_663_MOESM3_ESM.xlsx]

## Sheet: Dataset EV1
Gene name	p_val	avg_log2FC	pct.1	pct.2	p_val_adj	cluster
Meioc	4.9e-156	1.78271	0.912	0.214	1.06e-151	C0
4930447C04Rik	2.94e-125	1.91105	0.994	0.653	6.33e-121	C0
Hormad1	2.46e-97	1.29834	0.989	0.631	5.31e-93	C0
Ccnb3	9.59e-97	1.46528	0.876	0.337	2.07e-92	C0
Usp26	2.1e-93	0.971083	0.658	0.122	4.52e-89	C0
Top2a	8.43e-92	1.37929	0.873	0.367	1.82e-87	C0
Hspb11	1.23e-87	1.22019	0.893	0.46	2.66e-83	C0
Sycp2	1.55e-87	1.20987	0.941	0.465	3.35e-83	C0
Rplp1	6.64e-87	0.767881	1	0.983	1.43e-82	C0
Topbp1	4.49e-86	1.17332	0.938	0.561	9.69e-82	C0
Ints6	6.26e-85	1.13365	0.941	0.562	1.35e-80	C0
Fmr1	8.48e-85	1.19438	0.989	0.765	1.83e-80	C0
Brca2	2.85e-82	1.13721	0.924	0.482	6.14e-78	C0
Sycp1	1.19e-80	1.0585	1	0.829	2.56e-76	C0
Dzip3	2.45e-80	1.05092	0.938	0.533	5.28e-76	C0
Atf7ip2	1.95e-77	0.701489	0.709	0.211	4.2e-73	C0
Syt11	1.46e-74	0.591537	0.658	0.167	3.14e-70	C0
Hfm1	2.83e-74	1.0324	0.912	0.448	6.11e-70	C0
Hspa5	1.57e-73	1.01813	0.994	0.864	3.38e-69	C0
Dmc1	1.87e-73	0.690245	0.63	0.154	4.03e-69	C0
Rad51ap2	2.08e-73	0.629501	0.571	0.106	4.48e-69	C0
Atad2	2.08e-73	0.993544	0.955	0.598	4.48e-69	C0
BC051142	4.86e-73	0.572121	0.616	0.143	1.05e-68	C0
Hist1h2aa	5.7e-73	1.04658	0.678	0.2	1.23e-68	C0
Atr	2.25e-72	1.15779	0.952	0.588	4.86e-68	C0
Pigp	2.26e-72	1.07492	0.918	0.614	4.88e-68	C0
Rpl18a	5.22e-72	0.690478	0.994	0.98	1.13e-67	C0
Calr	1.22e-71	0.897421	0.975	0.842	2.63e-67	C0
Zhx1	6.8e-71	0.841997	0.816	0.377	1.47e-66	C0
Iqcb1	1.04e-70	1.12904	0.952	0.62	2.24e-66	C0
Cep290	3.52e-70	1.02919	0.895	0.471	7.6e-66	C0
Scml2	4.29e-70	0.807485	0.853	0.395	9.25e-66	C0
Pik3r3	6.66e-70	0.866481	0.839	0.368	1.44e-65	C0
Tut4	3.41e-69	0.896371	0.907	0.551	7.35e-65	C0
Tex16	5.72e-69	0.783247	0.822	0.347	1.23e-64	C0
Crebrf	2.46e-68	0.911467	0.864	0.456	5.31e-64	C0
Kdm5a	8.35e-68	0.993968	0.958	0.647	1.8e-63	C0
Hells	4.63e-67	1.01284	0.98	0.707	9.99e-63	C0
Sox30	5.16e-67	0.558663	0.718	0.246	1.11e-62	C0
Rps5	9.94e-66	0.707713	0.994	0.985	2.14e-61	C0
Rps15a	6.46e-65	0.601638	1	0.98	1.39e-60	C0
Hmgb2	2.11e-64	0.891879	0.997	0.873	4.56e-60	C0
Cdkl2	3.74e-64	0.770159	0.831	0.387	8.07e-60	C0
Rps20	3.95e-64	0.695533	1	0.993	8.51e-60	C0
H2-D1	3.92e-63	0.836556	0.749	0.289	8.46e-59	C0
Pbx3	1.16e-62	0.665029	0.726	0.27	2.5e-58	C0
Rpl10a	2.46e-61	0.640126	0.997	0.979	5.3e-57	C0
Pabpc1	3.39e-61	0.810416	0.983	0.832	7.32e-57	C0
Zmym6	1.57e-60	0.453321	0.63	0.195	3.39e-56	C0
Stag3	2.03e-60	0.92992	0.845	0.411	4.39e-56	C0
Spo11	3.86e-60	0.636408	0.746	0.301	8.32e-56	C0
Ckap5	4.35e-60	0.830855	0.949	0.639	9.38e-56	C0
Thoc2	6.58e-60	0.812464	0.929	0.609	1.42e-55	C0
Odf2l	3.95e-59	0.591806	0.782	0.359	8.51e-55	C0
Spdya	2.06e-58	0.799022	0.684	0.262	4.44e-54	C0
Ccdc88a	2.85e-58	0.828427	0.901	0.554	6.15e-54	C0
Tasor2	4.46e-58	0.733672	0.898	0.52	9.62e-54	C0
Naa15	5.37e-58	0.83239	0.935	0.654	1.16e-53	C0
Rps28	6.12e-58	0.602816	0.997	0.985	1.32e-53	C0
Zmat1	1e-57	0.503688	0.619	0.19	2.17e-53	C0
Sbno1	1.74e-57	0.748741	0.969	0.712	3.76e-53	C0
Rps23	2.98e-57	0.559765	0.997	0.982	6.44e-53	C0
Rpl19	3.99e-57	0.561147	0.997	0.978	8.6e-53	C0
Zfp318	4.19e-57	0.904411	0.847	0.524	9.04e-53	C0
Caprin2	1.61e-56	0.854774	0.969	0.611	3.48e-52	C0
S100pbp	2.26e-56	0.667861	0.814	0.411	4.87e-52	C0
Rb1cc1	2.34e-56	0.824013	0.887	0.584	5.05e-52	C0
Fbxo47	2.38e-56	0.436196	0.599	0.188	5.14e-52	C0
Swt1	3.97e-56	0.786775	0.898	0.595	8.57e-52	C0
Gm15262	4.47e-56	0.480923	0.599	0.176	9.63e-52	C0
Ndufa1	6.89e-56	0.726515	0.986	0.875	1.49e-51	C0
Eef1b2	2.6e-55	0.676654	0.992	0.923	5.6e-51	C0
Cdk12	2.72e-55	0.871157	0.932	0.689	5.87e-51	C0
Hist1h1a	2.83e-55	0.57953	0.619	0.195	6.1e-51	C0
Ncapg	4.64e-55	0.670783	0.884	0.472	1e-50	C0
Rps21	9.26e-55	0.505422	0.994	0.973	2e-50	C0
Rplp2	1.26e-54	0.526524	0.994	0.964	2.71e-50	C0
4930524B15Rik	1.68e-54	0.516465	0.573	0.167	3.61e-50	C0
Brd2	2.01e-54	0.965829	0.958	0.76	4.34e-50	C0
Zcwpw2	2.09e-54	0.550148	0.684	0.265	4.51e-50	C0
Rps6ka6	8.45e-54	0.604723	0.794	0.381	1.82e-49	C0
Tubgcp5	1.15e-53	0.638769	0.757	0.367	2.47e-49	C0
Tex101	3.3e-53	1.02314	0.924	0.579	7.11e-49	C0
Baiap2	3.32e-53	0.760057	0.684	0.265	7.17e-49	C0
Slx4ip	1.1e-52	0.459589	0.644	0.238	2.37e-48	C0
Usp32	1.4e-52	0.70509	0.831	0.446	3.03e-48	C0
Maoa	1.84e-52	0.760173	0.819	0.444	3.98e-48	C0
Hist1h2ba	3.07e-52	0.488873	0.48	0.115	6.63e-48	C0
9930021J03Rik	6.3e-52	0.72989	0.904	0.574	1.36e-47	C0
Tob1	7.75e-52	0.767856	0.816	0.438	1.67e-47	C0
Rps16	7.79e-52	0.663311	0.992	0.965	1.68e-47	C0
Msh4	3.29e-51	0.466234	0.551	0.164	7.1e-47	C0
Ankrd31	4.94e-51	0.685791	0.859	0.447	1.06e-46	C0
Zfp322a	5.05e-51	0.647092	0.799	0.438	1.09e-46	C0
Setx	5.42e-51	0.784269	0.881	0.529	1.17e-46	C0
Rad9b	8.08e-51	0.459476	0.746	0.323	1.74e-46	C0
Nipbl	8.81e-51	0.830641	0.941	0.63	1.9e-46	C0
Rpl14	9.93e-51	0.514213	1	0.975	2.14e-46	C0
Knl1	1.31e-50	0.57653	0.749	0.337	2.82e-46	C0
Syngr4	1.5e-50	0.435806	0.585	0.191	3.23e-46	C0
Syce3	1.5e-50	0.800617	0.958	0.668	3.24e-46	C0
Polr2a	1.59e-50	0.777455	0.932	0.61	3.43e-46	C0
Aspa	2.48e-50	0.372253	0.585	0.182	5.35e-46	C0
Eif4a2	3.17e-50	0.793396	0.955	0.801	6.84e-46	C0
Trmt10a	4.96e-50	0.645743	0.836	0.502	1.07e-45	C0
Meiob	9.32e-50	0.552382	0.749	0.315	2.01e-45	C0
Ttc3	1.37e-49	0.736687	0.946	0.722	2.95e-45	C0
Rpl32	1.54e-49	0.513485	0.994	0.984	3.31e-45	C0
Atp5f1	1.84e-49	0.591669	0.992	0.938	3.96e-45	C0
Ankrd26	2.61e-49	0.65949	0.681	0.285	5.62e-45	C0
Myo9a	2.7e-49	0.807789	0.924	0.588	5.82e-45	C0
Primpol	2.86e-49	0.381939	0.48	0.122	6.18e-45	C0
Tesmin	3.46e-49	0.336404	0.398	0.07	7.46e-45	C0
Sgo2a	3.67e-49	0.501697	0.726	0.319	7.92e-45	C0
Tsga10	3.87e-49	0.599127	0.788	0.403	8.35e-45	C0
Esco2	4.19e-49	0.766342	0.915	0.556	9.04e-45	C0
Smc4	6.64e-49	0.804092	0.975	0.769	1.43e-44	C0
Rpl26	2.51e-48	0.463965	0.994	0.987	5.4e-44	C0
Bclaf3	5.99e-48	0.625386	0.91	0.573	1.29e-43	C0
Kmt2a	1.87e-47	0.620673	0.763	0.354	4.04e-43	C0
Zcwpw1	1.95e-47	0.878698	0.975	0.702	4.21e-43	C0
Phf21a	2.05e-47	0.568108	0.78	0.396	4.42e-43	C0
Zfp541	3.98e-47	0.434618	0.709	0.293	8.58e-43	C0
Fam228b	5.32e-47	0.39587	0.565	0.187	1.15e-42	C0
Dop1a	5.86e-47	0.654761	0.78	0.411	1.26e-42	C0
Esf1	1.04e-46	0.671952	0.938	0.676	2.25e-42	C0
Tex12	1.08e-46	0.796273	0.927	0.586	2.33e-42	C0
Haus6	1.68e-46	0.546886	0.808	0.423	3.63e-42	C0
Hist1h4d	1.95e-46	0.636352	0.808	0.449	4.21e-42	C0
Luzp1	2.3e-46	0.602588	0.856	0.529	4.96e-42	C0
Ulk2	2.56e-46	0.48597	0.737	0.362	5.52e-42	C0
Gtf3c3	2.72e-46	0.518244	0.794	0.413	5.87e-42	C0
Gstt2	3.12e-46	0.319365	0.472	0.12	6.74e-42	C0
Alms1	3.34e-46	0.510274	0.621	0.244	7.21e-42	C0
Rpl10	4.76e-46	0.542538	0.989	0.937	1.03e-41	C0
Sirt1	5.05e-46	0.546653	0.822	0.481	1.09e-41	C0
Rpl36a	6.94e-46	0.605394	0.986	0.95	1.5e-41	C0
Nrk	8.09e-46	0.256069	0.379	0.063	1.75e-41	C0
Rbm5	1.1e-45	0.6775	0.859	0.545	2.38e-41	C0
Cplane1	1.46e-45	0.682307	0.867	0.523	3.15e-41	C0
Fut8	1.91e-45	0.478461	0.782	0.398	4.12e-41	C0
Zc3h6	2.2e-45	0.552115	0.737	0.352	4.74e-41	C0
Kdm5b	3.62e-45	0.686228	0.929	0.707	7.8e-41	C0
Casp8ap2	3.91e-45	0.668306	0.873	0.539	8.44e-41	C0
Mysm1	6.48e-45	0.618939	0.833	0.523	1.4e-40	C0
Gm16835	6.62e-45	0.308562	0.469	0.121	1.43e-40	C0
Sclt1	7.42e-45	0.464602	0.633	0.252	1.6e-40	C0
Stk31	7.58e-45	0.742421	0.983	0.714	1.64e-40	C0
H2bfm	8.59e-45	0.298761	0.353	0.058	1.85e-40	C0
Smc6	1.67e-44	0.676598	0.966	0.766	3.6e-40	C0
Ccdc122	1.79e-44	0.459553	0.751	0.347	3.87e-40	C0
Rpl39	1.87e-44	0.575312	0.992	0.958	4.03e-40	C0
4921531C22Rik	2.37e-44	0.343927	0.593	0.212	5.12e-40	C0
Fhl4	3.41e-44	0.345542	0.556	0.188	7.35e-40	C0
Agbl3	3.58e-44	0.603524	0.737	0.367	7.73e-40	C0
Ugt8a	3.71e-44	0.446084	0.48	0.143	8e-40	C0
Dyrk1b	3.84e-44	0.401459	0.619	0.242	8.28e-40	C0
Bptf	4.34e-44	0.737434	0.898	0.639	9.37e-40	C0
Rps10	7.87e-44	0.431401	1	0.981	1.7e-39	C0
Rpl23a	9.68e-44	0.628837	0.986	0.934	2.09e-39	C0
Fam135a	9.92e-44	0.519167	0.715	0.35	2.14e-39	C0
Zfp638	1.02e-43	0.655326	0.881	0.575	2.2e-39	C0
Nek4	1.28e-43	0.475206	0.799	0.413	2.77e-39	C0
Cenpf	1.39e-43	0.837912	0.949	0.601	2.99e-39	C0
Tmco1	1.44e-43	0.558089	0.879	0.554	3.1e-39	C0
Tex11	1.7e-43	0.62068	0.853	0.474	3.66e-39	C0
Rpl35a	1.82e-43	0.412974	0.997	0.975	3.93e-39	C0
Nasp	2.54e-43	0.766411	0.958	0.796	5.48e-39	C0
H2-K1	2.58e-43	0.929712	0.76	0.392	5.56e-39	C0
Ptpdc1	4.18e-43	0.276368	0.475	0.135	9.01e-39	C0
Fignl1	5.58e-43	0.434131	0.706	0.328	1.2e-38	C0
Trappc8	6.85e-43	0.619126	0.811	0.478	1.48e-38	C0
Bub1	7.05e-43	0.649216	0.921	0.568	1.52e-38	C0
Kif20b	8.22e-43	0.631567	0.811	0.429	1.77e-38	C0
Rapgef6	1.66e-42	0.529855	0.794	0.448	3.59e-38	C0
Trim52	2.47e-42	0.475925	0.585	0.226	5.33e-38	C0
Lnpk	2.48e-42	0.493621	0.808	0.446	5.34e-38	C0
Spata1	3.51e-42	0.384034	0.684	0.306	7.57e-38	C0
Rad18	4.43e-42	0.455265	0.737	0.376	9.56e-38	C0
Spdl1	4.9e-42	0.526893	0.777	0.399	1.06e-37	C0
Rpl17	5.4e-42	0.454001	0.997	0.978	1.17e-37	C0
Trim23	6.51e-42	0.454956	0.672	0.301	1.4e-37	C0
Kif15	6.99e-42	0.471459	0.785	0.411	1.51e-37	C0
Phtf1	7.55e-42	0.502763	0.754	0.4	1.63e-37	C0
Poln	7.73e-42	0.417709	0.599	0.236	1.67e-37	C0
Thoc1	9.97e-42	0.515437	0.828	0.504	2.15e-37	C0
Tex13b	1.09e-41	0.558789	0.624	0.264	2.34e-37	C0
4930592C13Rik	1.57e-41	0.321128	0.46	0.126	3.38e-37	C0
Rpl34	1.83e-41	0.42711	0.997	0.97	3.94e-37	C0
Lrriq3	2.38e-41	0.279225	0.523	0.17	5.13e-37	C0
Prdm9	2.5e-41	0.590271	0.602	0.248	5.4e-37	C0
Cstf3	2.88e-41	0.527048	0.78	0.433	6.2e-37	C0
Zkscan2	2.9e-41	0.40013	0.565	0.207	6.25e-37	C0
Wdr44	3.3e-41	0.484159	0.689	0.333	7.12e-37	C0
Anln	3.46e-41	0.590048	0.647	0.298	7.47e-37	C0
Rps24	3.94e-41	0.435252	0.992	0.983	8.51e-37	C0
Cox7c	4.8e-41	0.503648	0.992	0.964	1.04e-36	C0
Ythdc2	4.93e-41	0.564665	0.859	0.517	1.06e-36	C0
Atad5	6.26e-41	0.38426	0.545	0.194	1.35e-36	C0
Rab11fip2	1.88e-40	0.569279	0.847	0.503	4.06e-36	C0
Syn2	2.53e-40	0.253223	0.322	0.051	5.47e-36	C0
Adad1	3.57e-40	0.389686	0.633	0.257	7.7e-36	C0
Ift81	3.89e-40	0.484845	0.777	0.412	8.38e-36	C0
Hmmr	4.38e-40	0.553632	0.794	0.412	9.45e-36	C0
A930037H05Rik	6.04e-40	0.274293	0.446	0.126	1.3e-35	C0
H2-Ab1	6.21e-40	0.346904	0.39	0.089	1.34e-35	C0
Mettl16	7e-40	0.514659	0.828	0.482	1.51e-35	C0
Herc1	8.24e-40	0.728289	0.87	0.522	1.78e-35	C0
Cited1	9.12e-40	0.446997	0.771	0.403	1.97e-35	C0
Nek1	1.04e-39	0.597672	0.862	0.489	2.24e-35	C0
Ptpn12	1.04e-39	0.4408	0.715	0.343	2.24e-35	C0
Dars	1.11e-39	0.515664	0.91	0.621	2.39e-35	C0
D3Ertd751e	1.22e-39	0.372321	0.531	0.194	2.64e-35	C0
Brdt	2.02e-39	0.532824	0.661	0.313	4.36e-35	C0
Mis18bp1	2.12e-39	0.4587	0.749	0.371	4.56e-35	C0
Lsm8	2.81e-39	0.524241	0.845	0.542	6.07e-35	C0
Vps13c	3.66e-39	0.516573	0.607	0.273	7.89e-35	C0
Prkdc	3.73e-39	0.514423	0.684	0.319	8.05e-35	C0
Rps19	4.21e-39	0.415268	1	0.984	9.08e-35	C0
Fsd1l	4.48e-39	0.531572	0.768	0.431	9.67e-35	C0
Luc7l2	5.13e-39	0.69278	0.904	0.739	1.11e-34	C0
Rspry1	6.41e-39	0.509981	0.746	0.405	1.38e-34	C0
Pdpk1	6.57e-39	0.537089	0.862	0.552	1.42e-34	C0
Las1l	7.11e-39	0.585594	0.867	0.578	1.53e-34	C0
Ppwd1	7.75e-39	0.45773	0.743	0.42	1.67e-34	C0
Sptan1	9.11e-39	0.677684	0.819	0.481	1.97e-34	C0
Ankrd49	9.19e-39	0.50329	0.76	0.43	1.98e-34	C0
Rpl4	1.21e-38	0.445655	0.986	0.93	2.62e-34	C0
Bhlhb9	1.4e-38	0.558371	0.819	0.468	3.01e-34	C0
Gm884	1.62e-38	0.333555	0.554	0.194	3.49e-34	C0
Slf1	1.69e-38	0.463722	0.729	0.409	3.64e-34	C0
Nfat5	1.79e-38	0.508066	0.754	0.422	3.87e-34	C0
Wdr33	1.82e-38	0.543297	0.921	0.727	3.92e-34	C0
Matr3	2.44e-38	0.564478	0.918	0.698	5.27e-34	C0
Fbxo15	3.04e-38	0.351436	0.588	0.239	6.57e-34	C0
Ppp3cc	3.28e-38	0.307528	0.562	0.214	7.08e-34	C0
Krit1	5.54e-38	0.565556	0.845	0.551	1.2e-33	C0
Rexo5	6.85e-38	0.346095	0.579	0.234	1.48e-33	C0
Rps7	7.49e-38	0.410954	0.992	0.983	1.62e-33	C0
Snrnp70	7.98e-38	0.661288	0.918	0.744	1.72e-33	C0
Ap1g1	8.73e-38	0.483346	0.856	0.537	1.88e-33	C0
Agl	9.33e-38	0.501222	0.661	0.316	2.01e-33	C0
Krcc1	9.7e-38	0.555017	0.802	0.484	2.09e-33	C0
Cep295	9.8e-38	0.534056	0.794	0.449	2.11e-33	C0
Rpl30	1.25e-37	0.459305	0.98	0.954	2.7e-33	C0
Fnip1	1.39e-37	0.534167	0.836	0.482	3.01e-33	C0
Ezh2	1.42e-37	0.502671	0.782	0.456	3.06e-33	C0
Rpl13a	1.56e-37	0.48878	0.989	0.958	3.37e-33	C0
Ncapd3	1.85e-37	0.386306	0.664	0.316	4e-33	C0
Polr2b	1.91e-37	0.559002	0.929	0.651	4.11e-33	C0
Ccdc191	2.33e-37	0.457843	0.74	0.392	5.02e-33	C0
Kif18a	2.33e-37	0.36125	0.655	0.3	5.02e-33	C0
Adnp	2.6e-37	0.523508	0.867	0.569	5.61e-33	C0
Kdm6a	2.7e-37	0.475187	0.751	0.412	5.83e-33	C0
Nrip3	2.88e-37	0.45646	0.486	0.165	6.22e-33	C0
Nfxl1	3.62e-37	0.461681	0.816	0.483	7.81e-33	C0
Phf8	5.47e-37	0.551029	0.701	0.36	1.18e-32	C0
Dync2h1	5.67e-37	0.560173	0.768	0.402	1.22e-32	C0
Nr6a1	6.57e-37	0.409645	0.684	0.318	1.42e-32	C0
6430590A07Rik	8.02e-37	0.283765	0.517	0.189	1.73e-32	C0
Ift122	9.22e-37	0.432875	0.669	0.334	1.99e-32	C0
Rpl21	1.1e-36	0.412296	0.994	0.988	2.37e-32	C0
Mki67	1.15e-36	0.484295	0.706	0.35	2.49e-32	C0
Zfp507	1.22e-36	0.440857	0.718	0.366	2.62e-32	C0
Shoc1	1.22e-36	0.32345	0.466	0.154	2.63e-32	C0
Cenpq	1.53e-36	0.51215	0.856	0.516	3.3e-32	C0
Hcfc1	1.57e-36	0.479853	0.749	0.452	3.39e-32	C0
Uba52	1.71e-36	0.460824	0.992	0.933	3.68e-32	C0
Focad	1.85e-36	0.37621	0.664	0.32	4e-32	C0
Ilf3	2.32e-36	0.464966	0.814	0.501	5e-32	C0
Hist1h4i	2.77e-36	0.323215	0.469	0.151	5.99e-32	C0
Lrr1	3.43e-36	0.32688	0.599	0.254	7.4e-32	C0
Hist1h3f	4e-36	0.293405	0.39	0.102	8.62e-32	C0
Dleu2	4.11e-36	0.478098	0.624	0.302	8.86e-32	C0
Ankhd1	6.24e-36	0.577475	0.709	0.392	1.35e-31	C0
Rnf212b	6.27e-36	0.337708	0.715	0.342	1.35e-31	C0
Gabpb2	6.86e-36	0.463502	0.681	0.35	1.48e-31	C0
Tmem209	6.98e-36	0.401793	0.624	0.298	1.51e-31	C0
Terb1	7.58e-36	0.539918	0.833	0.45	1.64e-31	C0
Birc2	1.05e-35	0.452239	0.72	0.381	2.27e-31	C0
1700013H16Rik	1.28e-35	0.598632	0.757	0.387	2.76e-31	C0
Eps15	1.3e-35	0.459022	0.794	0.49	2.8e-31	C0
Sec61a2	1.73e-35	0.409954	0.749	0.446	3.72e-31	C0
Letm2	1.76e-35	0.405442	0.698	0.368	3.8e-31	C0
Ttc14	2.27e-35	0.637688	0.828	0.559	4.9e-31	C0
Rims2	2.49e-35	0.342732	0.441	0.136	5.37e-31	C0
Mrpl1	2.5e-35	0.488512	0.856	0.562	5.39e-31	C0
Mpp5	2.81e-35	0.364787	0.675	0.326	6.07e-31	C0
Jmjd1c	2.91e-35	0.455731	0.774	0.452	6.29e-31	C0
Tra2a	3.23e-35	0.609777	0.805	0.538	6.98e-31	C0
Sympk	3.36e-35	0.45476	0.799	0.475	7.24e-31	C0
Thnsl1	3.83e-35	0.374205	0.653	0.314	8.25e-31	C0
Stx16	4.21e-35	0.431676	0.737	0.406	9.09e-31	C0
Ddx43	5.04e-35	0.269316	0.353	0.083	1.09e-30	C0
4932438A13Rik	5.27e-35	0.605745	0.915	0.633	1.14e-30	C0
Zup1	5.41e-35	0.438486	0.777	0.43	1.17e-30	C0
Eif5	5.44e-35	0.561305	0.98	0.879	1.17e-30	C0
Kdm2a	5.95e-35	0.476351	0.819	0.524	1.28e-30	C0
Topaz1	6.59e-35	0.574404	0.766	0.395	1.42e-30	C0
Fam114a2	7.15e-35	0.593944	0.862	0.574	1.54e-30	C0
Tcf20	8.42e-35	0.485653	0.751	0.443	1.82e-30	C0
Ocrl	9.55e-35	0.311735	0.573	0.236	2.06e-30	C0
Pcsk7	9.61e-35	0.321947	0.59	0.26	2.07e-30	C0
Dhx36	9.65e-35	0.53043	0.901	0.69	2.08e-30	C0
Sugp2	1.19e-34	0.406093	0.669	0.334	2.56e-30	C0
Ahi1	1.24e-34	0.385423	0.571	0.24	2.67e-30	C0
Rc3h2	1.32e-34	0.489209	0.749	0.445	2.84e-30	C0
Rpl7	1.49e-34	0.400983	0.992	0.972	3.21e-30	C0
8030474K03Rik	1.65e-34	0.46326	0.836	0.458	3.55e-30	C0
Scaper	1.82e-34	0.551155	0.887	0.528	3.93e-30	C0
Taf4b	1.92e-34	0.489869	0.828	0.481	4.13e-30	C0
Ccne2	2.02e-34	0.581177	0.746	0.391	4.35e-30	C0
Arhgap5	2.14e-34	0.62443	0.921	0.645	4.62e-30	C0
Rbmx2	2.54e-34	0.577053	0.901	0.617	5.47e-30	C0
Brca1	2.67e-34	0.447028	0.706	0.365	5.75e-30	C0
Rps4x	2.67e-34	0.58499	0.986	0.944	5.76e-30	C0
Angel2	2.68e-34	0.399551	0.729	0.401	5.78e-30	C0
Prmt9	2.9e-34	0.398064	0.715	0.373	6.26e-30	C0
Etnk1	3.45e-34	0.623276	0.845	0.559	7.45e-30	C0
Pikfyve	4.09e-34	0.45765	0.774	0.451	8.82e-30	C0
Reg2	4.17e-34	0.389047	0.582	0.24	9e-30	C0
Tktl1	4.31e-34	0.575414	0.833	0.477	9.3e-30	C0
Larp7	4.63e-34	0.530257	0.927	0.747	1e-29	C0
Dmxl1	5.98e-34	0.460008	0.799	0.501	1.29e-29	C0
Ncapg2	6.82e-34	0.347616	0.579	0.252	1.47e-29	C0
Lypd4	7.45e-34	0.296492	0.424	0.13	1.61e-29	C0
Pofut1	9.07e-34	0.295082	0.542	0.232	1.96e-29	C0
Mms22l	9.81e-34	0.386336	0.74	0.409	2.12e-29	C0
Nrd1	1.03e-33	0.550994	0.895	0.617	2.22e-29	C0
Tomm7	1.33e-33	0.441339	0.958	0.828	2.87e-29	C0
Taok1	1.43e-33	0.484257	0.833	0.541	3.08e-29	C0
Rhox9	1.46e-33	0.263885	0.438	0.14	3.16e-29	C0
Cntrl	1.51e-33	0.470324	0.695	0.378	3.25e-29	C0
Tex9	1.51e-33	0.326385	0.61	0.281	3.27e-29	C0
Iws1	1.57e-33	0.43697	0.881	0.61	3.39e-29	C0
Zranb1	1.6e-33	0.525664	0.87	0.595	3.45e-29	C0
Dnah7b	1.69e-33	0.262377	0.455	0.15	3.65e-29	C0
Cep72	1.72e-33	0.353026	0.627	0.304	3.71e-29	C0
Btbd7	1.77e-33	0.462155	0.839	0.535	3.82e-29	C0
Xpo1	1.9e-33	0.536139	0.895	0.618	4.09e-29	C0
Qsox2	1.92e-33	0.250366	0.475	0.169	4.13e-29	C0
Ppp2r3c	2.37e-33	0.370139	0.751	0.429	5.11e-29	C0
Zbtb11	2.98e-33	0.480325	0.864	0.579	6.43e-29	C0
Gprasp2	3.21e-33	0.256907	0.452	0.145	6.92e-29	C0
Slc25a23	3.29e-33	0.418727	0.599	0.285	7.1e-29	C0
Zgrf1	3.37e-33	0.288191	0.48	0.177	7.28e-29	C0
Cd47	3.5e-33	0.410587	0.78	0.46	7.56e-29	C0
Chd2	3.96e-33	0.561198	0.712	0.407	8.53e-29	C0
Fbxl5	4.03e-33	0.506435	0.87	0.559	8.7e-29	C0
Zkscan3	4.5e-33	0.488666	0.709	0.418	9.7e-29	C0
Setdb1	4.77e-33	0.415732	0.828	0.503	1.03e-28	C0
Mcm3	4.98e-33	0.426976	0.782	0.451	1.07e-28	C0
Suv39h1	5.58e-33	0.46485	0.842	0.509	1.2e-28	C0
Nol8	6.82e-33	0.51444	0.898	0.631	1.47e-28	C0
Poli	6.99e-33	0.32435	0.576	0.244	1.51e-28	C0
Rasal2	8.05e-33	0.395191	0.766	0.433	1.74e-28	C0
Zfp438	9.17e-33	0.318187	0.503	0.199	1.98e-28	C0
Snx27	9.41e-33	0.411174	0.723	0.417	2.03e-28	C0
Taf7l2	1.08e-32	0.366844	0.669	0.305	2.33e-28	C0
Dmrtc2	1.14e-32	0.395343	0.59	0.268	2.47e-28	C0
Tti1	1.15e-32	0.381344	0.636	0.313	2.48e-28	C0
2310010J17Rik	1.22e-32	0.443892	0.805	0.469	2.62e-28	C0
Gatb	1.35e-32	0.376858	0.63	0.302	2.91e-28	C0
Hdac1	1.36e-32	0.496888	0.856	0.57	2.93e-28	C0
Ash1l	1.37e-32	0.507958	0.805	0.527	2.96e-28	C0
Mybl1	1.4e-32	0.300905	0.636	0.305	3.01e-28	C0
Atp11c	1.52e-32	0.374071	0.729	0.376	3.29e-28	C0
Mtf2	1.58e-32	0.41701	0.768	0.454	3.41e-28	C0
1700012D14Rik	1.62e-32	0.376957	0.548	0.249	3.5e-28	C0
Dgat1	1.81e-32	0.379796	0.655	0.34	3.9e-28	C0
Atm	2.02e-32	0.53926	0.644	0.335	4.35e-28	C0
Kif11	2.03e-32	0.365274	0.689	0.349	4.37e-28	C0
Zdbf2	2.18e-32	0.512325	0.811	0.503	4.71e-28	C0
Pex7	2.33e-32	0.448596	0.811	0.506	5.02e-28	C0
Lin9	2.56e-32	0.343094	0.715	0.378	5.53e-28	C0
Rabgap1l	2.67e-32	0.372451	0.658	0.341	5.76e-28	C0
Fam126b	2.83e-32	0.390145	0.65	0.331	6.11e-28	C0
Smc5	2.99e-32	0.477694	0.754	0.472	6.44e-28	C0
Tex10	3.28e-32	0.514735	0.895	0.633	7.09e-28	C0
Ttbk2	3.57e-32	0.258881	0.415	0.131	7.69e-28	C0
Uvssa	3.6e-32	0.391636	0.624	0.307	7.76e-28	C0
Spice1	3.69e-32	0.448664	0.672	0.349	7.96e-28	C0
Cfap97	4.83e-32	0.42302	0.805	0.464	1.04e-27	C0
Med21	5.86e-32	0.595594	0.91	0.719	1.26e-27	C0
Smc1b	6.51e-32	0.735396	0.997	0.825	1.4e-27	C0
Klhl35	7.09e-32	0.324665	0.585	0.254	1.53e-27	C0
Lztfl1	7.53e-32	0.43344	0.831	0.511	1.62e-27	C0
Trank1	7.98e-32	0.427056	0.61	0.293	1.72e-27	C0
Spg7	8.8e-32	0.33716	0.596	0.291	1.9e-27	C0
Tlk2	8.81e-32	0.518324	0.89	0.622	1.9e-27	C0
Trim41	1.13e-31	0.358203	0.763	0.43	2.44e-27	C0
Btbd8	1.45e-31	0.297252	0.492	0.196	3.13e-27	C0
Ccdc18	1.56e-31	0.451014	0.455	0.163	3.37e-27	C0
Kdm3a	1.69e-31	0.366131	0.627	0.305	3.65e-27	C0
1700028K03Rik	1.81e-31	0.411654	0.647	0.336	3.9e-27	C0
Rad17	1.91e-31	0.458187	0.847	0.562	4.11e-27	C0
Gtf2f1	2.08e-31	0.575348	0.912	0.742	4.48e-27	C0
H2afx	2.35e-31	0.458037	0.853	0.595	5.08e-27	C0
Zfp518a	2.51e-31	0.505085	0.907	0.601	5.42e-27	C0
Cluap1	2.96e-31	0.461812	0.87	0.561	6.38e-27	C0
Mettl4	4.22e-31	0.351416	0.667	0.339	9.11e-27	C0
Abhd10	4.31e-31	0.369312	0.757	0.423	9.29e-27	C0
Rps12	4.41e-31	0.383765	1	0.985	9.51e-27	C0
Senp6	4.45e-31	0.526748	0.952	0.742	9.61e-27	C0
Qser1	4.48e-31	0.422048	0.746	0.435	9.66e-27	C0
Efcab2	4.5e-31	0.411915	0.862	0.509	9.71e-27	C0
Mis12	4.56e-31	0.350893	0.669	0.353	9.83e-27	C0
Cenpc1	4.83e-31	0.298476	0.613	0.288	1.04e-26	C0
Catsper2	4.95e-31	0.278984	0.528	0.228	1.07e-26	C0
1700029J07Rik	5.13e-31	0.40876	0.732	0.398	1.11e-26	C0
Taf15	6.03e-31	0.503729	0.805	0.547	1.3e-26	C0
Kmt2e	6.87e-31	0.457956	0.794	0.496	1.48e-26	C0
Wdr47	7.58e-31	0.290477	0.585	0.262	1.64e-26	C0
Caap1	7.67e-31	0.373142	0.684	0.38	1.65e-26	C0
Cdkn2aip	8.49e-31	0.450754	0.766	0.461	1.83e-26	C0
Smyd4	9.09e-31	0.283783	0.531	0.229	1.96e-26	C0
Ercc6l2	9.96e-31	0.409588	0.754	0.454	2.15e-26	C0
Inca1	1.1e-30	0.512278	0.729	0.392	2.37e-26	C0
Noa1	1.33e-30	0.422025	0.76	0.431	2.87e-26	C0
Bod1l	1.55e-30	0.558669	0.876	0.6	3.34e-26	C0
Prim1	1.61e-30	0.386288	0.799	0.469	3.48e-26	C0
Cdc7	1.78e-30	0.363304	0.698	0.374	3.85e-26	C0
Chek1	1.9e-30	0.386075	0.72	0.405	4.1e-26	C0
Rsrp1	2.01e-30	0.493107	0.884	0.642	4.33e-26	C0
Iars2	2.07e-30	0.436814	0.808	0.501	4.46e-26	C0
Smc3	2.34e-30	0.620243	0.935	0.678	5.05e-26	C0
Smarca5	2.53e-30	0.552316	0.992	0.876	5.45e-26	C0
Rnf17	2.56e-30	0.580525	0.958	0.612	5.52e-26	C0
Rnf6	2.64e-30	0.384485	0.749	0.45	5.7e-26	C0
Pclo	2.73e-30	0.305458	0.37	0.111	5.89e-26	C0
Ranbp2	3.47e-30	0.471598	0.893	0.587	7.48e-26	C0
Peli1	3.52e-30	0.38907	0.862	0.579	7.6e-26	C0
Zwilch	4.27e-30	0.380096	0.698	0.378	9.21e-26	C0
Raph1	4.92e-30	0.381887	0.701	0.412	1.06e-25	C0
Pex3	5.92e-30	0.403764	0.799	0.504	1.28e-25	C0
Taf6	6.79e-30	0.38647	0.782	0.488	1.46e-25	C0
Trip12	7.21e-30	0.525335	0.924	0.699	1.55e-25	C0
Ccdc34	7.94e-30	0.4024	0.831	0.508	1.71e-25	C0
D130020L05Rik	8.58e-30	0.28161	0.483	0.19	1.85e-25	C0
Cep126	1.04e-29	0.269083	0.429	0.147	2.24e-25	C0
Relch	1.12e-29	0.470849	0.808	0.489	2.41e-25	C0
Spc25	1.14e-29	0.348327	0.853	0.519	2.47e-25	C0
Dnajc13	1.23e-29	0.422755	0.757	0.463	2.66e-25	C0
Nabp1	1.3e-29	0.517691	0.72	0.388	2.8e-25	C0
Zfp397	1.42e-29	0.420748	0.771	0.463	3.06e-25	C0
Fam122b	1.57e-29	0.278741	0.492	0.206	3.38e-25	C0
Phactr2	1.72e-29	0.360014	0.506	0.21	3.7e-25	C0
Rmdn1	1.8e-29	0.284066	0.556	0.246	3.88e-25	C0
Pbk	1.81e-29	0.276606	0.573	0.264	3.91e-25	C0
Pcbp2	2.21e-29	0.513386	0.972	0.825	4.77e-25	C0
Dtl	2.26e-29	0.38146	0.602	0.293	4.87e-25	C0
Ift88	2.39e-29	0.431454	0.768	0.445	5.16e-25	C0
Aco2	2.4e-29	0.449643	0.847	0.58	5.18e-25	C0
Rpl7a	2.66e-29	0.335824	0.983	0.975	5.73e-25	C0
Katnal1	3.01e-29	0.322863	0.551	0.256	6.49e-25	C0
Rbm44	3.03e-29	0.424047	0.692	0.374	6.53e-25	C0
Cep63	3.26e-29	0.394379	0.684	0.398	7.03e-25	C0
Anapc1	3.48e-29	0.383503	0.746	0.448	7.5e-25	C0
Cep162	3.75e-29	0.393834	0.706	0.381	8.08e-25	C0
Rps6	4.07e-29	0.365977	0.989	0.962	8.77e-25	C0
Fchsd2	4.14e-29	0.336191	0.684	0.388	8.93e-25	C0
Rpsa	4.17e-29	0.443726	0.994	0.976	9e-25	C0
Ankib1	4.22e-29	0.377578	0.763	0.473	9.1e-25	C0
Rad1	4.74e-29	0.298396	0.54	0.242	1.02e-24	C0
Pias4	5.41e-29	0.398124	0.768	0.46	1.17e-24	C0
Pet2	5.77e-29	0.68751	0.74	0.423	1.24e-24	C0
Ndufb11	5.82e-29	0.447095	0.958	0.833	1.25e-24	C0
Parp12	5.99e-29	0.324602	0.559	0.253	1.29e-24	C0
Npat	6.41e-29	0.362715	0.715	0.416	1.38e-24	C0
Glg1	7.21e-29	0.493965	0.774	0.504	1.55e-24	C0
Rnf103	7.33e-29	0.340633	0.607	0.318	1.58e-24	C0
Abcd1	7.39e-29	0.307078	0.545	0.254	1.59e-24	C0
Rfx7	7.59e-29	0.433192	0.72	0.435	1.64e-24	C0
Zzef1	7.91e-29	0.348848	0.61	0.322	1.71e-24	C0
Wdr35	7.97e-29	0.404583	0.616	0.305	1.72e-24	C0
Kansl1l	8.82e-29	0.380229	0.709	0.384	1.9e-24	C0
Mcm8	9.11e-29	0.404731	0.771	0.446	1.96e-24	C0
Cdk13	9.55e-29	0.415219	0.833	0.541	2.06e-24	C0
Nr1d2	1.08e-28	0.299224	0.709	0.379	2.32e-24	C0
Nr3c1	1.09e-28	0.357477	0.692	0.367	2.34e-24	C0
Zmym5	1.12e-28	0.469883	0.856	0.601	2.42e-24	C0
Hist1h2an	1.23e-28	0.270195	0.322	0.085	2.65e-24	C0
Nipal2	1.3e-28	0.310768	0.568	0.259	2.8e-24	C0
4632427E13Rik	1.59e-28	0.485483	0.74	0.441	3.43e-24	C0
Neto2	1.74e-28	0.398153	0.732	0.423	3.74e-24	C0
Asb1	2.01e-28	0.256254	0.373	0.116	4.34e-24	C0
Dcaf6	2.06e-28	0.346543	0.678	0.37	4.45e-24	C0
Mrps9	2.3e-28	0.438483	0.895	0.633	4.97e-24	C0
Gls	2.33e-28	0.553646	0.743	0.485	5.03e-24	C0
Shld2	2.67e-28	0.256363	0.449	0.173	5.76e-24	C0
Hnrnph3	3.04e-28	0.483287	0.819	0.577	6.56e-24	C0
Ufl1	3.05e-28	0.367389	0.788	0.504	6.57e-24	C0
Dock7	3.15e-28	0.367542	0.763	0.462	6.78e-24	C0
Rpgrip1l	3.15e-28	0.282804	0.706	0.377	6.81e-24	C0
Mycbp2	3.48e-28	0.526646	0.941	0.717	7.5e-24	C0
Zc3h8	3.79e-28	0.340277	0.636	0.336	8.17e-24	C0
H2afz	3.96e-28	0.385939	0.96	0.863	8.55e-24	C0
Nr2c2	3.97e-28	0.389639	0.624	0.349	8.56e-24	C0
Helz	4.39e-28	0.388745	0.678	0.386	9.46e-24	C0
Wdr60	4.72e-28	0.34928	0.624	0.328	1.02e-23	C0
Armt1	4.85e-28	0.273458	0.486	0.205	1.05e-23	C0
Baz1b	4.98e-28	0.543096	0.833	0.582	1.07e-23	C0
Rprd1a	5.17e-28	0.44292	0.78	0.505	1.11e-23	C0
Tmx4	5.98e-28	0.3577	0.845	0.534	1.29e-23	C0
Lyst	6.47e-28	0.403045	0.605	0.313	1.4e-23	C0
Igf2r	6.47e-28	0.415284	0.78	0.486	1.4e-23	C0
Jade1	6.77e-28	0.420922	0.655	0.343	1.46e-23	C0
Zfp612	6.77e-28	0.37995	0.686	0.375	1.46e-23	C0
Zfp113	8.79e-28	0.262759	0.441	0.167	1.9e-23	C0
Smg6	9.14e-28	0.438908	0.791	0.504	1.97e-23	C0
Txlng	9.18e-28	0.441584	0.791	0.507	1.98e-23	C0
Arhgap12	1.01e-27	0.359744	0.782	0.483	2.18e-23	C0
Ccp110	1.02e-27	0.360729	0.726	0.417	2.19e-23	C0
Mapk8ip3	1.05e-27	0.282125	0.573	0.279	2.27e-23	C0
Cep83	1.06e-27	0.380486	0.893	0.594	2.28e-23	C0
Hps5	1.11e-27	0.344789	0.424	0.156	2.4e-23	C0
Hist1h1e	1.12e-27	0.513258	0.811	0.513	2.42e-23	C0
Dnaaf2	1.15e-27	0.348166	0.743	0.422	2.47e-23	C0
Aftph	1.28e-27	0.445579	0.771	0.466	2.76e-23	C0
B230354K17Rik	1.38e-27	0.35634	0.655	0.339	2.97e-23	C0
Ubxn2b	1.39e-27	0.309523	0.636	0.333	3.01e-23	C0
Btbd18	1.47e-27	0.257481	0.446	0.166	3.17e-23	C0
Brip1	1.95e-27	0.289047	0.514	0.226	4.21e-23	C0
Zc3h13	1.95e-27	0.494382	0.85	0.588	4.21e-23	C0
Arl6ip1	2e-27	0.618806	0.912	0.74	4.32e-23	C0
Rnf170	2.04e-27	0.354745	0.811	0.489	4.39e-23	C0
Macrod2	2.11e-27	0.371703	0.819	0.473	4.54e-23	C0
Slc38a9	2.12e-27	0.273741	0.531	0.233	4.57e-23	C0
Spata22	2.31e-27	0.261348	0.621	0.302	4.97e-23	C0
Mfn1	2.48e-27	0.327889	0.746	0.434	5.36e-23	C0
Rpl37	2.56e-27	0.304511	0.997	0.986	5.52e-23	C0
Asf1b	2.59e-27	0.32862	0.689	0.375	5.59e-23	C0
Clock	2.82e-27	0.386411	0.782	0.466	6.09e-23	C0
Tfrc	2.88e-27	0.454852	0.893	0.57	6.22e-23	C0
BC055324	3.05e-27	0.280735	0.576	0.276	6.59e-23	C0
Ints13	3.07e-27	0.372008	0.638	0.335	6.63e-23	C0
Elp4	3.19e-27	0.279433	0.754	0.446	6.88e-23	C0
Gc	3.53e-27	0.375334	0.715	0.388	7.62e-23	C0
Gpat2	4.42e-27	0.41674	0.842	0.501	9.53e-23	C0
Ddx55	4.85e-27	0.300947	0.658	0.367	1.05e-22	C0
Ndc80	6.59e-27	0.291189	0.65	0.331	1.42e-22	C0
Xpr1	7.35e-27	0.303334	0.559	0.273	1.59e-22	C0
Med1	8.07e-27	0.384145	0.766	0.48	1.74e-22	C0
Acer3	8.83e-27	0.380304	0.542	0.253	1.9e-22	C0
Ubr4	8.98e-27	0.493647	0.862	0.61	1.94e-22	C0
Cntln	9.19e-27	0.307996	0.641	0.35	1.98e-22	C0
Prrc2a	1.12e-26	0.40137	0.85	0.602	2.42e-22	C0
Mir17hg	1.17e-26	0.30324	0.494	0.218	2.53e-22	C0
Cenpe	1.32e-26	0.47238	0.879	0.537	2.84e-22	C0
Palb2	1.69e-26	0.309236	0.607	0.321	3.64e-22	C0
Itgb3bp	1.73e-26	0.268971	0.774	0.458	3.72e-22	C0
Htt	1.98e-26	0.337875	0.647	0.364	4.27e-22	C0
Gpbp1	2.23e-26	0.480098	0.986	0.848	4.82e-22	C0
Sp4	2.5e-26	0.290388	0.562	0.272	5.39e-22	C0
Usp9x	2.61e-26	0.559544	0.952	0.749	5.62e-22	C0
Cfap36	2.81e-26	0.435024	0.859	0.609	6.05e-22	C0
Cox7a2l	2.83e-26	0.402998	0.977	0.865	6.11e-22	C0
AC149090.1	2.84e-26	0.31246	0.571	0.281	6.13e-22	C0
Gtf2h1	3.18e-26	0.426257	0.833	0.578	6.85e-22	C0
Clcn3	3.25e-26	0.356595	0.72	0.427	7.01e-22	C0
Rps29	3.3e-26	0.290509	1	0.981	7.13e-22	C0
Ccnh	3.33e-26	0.457686	0.895	0.634	7.19e-22	C0
Smim8	3.39e-26	0.413555	0.814	0.518	7.31e-22	C0
Gprasp1	3.63e-26	0.288908	0.675	0.393	7.83e-22	C0
Nbas	4.32e-26	0.344532	0.636	0.338	9.32e-22	C0
Rasa1	4.49e-26	0.454729	0.895	0.64	9.69e-22	C0
Atf2	4.94e-26	0.366211	0.791	0.512	1.07e-21	C0
Eif3e	5.13e-26	0.375574	0.96	0.841	1.11e-21	C0
Yipf4	5.29e-26	0.421905	0.836	0.593	1.14e-21	C0
Trap1	5.62e-26	0.416252	0.839	0.558	1.21e-21	C0
Tnrc6c	6.3e-26	0.405864	0.805	0.55	1.36e-21	C0
Slbp	6.57e-26	0.45234	0.898	0.678	1.42e-21	C0
Dnajb4	6.59e-26	0.3814	0.723	0.447	1.42e-21	C0
Wnk1	6.68e-26	0.468413	0.938	0.733	1.44e-21	C0
Crbn	6.86e-26	0.331292	0.791	0.514	1.48e-21	C0
Cep83os	7.58e-26	0.282952	0.379	0.136	1.63e-21	C0
Senp8	7.78e-26	0.265792	0.605	0.299	1.68e-21	C0
Cog6	8.39e-26	0.366705	0.822	0.497	1.81e-21	C0
M1ap	8.92e-26	0.760561	0.506	0.231	1.92e-21	C0
Lig3	9.88e-26	0.320032	0.729	0.431	2.13e-21	C0
Eif4ebp3	1.06e-25	0.284126	0.432	0.182	2.29e-21	C0
Ddx20	1.08e-25	0.328246	0.732	0.425	2.33e-21	C0
Pias2	1.15e-25	0.413539	0.864	0.599	2.49e-21	C0
Klhl22	1.21e-25	0.320331	0.613	0.329	2.62e-21	C0
Btaf1	1.3e-25	0.399281	0.85	0.583	2.79e-21	C0
Supt3	1.3e-25	0.345823	0.828	0.536	2.79e-21	C0
Atp6v1h	1.39e-25	0.431395	0.91	0.668	3e-21	C0
Brwd1	1.45e-25	0.377346	0.802	0.532	3.14e-21	C0
Orc3	1.51e-25	0.326437	0.751	0.462	3.25e-21	C0
Gopc	1.53e-25	0.255544	0.537	0.26	3.3e-21	C0
Zfp407	1.56e-25	0.254307	0.545	0.268	3.36e-21	C0
Dip2c	1.58e-25	0.374664	0.636	0.355	3.4e-21	C0
Cul4b	1.59e-25	0.395579	0.912	0.681	3.44e-21	C0
Usp47	1.71e-25	0.457976	0.893	0.638	3.69e-21	C0
Snhg9	1.9e-25	0.385719	0.695	0.432	4.09e-21	C0
Qrich1	2.01e-25	0.314492	0.859	0.577	4.34e-21	C0
Acss2	2.17e-25	0.345189	0.421	0.168	4.68e-21	C0
Gbf1	2.33e-25	0.366671	0.61	0.335	5.03e-21	C0
Zranb2	2.7e-25	0.413885	0.901	0.698	5.83e-21	C0
Rbmxl2	2.75e-25	0.348967	0.816	0.489	5.93e-21	C0
Rpgr	3.13e-25	0.40222	0.768	0.47	6.74e-21	C0
9230114K14Rik	3.31e-25	0.27626	0.415	0.162	7.14e-21	C0
Cog4	3.77e-25	0.311381	0.751	0.465	8.12e-21	C0
Klhl20	3.94e-25	0.268842	0.511	0.236	8.5e-21	C0
Ptpra	3.97e-25	0.391239	0.579	0.294	8.57e-21	C0
Carf	4.4e-25	0.260989	0.492	0.226	9.49e-21	C0
Med23	5.19e-25	0.345556	0.63	0.343	1.12e-20	C0
Utp20	5.3e-25	0.379303	0.613	0.325	1.14e-20	C0
Ccdc62	5.47e-25	0.270637	0.525	0.256	1.18e-20	C0
Crebl2	5.47e-25	0.258728	0.483	0.212	1.18e-20	C0
Rpl23	6.48e-25	0.299624	0.994	0.986	1.4e-20	C0
Spa17	7.02e-25	0.388427	0.901	0.614	1.51e-20	C0
Map10	9.94e-25	0.299245	0.542	0.262	2.14e-20	C0
Usp42	1.02e-24	0.426444	0.732	0.438	2.2e-20	C0
Tbl1xr1	1.1e-24	0.360636	0.655	0.39	2.37e-20	C0
Chd8	1.15e-24	0.380062	0.777	0.532	2.49e-20	C0
Taf2	1.25e-24	0.406917	0.661	0.379	2.7e-20	C0
Atxn2	1.26e-24	0.424241	0.794	0.545	2.71e-20	C0
Nkrf	1.33e-24	0.260354	0.466	0.209	2.86e-20	C0
Edrf1	1.38e-24	0.36679	0.734	0.441	2.97e-20	C0
Pih1d2	1.44e-24	0.303889	0.449	0.197	3.11e-20	C0
Abi2	1.53e-24	0.36507	0.664	0.385	3.29e-20	C0
Prkd3	1.63e-24	0.345546	0.633	0.346	3.51e-20	C0
Myo5a	1.67e-24	0.343085	0.655	0.366	3.59e-20	C0
Dmxl2	1.7e-24	0.335991	0.653	0.364	3.66e-20	C0
Rack1	1.78e-24	0.359943	0.986	0.943	3.83e-20	C0
Trappc2	1.83e-24	0.29879	0.842	0.528	3.96e-20	C0
Pcm1	1.9e-24	0.489581	0.944	0.724	4.11e-20	C0
Itch	2.04e-24	0.382265	0.771	0.505	4.4e-20	C0
Taf1b	2.57e-24	0.309984	0.859	0.535	5.54e-20	C0
Baz2a	2.65e-24	0.362979	0.78	0.513	5.72e-20	C0
Cyld	2.73e-24	0.354671	0.681	0.408	5.89e-20	C0
Metap1d	2.78e-24	0.287264	0.562	0.292	6e-20	C0
Tbk1	2.79e-24	0.326383	0.797	0.498	6.02e-20	C0
Prdm2	2.8e-24	0.346308	0.644	0.381	6.04e-20	C0
Zfyve16	2.88e-24	0.316227	0.653	0.374	6.22e-20	C0
Gpatch8	2.95e-24	0.350968	0.774	0.51	6.35e-20	C0
Stag1	3.16e-24	0.321393	0.788	0.486	6.81e-20	C0
Uba6	3.52e-24	0.453077	0.91	0.647	7.59e-20	C0
Stk17b	3.81e-24	0.286534	0.585	0.301	8.21e-20	C0
Mllt10	4.08e-24	0.384962	0.853	0.577	8.81e-20	C0
Pde8a	4.21e-24	0.325352	0.466	0.2	9.08e-20	C0
Recql	4.25e-24	0.251103	0.59	0.312	9.18e-20	C0
Fgfr1op2	4.38e-24	0.400513	0.895	0.701	9.45e-20	C0
Mau2	4.59e-24	0.257255	0.596	0.316	9.9e-20	C0
Ube2s	4.59e-24	0.411164	0.992	0.932	9.9e-20	C0
Arl6ip6	5.29e-24	0.287351	0.644	0.353	1.14e-19	C0
Stk33	6.01e-24	0.27491	0.469	0.203	1.3e-19	C0
Pi4ka	6.48e-24	0.416818	0.686	0.421	1.4e-19	C0
Cog7	6.51e-24	0.278182	0.548	0.279	1.4e-19	C0
Tsc22d2	6.77e-24	0.398352	0.766	0.501	1.46e-19	C0
Zbtb21	7.86e-24	0.292494	0.667	0.371	1.7e-19	C0
Bex1	8.09e-24	0.318607	0.87	0.549	1.74e-19	C0
Taf1	8.92e-24	0.347897	0.766	0.481	1.92e-19	C0
Rpl31	9.32e-24	0.336684	0.983	0.955	2.01e-19	C0
Fyco1	9.6e-24	0.326626	0.449	0.198	2.07e-19	C0
Rif1	9.62e-24	0.465146	0.938	0.676	2.08e-19	C0
Ift74	9.7e-24	0.384021	0.847	0.562	2.09e-19	C0
Nup88	1.01e-23	0.349163	0.816	0.557	2.17e-19	C0
Zfc3h1	1.13e-23	0.321345	0.706	0.423	2.43e-19	C0
Copb2	1.31e-23	0.451989	0.98	0.853	2.83e-19	C0
Lrpap1	1.53e-23	0.362412	0.794	0.527	3.31e-19	C0
Nkap	1.61e-23	0.367558	0.799	0.533	3.48e-19	C0
Rbm27	1.72e-23	0.405363	0.867	0.632	3.71e-19	C0
Mtif2	2.1e-23	0.372138	0.636	0.38	4.53e-19	C0
Akap8l	2.73e-23	0.275281	0.763	0.471	5.89e-19	C0
Tipin	2.8e-23	0.405482	0.842	0.59	6.04e-19	C0
Heatr5b	2.84e-23	0.34107	0.531	0.276	6.13e-19	C0
Pick1	3.11e-23	0.263329	0.607	0.329	6.7e-19	C0
Dlat	3.29e-23	0.397441	0.847	0.582	7.1e-19	C0
Nup133	3.42e-23	0.34623	0.802	0.506	7.38e-19	C0
Mre11a	3.57e-23	0.294962	0.588	0.329	7.7e-19	C0
Dgkd	3.6e-23	0.319587	0.703	0.43	7.76e-19	C0
Zfp62	3.63e-23	0.357123	0.61	0.362	7.82e-19	C0
Bfar	3.81e-23	0.303541	0.684	0.411	8.22e-19	C0
Pura	3.87e-23	0.361708	0.814	0.562	8.34e-19	C0
Zc3h18	4.6e-23	0.361841	0.794	0.531	9.92e-19	C0
Nipa2	5.42e-23	0.368649	0.754	0.503	1.17e-18	C0
Ppp1r12b	6.52e-23	0.268274	0.562	0.288	1.41e-18	C0
Mphosph8	6.53e-23	0.501626	0.929	0.733	1.41e-18	C0
Tcp1	6.72e-23	0.357156	0.975	0.896	1.45e-18	C0
Mcm5	7.03e-23	0.324102	0.785	0.483	1.52e-18	C0
Nup107	7.05e-23	0.270803	0.78	0.491	1.52e-18	C0
Bmi1	7.27e-23	0.364097	0.715	0.426	1.57e-18	C0
Tsc22d3	7.54e-23	0.356221	0.816	0.506	1.63e-18	C0
Pou4f1	7.66e-23	0.2766	0.554	0.289	1.65e-18	C0
Mon2	7.86e-23	0.297836	0.695	0.432	1.7e-18	C0
Vps50	8.35e-23	0.291567	0.568	0.307	1.8e-18	C0
Eif4g3	8.42e-23	0.475072	0.805	0.584	1.82e-18	C0
Gon4l	8.68e-23	0.325989	0.686	0.427	1.87e-18	C0
Uhrf2	1.1e-22	0.294779	0.661	0.388	2.37e-18	C0
Uimc1	1.14e-22	0.325326	0.774	0.512	2.47e-18	C0
Kntc1	1.15e-22	0.260085	0.545	0.271	2.48e-18	C0
Cbfa2t2	1.24e-22	0.290431	0.613	0.347	2.67e-18	C0
Pafah1b1	1.5e-22	0.381156	0.952	0.81	3.24e-18	C0
Rps27a	1.53e-22	0.263521	0.994	0.977	3.29e-18	C0
Tdrd7	1.54e-22	0.324317	0.703	0.407	3.32e-18	C0
Senp2	1.91e-22	0.396312	0.901	0.667	4.11e-18	C0
Armcx5	1.99e-22	0.281333	0.576	0.319	4.28e-18	C0
Emsy	2.19e-22	0.258277	0.638	0.365	4.72e-18	C0
Vps13b	2.3e-22	0.299075	0.596	0.336	4.96e-18	C0
Zfp654	2.3e-22	0.317537	0.647	0.383	4.97e-18	C0
Ap3d1	2.39e-22	0.389932	0.72	0.48	5.16e-18	C0
Cdkl3	2.57e-22	0.260335	0.568	0.296	5.54e-18	C0
Dcaf1	2.93e-22	0.353174	0.794	0.536	6.31e-18	C0
Rpl22	2.94e-22	0.305785	0.989	0.957	6.35e-18	C0
Vcpip1	3.23e-22	0.329516	0.706	0.435	6.96e-18	C0
Fras1	3.43e-22	0.32386	0.427	0.188	7.39e-18	C0
Tnrc6b	3.44e-22	0.270696	0.698	0.41	7.42e-18	C0
Nsd2	3.69e-22	0.358727	0.845	0.587	7.97e-18	C0
Id4	3.7e-22	0.414328	0.605	0.332	7.99e-18	C0
Pde6d	4.22e-22	0.342844	0.746	0.468	9.11e-18	C0
Ufsp2	4.25e-22	0.288807	0.794	0.502	9.17e-18	C0
Ribc1	4.32e-22	0.307928	0.749	0.446	9.31e-18	C0
Mapkap1	4.54e-22	0.274805	0.757	0.491	9.78e-18	C0
Rps26	4.59e-22	0.306664	0.992	0.974	9.9e-18	C0
Grk4	4.97e-22	0.256038	0.554	0.295	1.07e-17	C0
Xlr	4.99e-22	0.341263	0.797	0.486	1.08e-17	C0
Xiap	5.07e-22	0.334454	0.709	0.46	1.09e-17	C0
Rhox13	5.07e-22	0.268143	0.703	0.395	1.09e-17	C0
Cmc4	5.27e-22	0.255172	0.794	0.488	1.14e-17	C0
Rpl3	5.3e-22	0.317711	0.992	0.959	1.14e-17	C0
Atp11b	5.33e-22	0.347836	0.85	0.598	1.15e-17	C0
Shprh	5.38e-22	0.309603	0.706	0.432	1.16e-17	C0
Ccdc181	5.44e-22	0.347119	0.785	0.486	1.17e-17	C0
Snx16	5.48e-22	0.305373	0.675	0.406	1.18e-17	C0
Vps35	5.55e-22	0.423897	0.944	0.762	1.2e-17	C0
Prpf40a	5.69e-22	0.433959	0.884	0.672	1.23e-17	C0
Cenpk	5.71e-22	0.325698	0.788	0.493	1.23e-17	C0
Top2b	5.89e-22	0.329287	0.766	0.467	1.27e-17	C0
Pole	6.72e-22	0.291822	0.562	0.311	1.45e-17	C0
Suco	7.08e-22	0.357881	0.811	0.553	1.53e-17	C0
Ccdc152	8.46e-22	0.319503	0.842	0.501	1.82e-17	C0
Nuf2	8.46e-22	0.269875	0.551	0.288	1.83e-17	C0
Sel1l	8.46e-22	0.358259	0.72	0.472	1.83e-17	C0
Rnf19b	8.95e-22	0.260601	0.709	0.427	1.93e-17	C0
Golga3	9.2e-22	0.339255	0.706	0.46	1.98e-17	C0
Rad51ap1	1.13e-21	0.254609	0.596	0.323	2.44e-17	C0
Mob1b	1.21e-21	0.322031	0.811	0.553	2.6e-17	C0
Rps9	1.22e-21	0.272015	0.98	0.949	2.63e-17	C0
5031425E22Rik	1.26e-21	0.273647	0.475	0.221	2.73e-17	C0
Usp34	1.3e-21	0.432808	0.972	0.795	2.81e-17	C0
Nktr	1.44e-21	0.435719	0.893	0.68	3.11e-17	C0
Camsap1	1.6e-21	0.337478	0.729	0.463	3.44e-17	C0
Tpx2	1.63e-21	0.296641	0.715	0.406	3.52e-17	C0
Zfp213	1.71e-21	0.257425	0.554	0.29	3.69e-17	C0
Ccdc15	1.94e-21	0.270952	0.607	0.344	4.19e-17	C0
Sgsm3	2.18e-21	0.264776	0.463	0.218	4.7e-17	C0
Herc2	2.24e-21	0.367773	0.675	0.398	4.83e-17	C0
Zfp672	2.33e-21	0.2708	0.661	0.392	5.04e-17	C0
Znrd1as	2.84e-21	0.307085	0.802	0.518	6.13e-17	C0
Ankrd12	3.07e-21	0.438648	0.85	0.605	6.62e-17	C0
Sec63	3.13e-21	0.362529	0.845	0.61	6.76e-17	C0
Phf12	3.21e-21	0.306619	0.65	0.388	6.92e-17	C0
Wdr11	3.39e-21	0.255017	0.497	0.248	7.31e-17	C0
Safb2	3.49e-21	0.325214	0.72	0.475	7.53e-17	C0
Gigyf2	3.97e-21	0.325533	0.802	0.552	8.56e-17	C0
Chtop	4.06e-21	0.323034	0.87	0.643	8.75e-17	C0
Ints2	4.26e-21	0.326852	0.633	0.368	9.19e-17	C0
Mrpl27	4.29e-21	0.260972	0.726	0.476	9.25e-17	C0
Cspp1	4.41e-21	0.313907	0.791	0.505	9.51e-17	C0
Rcn2	4.49e-21	0.306934	0.791	0.556	9.68e-17	C0
Mdm2	4.96e-21	0.317614	0.833	0.581	1.07e-16	C0
Ap1m1	4.99e-21	0.250778	0.774	0.489	1.08e-16	C0
Lig1	5.23e-21	0.440479	0.853	0.583	1.13e-16	C0
Ccdc136	5.35e-21	0.281903	0.791	0.481	1.15e-16	C0
Cpsf7	5.67e-21	0.271442	0.636	0.375	1.22e-16	C0
Ift80	5.86e-21	0.253702	0.579	0.318	1.26e-16	C0
Trpm7	5.91e-21	0.383403	0.845	0.607	1.27e-16	C0
Zpbp	6.08e-21	0.268702	0.554	0.292	1.31e-16	C0
Togaram1	6.41e-21	0.304265	0.607	0.341	1.38e-16	C0
Huwe1	6.53e-21	0.445531	0.966	0.814	1.41e-16	C0
Morc3	7.07e-21	0.296042	0.763	0.499	1.53e-16	C0
Ccnc	8.02e-21	0.290126	0.681	0.414	1.73e-16	C0
Wrap73	8.42e-21	0.26029	0.732	0.448	1.82e-16	C0
Chd6	8.79e-21	0.321203	0.777	0.515	1.9e-16	C0
Ice2	8.86e-21	0.2883	0.573	0.32	1.91e-16	C0
Ttf1	9.79e-21	0.259271	0.551	0.299	2.11e-16	C0
Pten	1.18e-20	0.292697	0.831	0.602	2.54e-16	C0
Thap12	1.2e-20	0.339557	0.831	0.565	2.58e-16	C0
Ube4a	1.21e-20	0.305487	0.678	0.414	2.6e-16	C0
Asxl2	1.29e-20	0.26115	0.565	0.316	2.77e-16	C0
Bclaf1	1.38e-20	0.390374	0.927	0.702	2.98e-16	C0
Hnrnpr	1.52e-20	0.411071	0.881	0.703	3.27e-16	C0
Chn1	1.58e-20	0.2672	0.588	0.327	3.41e-16	C0
Ccnyl1	1.62e-20	0.266817	0.655	0.385	3.49e-16	C0
Chaf1a	1.72e-20	0.281482	0.627	0.356	3.72e-16	C0
Rbbp8	1.76e-20	0.359176	0.831	0.582	3.79e-16	C0
Epb41l5	1.82e-20	0.424548	0.74	0.482	3.93e-16	C0
Ubn2	1.83e-20	0.268667	0.819	0.566	3.95e-16	C0
Ecpas	1.89e-20	0.319166	0.864	0.612	4.07e-16	C0
Kif23	1.92e-20	0.280768	0.52	0.274	4.13e-16	C0
Arid1a	1.94e-20	0.379407	0.774	0.511	4.19e-16	C0
Fmnl2	1.96e-20	0.339359	0.492	0.235	4.22e-16	C0
Zfp280d	2.05e-20	0.314716	0.667	0.419	4.42e-16	C0
6720427I07Rik	2.07e-20	0.324585	0.489	0.259	4.46e-16	C0
Blm	2.31e-20	0.269669	0.621	0.364	4.99e-16	C0
Brd8	2.51e-20	0.252721	0.661	0.393	5.42e-16	C0
Actr6	2.75e-20	0.300066	0.627	0.385	5.94e-16	C0
Fbxo28	2.82e-20	0.27576	0.712	0.458	6.08e-16	C0
Mrpl48	2.83e-20	0.379542	0.85	0.632	6.11e-16	C0
Ccdc172	3e-20	0.262131	0.768	0.464	6.47e-16	C0
Abraxas2	3.05e-20	0.312741	0.723	0.472	6.58e-16	C0
Zfp808	3.08e-20	0.416087	0.466	0.228	6.65e-16	C0
Smg1	3.12e-20	0.318223	0.729	0.472	6.72e-16	C0
Nbeal1	3.51e-20	0.304072	0.794	0.55	7.58e-16	C0
Fam204a	3.89e-20	0.296618	0.788	0.572	8.39e-16	C0
Zfp329	3.91e-20	0.274881	0.616	0.368	8.43e-16	C0
Sun1	4.17e-20	0.272601	0.559	0.306	9e-16	C0
Dnaja4	4.21e-20	0.259151	0.52	0.272	9.08e-16	C0
Cstf2	4.22e-20	0.297242	0.774	0.502	9.1e-16	C0
Ddx5	4.55e-20	0.336995	0.997	0.961	9.81e-16	C0
Herc4	4.58e-20	0.300822	0.593	0.339	9.89e-16	C0
Stk38	4.74e-20	0.272	0.715	0.447	1.02e-15	C0
Mtr	5.03e-20	0.250892	0.48	0.243	1.08e-15	C0
Ddx24	5.54e-20	0.381033	0.98	0.817	1.2e-15	C0
Ints7	5.79e-20	0.286172	0.602	0.365	1.25e-15	C0
Akap11	5.85e-20	0.338387	0.893	0.626	1.26e-15	C0
Dgcr8	5.91e-20	0.272192	0.54	0.292	1.27e-15	C0
Pwwp2a	6.02e-20	0.265001	0.718	0.434	1.3e-15	C0
Alg1	6.42e-20	0.307066	0.743	0.467	1.39e-15	C0
Usp37	6.52e-20	0.30779	0.799	0.51	1.41e-15	C0
Tex14	6.8e-20	0.316616	0.647	0.378	1.47e-15	C0
Ubr3	6.9e-20	0.330938	0.816	0.526	1.49e-15	C0
Pdxdc1	7.01e-20	0.305601	0.856	0.622	1.51e-15	C0
Coa6	7.15e-20	0.293802	0.763	0.501	1.54e-15	C0
Tasor	7.54e-20	0.325379	0.862	0.582	1.63e-15	C0
Nemf	8.15e-20	0.373845	0.816	0.591	1.76e-15	C0
Hspa4l	9.29e-20	0.350338	0.794	0.532	2e-15	C0
Snw1	9.34e-20	0.315177	0.876	0.661	2.02e-15	C0
Trappc11	1.1e-19	0.319697	0.757	0.471	2.37e-15	C0
Arid2	1.16e-19	0.314518	0.681	0.431	2.49e-15	C0
Ccnk	1.23e-19	0.303395	0.751	0.496	2.64e-15	C0
Pnisr	1.28e-19	0.417998	0.822	0.618	2.76e-15	C0
Tbcel	1.31e-19	0.262289	0.548	0.311	2.83e-15	C0
Slc25a36	1.31e-19	0.276087	0.678	0.441	2.83e-15	C0
Mrpl46	1.32e-19	0.271223	0.816	0.561	2.85e-15	C0
Mdc1	1.33e-19	0.315625	0.74	0.473	2.87e-15	C0
Mdn1	1.37e-19	0.472136	0.87	0.612	2.96e-15	C0
Hnrnpc	1.42e-19	0.350564	0.938	0.823	3.06e-15	C0
Gapvd1	1.47e-19	0.330726	0.802	0.541	3.18e-15	C0
Mga	1.47e-19	0.362812	0.797	0.549	3.18e-15	C0
Gm4779	1.56e-19	0.321883	0.87	0.529	3.37e-15	C0
Ttk	1.67e-19	0.323933	0.655	0.397	3.6e-15	C0
Top3b	1.68e-19	0.266842	0.689	0.431	3.63e-15	C0
Dido1	1.7e-19	0.263529	0.698	0.435	3.67e-15	C0
mt-Co1	1.72e-19	0.4047	0.997	0.953	3.72e-15	C0
Cdk2ap2	1.77e-19	0.295562	0.766	0.503	3.82e-15	C0
Ccnb1ip1	1.81e-19	0.25771	0.842	0.523	3.9e-15	C0
Cep44	1.89e-19	0.259554	0.613	0.344	4.09e-15	C0
Fam193a	1.94e-19	0.320116	0.754	0.501	4.18e-15	C0
Epc2	1.94e-19	0.330285	0.732	0.49	4.19e-15	C0
Nup214	2.13e-19	0.276393	0.607	0.358	4.6e-15	C0
Spen	2.3e-19	0.311371	0.664	0.399	4.97e-15	C0
Uri1	2.35e-19	0.270652	0.867	0.617	5.07e-15	C0
Rfc4	2.56e-19	0.372517	0.949	0.703	5.52e-15	C0
Tulp4	2.6e-19	0.358885	0.881	0.672	5.61e-15	C0
Ube2b	2.83e-19	0.349964	0.898	0.741	6.11e-15	C0
Ddx10	2.94e-19	0.448104	0.952	0.742	6.34e-15	C0
Vps53	3.37e-19	0.306439	0.791	0.514	7.26e-15	C0
Copa	3.5e-19	0.365265	0.904	0.686	7.55e-15	C0
Rsf1	3.55e-19	0.252434	0.746	0.503	7.65e-15	C0
Tmem199	4.22e-19	0.30246	0.726	0.493	9.11e-15	C0
Cwc27	4.48e-19	0.297848	0.706	0.448	9.66e-15	C0
Med12	4.62e-19	0.259603	0.483	0.254	9.97e-15	C0
Fam49b	4.67e-19	0.303583	0.879	0.648	1.01e-14	C0
Clip4	4.98e-19	0.253511	0.65	0.391	1.07e-14	C0
Aff4	5.16e-19	0.263114	0.734	0.473	1.11e-14	C0
Fbxw7	5.87e-19	0.341537	0.876	0.602	1.27e-14	C0
Gtf2a2	5.92e-19	0.340557	0.915	0.767	1.28e-14	C0
Nkapd1	6.07e-19	0.27524	0.766	0.515	1.31e-14	C0
Pja2	6.33e-19	0.285487	0.794	0.552	1.37e-14	C0
Rbm6	6.48e-19	0.294791	0.78	0.536	1.4e-14	C0
Mtmr3	6.81e-19	0.288708	0.751	0.484	1.47e-14	C0
Hook1	7.05e-19	0.34015	0.912	0.622	1.52e-14	C0
Ilkap	8.12e-19	0.307875	0.881	0.668	1.75e-14	C0
Washc2	8.43e-19	0.351251	0.695	0.453	1.82e-14	C0
Tbck	8.65e-19	0.261916	0.576	0.335	1.87e-14	C0
Pcx	1.13e-18	0.312051	0.528	0.294	2.44e-14	C0
Wdr48	1.4e-18	0.278593	0.695	0.455	3.03e-14	C0
Jade3	1.48e-18	0.363855	0.859	0.566	3.2e-14	C0
Dync1h1	2.25e-18	0.42937	0.842	0.6	4.86e-14	C0
Ep400	2.29e-18	0.352791	0.791	0.549	4.94e-14	C0
Lonp2	2.9e-18	0.335199	0.876	0.605	6.26e-14	C0
Fbxo38	3.48e-18	0.263654	0.571	0.335	7.51e-14	C0
Prpf4	3.51e-18	0.277047	0.653	0.408	7.57e-14	C0
Dhx40	4.02e-18	0.261862	0.876	0.627	8.68e-14	C0
Specc1l	4.41e-18	0.291324	0.701	0.455	9.52e-14	C0
Wdr75	4.71e-18	0.318297	0.805	0.582	1.02e-13	C0
Rlf	5.03e-18	0.279524	0.76	0.494	1.08e-13	C0
Anapc13	5.1e-18	0.291231	0.879	0.666	1.1e-13	C0
Exoc3	5.43e-18	0.327506	0.907	0.709	1.17e-13	C0
Zcchc7	5.82e-18	0.406296	0.76	0.548	1.26e-13	C0
Phka2	6.19e-18	0.260956	0.746	0.45	1.34e-13	C0
Erlec1	6.47e-18	0.281951	0.91	0.683	1.39e-13	C0
Med31	6.48e-18	0.288717	0.87	0.623	1.4e-13	C0
Amn1	6.87e-18	0.290519	0.678	0.427	1.48e-13	C0
Tnrc6a	6.92e-18	0.321099	0.881	0.657	1.49e-13	C0
Ptk2	7.34e-18	0.267493	0.653	0.441	1.58e-13	C0
Trim44	7.55e-18	0.363964	0.847	0.614	1.63e-13	C0
Ythdf1	8.08e-18	0.28805	0.831	0.582	1.74e-13	C0
Ccdc173	8.14e-18	0.260406	0.616	0.358	1.76e-13	C0
Slc5a3	8.29e-18	0.339844	0.514	0.281	1.79e-13	C0
Dnpep	8.39e-18	0.32455	0.859	0.589	1.81e-13	C0
Tex15	9.38e-18	0.361033	0.989	0.745	2.02e-13	C0
Eloa	9.87e-18	0.310735	0.788	0.56	2.13e-13	C0
Cdk8	1.02e-17	0.311356	0.805	0.567	2.2e-13	C0
Luc7l	1.03e-17	0.284061	0.836	0.603	2.23e-13	C0
Fmr1nb	1.09e-17	0.364703	0.864	0.552	2.35e-13	C0
Wdr89	1.1e-17	0.303032	0.768	0.552	2.38e-13	C0
Gm11808	1.28e-17	0.298663	0.842	0.624	2.77e-13	C0
Ddx4	1.32e-17	0.340594	0.946	0.686	2.84e-13	C0
Cpsf1	1.34e-17	0.273936	0.689	0.445	2.9e-13	C0
Rbm33	1.35e-17	0.282557	0.712	0.486	2.92e-13	C0
Rab22a	1.42e-17	0.268962	0.884	0.654	3.05e-13	C0
Tdrkh	1.42e-17	0.272238	0.842	0.558	3.07e-13	C0
Zfp639	1.48e-17	0.285233	0.78	0.54	3.19e-13	C0
Setd1a	1.57e-17	0.255734	0.661	0.407	3.38e-13	C0
Gmps	1.7e-17	0.351615	0.918	0.733	3.66e-13	C0
Bcl9	1.71e-17	0.281542	0.647	0.402	3.68e-13	C0
Zfp207	2e-17	0.301373	0.797	0.558	4.32e-13	C0
Tbl1x	2e-17	0.368155	0.743	0.535	4.32e-13	C0
Ralgapb	2.35e-17	0.261937	0.441	0.225	5.08e-13	C0
Cep350	2.95e-17	0.290204	0.65	0.412	6.35e-13	C0
Tmf1	2.99e-17	0.314637	0.893	0.674	6.46e-13	C0
Nsd1	3.09e-17	0.263004	0.862	0.633	6.67e-13	C0
Rpl22l1	3.13e-17	0.312609	0.975	0.919	6.75e-13	C0
Pspc1	3.56e-17	0.252	0.749	0.498	7.69e-13	C0
Ascc3	3.64e-17	0.295239	0.828	0.558	7.84e-13	C0
Med13l	4.09e-17	0.25969	0.664	0.42	8.83e-13	C0
Arpc1a	4.98e-17	0.380273	0.938	0.759	1.07e-12	C0
Yme1l1	4.99e-17	0.277931	0.842	0.631	1.08e-12	C0
Sacs	5.01e-17	0.29059	0.398	0.187	1.08e-12	C0
Pias1	5.8e-17	0.279267	0.681	0.431	1.25e-12	C0
Smc1a	5.9e-17	0.343472	0.814	0.604	1.27e-12	C0
Zmym2	6.06e-17	0.328697	0.669	0.464	1.31e-12	C0
Safb	6.12e-17	0.274835	0.822	0.579	1.32e-12	C0
Cep192	6.18e-17	0.277975	0.718	0.427	1.33e-12	C0
Pigf	6.44e-17	0.26642	0.746	0.506	1.39e-12	C0
Cul3	6.52e-17	0.346391	0.958	0.809	1.41e-12	C0
Nvl	7.73e-17	0.251656	0.819	0.587	1.67e-12	C0
Cbwd1	8.54e-17	0.277598	0.664	0.428	1.84e-12	C0
Mark3	8.54e-17	0.341665	0.893	0.681	1.84e-12	C0
Kmt2b	9.98e-17	0.316229	0.729	0.492	2.15e-12	C0
Asz1	1e-16	0.327098	0.895	0.592	2.16e-12	C0
Acbd3	1.03e-16	0.321702	0.893	0.669	2.23e-12	C0
Tcfl5	1.11e-16	0.297315	0.74	0.467	2.4e-12	C0
U2surp	1.11e-16	0.316558	0.924	0.772	2.4e-12	C0
Dnm1l	1.13e-16	0.26451	0.862	0.635	2.44e-12	C0
Tex19.1	1.3e-16	0.285217	0.72	0.46	2.8e-12	C0
Spopl	1.41e-16	0.250606	0.582	0.349	3.03e-12	C0
Npepps	1.46e-16	0.274041	0.709	0.467	3.15e-12	C0
Eif3m	1.47e-16	0.306952	0.944	0.834	3.18e-12	C0
Morc2a	1.49e-16	0.269813	0.655	0.42	3.22e-12	C0
Vps11	1.51e-16	0.269172	0.633	0.391	3.25e-12	C0
Ddi2	1.73e-16	0.279625	0.585	0.367	3.73e-12	C0
Ddx17	2.15e-16	0.326734	0.819	0.626	4.64e-12	C0
Hsp90aa1	2.34e-16	0.350079	1	0.98	5.06e-12	C0
Ssbp2	2.46e-16	0.270433	0.816	0.583	5.31e-12	C0
Taok2	2.47e-16	0.250139	0.551	0.319	5.33e-12	C0
Ndufs1	2.53e-16	0.324504	0.833	0.579	5.45e-12	C0
Snrnp200	2.58e-16	0.355218	0.884	0.65	5.57e-12	C0
Strbp	2.61e-16	0.350721	0.938	0.709	5.62e-12	C0
Ylpm1	2.67e-16	0.285695	0.706	0.467	5.77e-12	C0
Phf3	2.68e-16	0.257516	0.828	0.612	5.77e-12	C0
Ralgps2	2.71e-16	0.321663	0.749	0.522	5.84e-12	C0
Ibtk	2.92e-16	0.263821	0.669	0.447	6.3e-12	C0
Bms1	3.05e-16	0.315856	0.864	0.653	6.58e-12	C0
Golgb1	3.18e-16	0.367774	0.76	0.533	6.86e-12	C0
Atf7ip	3.22e-16	0.282766	0.701	0.462	6.95e-12	C0
Haus3	3.37e-16	0.304075	0.766	0.534	7.26e-12	C0
Nup153	3.37e-16	0.320189	0.737	0.501	7.28e-12	C0
Tjp1	3.42e-16	0.276042	0.845	0.605	7.39e-12	C0
Fgfr1op	3.63e-16	0.251965	0.701	0.464	7.82e-12	C0
Orc4	4.68e-16	0.257529	0.85	0.614	1.01e-11	C0
Tdp2	5.5e-16	0.275752	0.845	0.616	1.19e-11	C0
Btbd10	6.03e-16	0.250223	0.825	0.609	1.3e-11	C0
Nup188	6.25e-16	0.268429	0.582	0.349	1.35e-11	C0
Vps37a	6.77e-16	0.25262	0.78	0.553	1.46e-11	C0
Ndufa6	8.3e-16	0.335565	0.955	0.849	1.79e-11	C0
Cdk11b	9.11e-16	0.359852	0.946	0.766	1.97e-11	C0
Fus	1.1e-15	0.375586	0.887	0.779	2.37e-11	C0
Cep85	1.2e-15	0.268718	0.689	0.445	2.59e-11	C0
Hprt	1.49e-15	0.34431	0.797	0.586	3.22e-11	C0
Atp5mpl	1.5e-15	0.293399	0.952	0.853	3.24e-11	C0
Ddx1	1.52e-15	0.324286	0.963	0.782	3.27e-11	C0
Pigk	1.61e-15	0.279445	0.782	0.516	3.48e-11	C0
Ppp2r2d	1.96e-15	0.263255	0.808	0.589	4.23e-11	C0
Appl1	2.36e-15	0.315256	0.785	0.561	5.1e-11	C0
Rtraf	2.38e-15	0.340457	0.972	0.892	5.14e-11	C0
Zfp711	2.39e-15	0.262818	0.689	0.432	5.16e-11	C0
Eif4enif1	2.72e-15	0.293116	0.887	0.629	5.86e-11	C0
Med4	2.83e-15	0.258849	0.873	0.656	6.11e-11	C0
Gabpa	3.09e-15	0.267325	0.613	0.387	6.67e-11	C0
Eif2b3	3.23e-15	0.303346	0.864	0.602	6.97e-11	C0
Golga4	3.33e-15	0.350904	0.881	0.638	7.19e-11	C0
Qk	3.48e-15	0.28467	0.91	0.704	7.51e-11	C0
Ythdc1	4.52e-15	0.271424	0.859	0.653	9.76e-11	C0
Gm44601	7.92e-15	0.412343	0.559	0.342	1.71e-10	C0
Lancl1	9.48e-15	0.290076	0.788	0.518	2.04e-10	C0
Hibadh	1.14e-14	0.258379	0.799	0.578	2.47e-10	C0
Socs6	1.15e-14	0.260949	0.723	0.494	2.48e-10	C0
Zfp516	1.2e-14	0.271878	0.483	0.273	2.59e-10	C0
Ltn1	1.33e-14	0.274207	0.701	0.47	2.86e-10	C0
Pik3c2a	1.33e-14	0.343853	0.732	0.514	2.87e-10	C0
Smarca4	1.54e-14	0.380549	0.788	0.544	3.32e-10	C0
Srbd1	1.61e-14	0.313866	0.568	0.371	3.48e-10	C0
Setd5	1.69e-14	0.269294	0.749	0.551	3.64e-10	C0
Pik3ca	1.71e-14	0.255064	0.655	0.422	3.69e-10	C0
Cox6c	1.79e-14	0.26872	0.98	0.938	3.85e-10	C0
R3hdm1	1.83e-14	0.252976	0.836	0.624	3.95e-10	C0
Tia1	1.87e-14	0.255677	0.568	0.353	4.02e-10	C0
Ndufv2	1.88e-14	0.321417	0.963	0.846	4.05e-10	C0
Cnot1	1.94e-14	0.322868	0.895	0.659	4.18e-10	C0
Cit	2.02e-14	0.278694	0.477	0.274	4.36e-10	C0
Hnrnph1	2.16e-14	0.334252	0.87	0.674	4.65e-10	C0
Pfdn1	2.17e-14	0.284717	0.944	0.824	4.68e-10	C0
Srsf11	2.5e-14	0.31197	0.862	0.662	5.39e-10	C0
Unc50	2.56e-14	0.286594	0.847	0.64	5.52e-10	C0
Sf3a1	2.73e-14	0.270862	0.712	0.492	5.88e-10	C0
Rbm26	2.78e-14	0.283071	0.853	0.644	6e-10	C0
Gm17494	2.95e-14	0.340925	0.432	0.222	6.37e-10	C0
Birc6	2.99e-14	0.329164	0.87	0.632	6.45e-10	C0
Rtn3	3.14e-14	0.317835	0.847	0.626	6.78e-10	C0
Trim37	4.69e-14	0.290558	0.881	0.624	1.01e-09	C0
Dpp8	5.13e-14	0.263729	0.585	0.378	1.11e-09	C0
Rnf216	5.49e-14	0.259638	0.893	0.66	1.18e-09	C0
Ppig	7.84e-14	0.346066	0.907	0.767	1.69e-09	C0
Odc1	1.08e-13	0.352528	0.944	0.759	2.34e-09	C0
Calm2	1.17e-13	0.282496	0.975	0.89	2.52e-09	C0
Npm1	1.23e-13	0.281217	0.997	0.984	2.65e-09	C0
Smc2	1.3e-13	0.266832	0.912	0.641	2.8e-09	C0
Trap1a	1.37e-13	0.273364	0.72	0.445	2.95e-09	C0
Git2	1.49e-13	0.268165	0.636	0.426	3.21e-09	C0
Ppp4r3b	1.59e-13	0.253488	0.734	0.509	3.44e-09	C0
Dap3	1.64e-13	0.252678	0.862	0.653	3.54e-09	C0
Tex30	1.67e-13	0.351887	0.941	0.764	3.6e-09	C0
Ttll4	2.01e-13	0.262672	0.573	0.364	4.34e-09	C0
Ctr9	2.12e-13	0.287151	0.749	0.538	4.58e-09	C0
Atp6v1a	2.28e-13	0.279663	0.667	0.46	4.91e-09	C0
Cenpw	2.68e-13	0.321672	0.859	0.604	5.79e-09	C0
Brix1	2.9e-13	0.251207	0.862	0.695	6.25e-09	C0
Man1a2	3.32e-13	0.259639	0.732	0.527	7.16e-09	C0
Pnn	5.59e-13	0.32842	0.862	0.696	1.2e-08	C0
Wipi2	5.83e-13	0.258889	0.78	0.563	1.26e-08	C0
Pou2f1	9.79e-13	0.251503	0.633	0.39	2.11e-08	C0
Ube3a	1.09e-12	0.257078	0.864	0.665	2.36e-08	C0
Maco1	1.37e-12	0.268219	0.836	0.617	2.96e-08	C0
Son	1.48e-12	0.278936	0.927	0.776	3.18e-08	C0
Larp4	2.11e-12	0.277852	0.929	0.73	4.56e-08	C0
Cdc5l	2.55e-12	0.280246	0.912	0.728	5.49e-08	C0
Ankrd17	2.63e-12	0.335516	0.797	0.601	5.66e-08	C0
Ndufb9	2.74e-12	0.30371	0.972	0.854	5.91e-08	C0
Ubn1	2.84e-12	0.316627	0.907	0.746	6.12e-08	C0
Hexim1	4.25e-12	0.385271	0.39	0.201	9.16e-08	C0
Pkn2	4.26e-12	0.281895	0.847	0.617	9.19e-08	C0
Haus8	4.33e-12	0.284371	0.514	0.322	9.34e-08	C0
Rrbp1	4.63e-12	0.25759	0.89	0.721	9.99e-08	C0
Gtf3c1	5.59e-12	0.269749	0.709	0.514	1.21e-07	C0
Dkc1	8.12e-12	0.296901	0.839	0.642	1.75e-07	C0
Cdkn1c	1.02e-11	0.255141	0.76	0.552	2.19e-07	C0
Supt5	1.18e-11	0.256228	0.822	0.608	2.54e-07	C0
Lrrc42	2e-11	0.35441	0.912	0.738	4.3e-07	C0
Gm8251	2.32e-11	0.264905	0.322	0.159	4.99e-07	C0
Gm27164	3.1e-11	0.47454	0.647	0.484	6.69e-07	C0
Ccar1	5.67e-11	0.320498	0.873	0.651	1.22e-06	C0
Ubap2l	1.1e-10	0.266422	0.904	0.779	2.36e-06	C0
Srrm2	5.07e-10	0.268181	0.963	0.849	1.09e-05	C0
Tpgs2	5.34e-10	0.310056	0.76	0.528	1.15e-05	C0
Prdx4	6.94e-10	0.281893	0.96	0.783	1.5e-05	C0
Tpr	1.79e-09	0.297052	0.975	0.854	3.87e-05	C0
Rpl36	1.08e-08	0.257914	0.994	0.955	0.00023271	C0
Id1	2.67e-08	0.497617	0.912	0.877	0.000575103	C0
Hsp90b1	4.26e-08	0.48048	0.958	0.834	0.000919038	C0
Id3	0.00117534	0.29695	0.839	0.78	1	C0
Tex151	1.15e-58	1.31609	0.978	0.776	2.48e-54	C1
Efcab12	3.59e-41	0.459857	0.591	0.182	7.74e-37	C1
Mov10l1	2.7e-39	0.953511	0.916	0.697	5.83e-35	C1
Slc20a1	2.25e-38	0.987954	0.76	0.422	4.85e-34	C1
4932435O22Rik	1.37e-37	0.516373	0.596	0.19	2.95e-33	C1
Prdm16	1.67e-36	0.715005	0.676	0.26	3.61e-32	C1
Crybg3	6.75e-36	0.983849	0.773	0.317	1.46e-31	C1
Gm446011	1.08e-35	0.78766	0.733	0.332	2.32e-31	C1
Gm35031	4.34e-35	1.13323	0.711	0.32	9.36e-31	C1
2010001K21Rik	1.08e-34	1.01783	0.782	0.487	2.33e-30	C1
Cnpy1	6.06e-33	0.506702	0.613	0.202	1.31e-28	C1
Adad2	1.62e-32	0.647219	0.756	0.388	3.5e-28	C1
D10Wsu102e	1.69e-32	0.936613	0.898	0.737	3.64e-28	C1
Ccdc88c	4.69e-32	0.775715	0.782	0.409	1.01e-27	C1
Cpeb1	5.01e-32	0.800342	0.813	0.547	1.08e-27	C1
Zdhhc23	7.79e-32	0.45596	0.613	0.25	1.68e-27	C1
Cecr2	4.77e-31	0.900625	0.858	0.585	1.03e-26	C1
Cnnm1	1.09e-30	0.323418	0.493	0.152	2.36e-26	C1
Taf7l	1.11e-29	0.725686	0.92	0.778	2.4e-25	C1
Tdrd9	2.04e-29	0.90074	0.813	0.506	4.41e-25	C1
Tet3	5.38e-29	0.62353	0.724	0.381	1.16e-24	C1
Gm13269	1.64e-28	0.520701	0.653	0.289	3.53e-24	C1
Gm271641	2.45e-28	0.83334	0.804	0.47	5.28e-24	C1
Nmnat3	5.07e-28	0.5459	0.702	0.335	1.09e-23	C1
Olfr678	7.17e-28	0.367671	0.498	0.162	1.55e-23	C1
Enah	8.79e-28	0.751888	0.853	0.649	1.9e-23	C1
Sec1	9.63e-28	0.38494	0.507	0.175	2.08e-23	C1
Asxl1	1.96e-27	0.730973	0.853	0.609	4.22e-23	C1
Mael	3.47e-27	0.655521	0.88	0.736	7.49e-23	C1
Srrm21	6.05e-27	0.575707	0.947	0.866	1.31e-22	C1
Bahcc1	1.5e-26	0.32002	0.587	0.234	3.24e-22	C1
Speer4a	2.47e-26	0.490012	0.676	0.324	5.32e-22	C1
Pet21	2.51e-26	0.745321	0.769	0.455	5.41e-22	C1
Kmt2c	2.93e-26	1.06842	0.884	0.65	6.31e-22	C1
Henmt1	5.88e-26	0.349884	0.609	0.257	1.27e-21	C1
Topaz11	7.33e-26	0.584591	0.764	0.439	1.58e-21	C1
Piwil2	9.28e-26	0.714401	0.836	0.561	2e-21	C1
Rasd2	1.13e-25	0.389338	0.68	0.294	2.44e-21	C1
Rab36	1.47e-25	0.348241	0.489	0.183	3.18e-21	C1
Rorc	3.57e-25	0.309405	0.524	0.196	7.71e-21	C1
Arrb2	5.23e-25	0.312224	0.582	0.245	1.13e-20	C1
Dcdc2a	7.51e-25	0.375383	0.596	0.262	1.62e-20	C1
Rbm46	1.04e-24	0.64235	0.804	0.538	2.25e-20	C1
Rif11	4.21e-24	0.780761	0.88	0.719	9.07e-20	C1
Neb	1.7e-23	0.894406	0.667	0.311	3.66e-19	C1
Sycp11	3.55e-23	0.539818	0.987	0.852	7.65e-19	C1
Tmx41	7.08e-23	0.713355	0.831	0.574	1.53e-18	C1
Dgkh	8.21e-23	0.624369	0.658	0.326	1.77e-18	C1
Tanc2	9.01e-23	0.576491	0.773	0.453	1.94e-18	C1
Taf7l21	9.55e-23	0.350717	0.693	0.344	2.06e-18	C1
Aass	1.04e-22	0.446954	0.449	0.159	2.23e-18	C1
Usp341	5.38e-22	0.640159	0.933	0.824	1.16e-17	C1
Pcgf5	5.83e-22	0.712837	0.858	0.724	1.26e-17	C1
Ablim1	6.74e-22	0.584882	0.8	0.482	1.45e-17	C1
4932438A13Rik1	2.42e-21	0.751244	0.907	0.668	5.22e-17	C1
Akap17b	2.75e-21	0.665678	0.76	0.443	5.94e-17	C1
Ccdc73	3.01e-21	0.78475	0.858	0.701	6.48e-17	C1
Txndc16	3.17e-21	0.428062	0.698	0.398	6.83e-17	C1
Brd21	3.73e-21	0.694468	0.893	0.797	8.05e-17	C1
Ajuba	5.01e-21	0.560331	0.742	0.464	1.08e-16	C1
Zswim5	6.31e-21	0.316703	0.573	0.251	1.36e-16	C1
Gab3	6.49e-21	0.507864	0.751	0.463	1.4e-16	C1
Grid2	6.56e-21	0.477975	0.658	0.338	1.41e-16	C1
Uggt2	7.05e-21	0.402214	0.667	0.365	1.52e-16	C1
Mov10	7.25e-21	0.322166	0.489	0.196	1.56e-16	C1
Fnip2	7.6e-21	0.44746	0.578	0.272	1.64e-16	C1
Id11	1.29e-20	0.742789	0.916	0.881	2.79e-16	C1
1700001L05Rik	1.38e-20	0.325789	0.556	0.249	2.98e-16	C1
Ralgps1	2.09e-20	0.41025	0.587	0.271	4.51e-16	C1
Hcfc2	4.6e-20	0.396275	0.724	0.451	9.93e-16	C1
Gm42765	5.32e-20	0.347123	0.409	0.154	1.15e-15	C1
Hes1	8.18e-20	0.529986	0.818	0.556	1.76e-15	C1
Akap111	8.3e-20	0.727478	0.844	0.668	1.79e-15	C1
Eea1	8.42e-20	0.584448	0.902	0.799	1.82e-15	C1
Pprc1	9.36e-20	0.509911	0.644	0.356	2.02e-15	C1
Smc41	1.76e-19	0.571013	0.898	0.81	3.79e-15	C1
Lonrf3	1.99e-19	0.539699	0.724	0.397	4.29e-15	C1
Zfp8081	2.48e-19	0.360512	0.538	0.241	5.35e-15	C1
Foxo1	4.81e-19	0.49629	0.702	0.395	1.04e-14	C1
Rabep1	6.9e-19	0.572523	0.831	0.677	1.49e-14	C1
Caprin21	1.04e-18	0.597717	0.889	0.67	2.25e-14	C1
Alg13	1.22e-18	0.604091	0.911	0.795	2.63e-14	C1
Cnksr2	1.53e-18	0.273884	0.564	0.277	3.29e-14	C1
Malat1	1.81e-18	0.311108	0.973	0.823	3.89e-14	C1
Reln	1.97e-18	0.416888	0.6	0.309	4.25e-14	C1
Crip2	2.23e-18	0.300584	0.569	0.263	4.8e-14	C1
Gm9856	2.75e-18	0.30012	0.516	0.238	5.94e-14	C1
Jarid2	3.54e-18	0.620168	0.782	0.521	7.63e-14	C1
Shcbp1l	4.93e-18	0.574498	0.729	0.411	1.06e-13	C1
Slc27a1	5.73e-18	0.250138	0.547	0.266	1.23e-13	C1
Dppa4	8.04e-18	0.261728	0.507	0.221	1.73e-13	C1
Kansl1l1	9.49e-18	0.391746	0.711	0.422	2.05e-13	C1
Add2	1.01e-17	0.342579	0.404	0.156	2.17e-13	C1
Pou3f1	1.34e-17	0.488072	0.311	0.101	2.9e-13	C1
Fam169a	1.45e-17	0.35372	0.596	0.296	3.14e-13	C1
Rab11fip4	2.16e-17	0.281484	0.556	0.257	4.65e-13	C1
Zbtb12	2.67e-17	0.38611	0.622	0.335	5.76e-13	C1
Smarcc1	2.92e-17	0.560441	0.871	0.778	6.29e-13	C1
Shb	6.3e-17	0.276833	0.622	0.314	1.36e-12	C1
Tbl1x1	7.34e-17	0.546824	0.773	0.554	1.58e-12	C1
Cenpe1	7.58e-17	0.598541	0.831	0.588	1.64e-12	C1
Arid4b	7.81e-17	0.520204	0.836	0.704	1.69e-12	C1
Dock3	1.06e-16	0.391545	0.6	0.311	2.28e-12	C1
Srpk2	1.13e-16	0.525329	0.809	0.63	2.45e-12	C1
Xdh	1.16e-16	0.357084	0.684	0.348	2.49e-12	C1
Pou2f11	1.25e-16	0.38788	0.707	0.404	2.69e-12	C1
Wee1	1.26e-16	0.408988	0.622	0.348	2.72e-12	C1
Nxf2	1.38e-16	0.368285	0.711	0.426	2.97e-12	C1
Tfrc1	1.65e-16	0.565484	0.8	0.628	3.55e-12	C1
Sycp21	1.77e-16	0.423815	0.822	0.546	3.82e-12	C1
Cic	1.84e-16	0.452746	0.76	0.519	3.97e-12	C1
Foxj2	2.06e-16	0.514234	0.604	0.334	4.45e-12	C1
Stx2	2.23e-16	0.312581	0.587	0.306	4.8e-12	C1
Gas2l1	2.74e-16	0.378176	0.671	0.415	5.92e-12	C1
Tex141	3.14e-16	0.444294	0.698	0.399	6.78e-12	C1
Gm44113	3.81e-16	0.405743	0.413	0.175	8.23e-12	C1
Pogk	3.93e-16	0.410354	0.702	0.447	8.49e-12	C1
Ubr5	4.02e-16	0.586377	0.849	0.701	8.67e-12	C1
Coq8a	4.75e-16	0.476982	0.751	0.468	1.02e-11	C1
Elavl2	6.64e-16	0.53309	0.853	0.637	1.43e-11	C1
E130308A19Rik	9.52e-16	0.35595	0.689	0.413	2.05e-11	C1
Mlh3	9.63e-16	0.38161	0.742	0.452	2.08e-11	C1
Epb41l4b	1.1e-15	0.311045	0.613	0.331	2.37e-11	C1
Wdpcp	1.26e-15	0.4178	0.596	0.322	2.72e-11	C1
Gm4969	1.31e-15	0.382987	0.591	0.302	2.82e-11	C1
Cenpf1	1.31e-15	0.520851	0.853	0.663	2.84e-11	C1
Nbea	1.43e-15	0.364107	0.693	0.426	3.08e-11	C1
Klhl15	1.46e-15	0.431192	0.76	0.502	3.16e-11	C1
Phka21	1.51e-15	0.347246	0.738	0.487	3.25e-11	C1
Esrp1	1.56e-15	0.44506	0.809	0.507	3.36e-11	C1
Tmem245	1.58e-15	0.463181	0.676	0.392	3.41e-11	C1
Isg20	1.59e-15	0.386483	0.431	0.193	3.43e-11	C1
Eif5a2	1.77e-15	0.329327	0.569	0.291	3.83e-11	C1
Arfgef1	1.81e-15	0.545358	0.858	0.666	3.91e-11	C1
Aen	2.21e-15	0.64293	0.858	0.686	4.77e-11	C1
Scrib	2.36e-15	0.343774	0.591	0.33	5.1e-11	C1
Pdcd4	2.38e-15	0.451814	0.88	0.784	5.12e-11	C1
Rpgr1	2.78e-15	0.421169	0.756	0.508	6e-11	C1
Ccdc1731	3.23e-15	0.264928	0.667	0.378	6.97e-11	C1
Lcorl	3.84e-15	0.551995	0.693	0.429	8.28e-11	C1
Tgoln1	4.43e-15	0.496504	0.809	0.628	9.56e-11	C1
Dennd1b	5.5e-15	0.510614	0.72	0.465	1.19e-10	C1
Klhl21	5.52e-15	0.299556	0.458	0.211	1.19e-10	C1
Zfp518a1	5.65e-15	0.543969	0.853	0.649	1.22e-10	C1
Jade31	5.89e-15	0.487588	0.822	0.608	1.27e-10	C1
Erlec11	6.53e-15	0.518396	0.84	0.725	1.41e-10	C1
Trim71	1e-14	0.483976	0.724	0.408	2.16e-10	C1
Bcl91	1.26e-14	0.344175	0.684	0.423	2.71e-10	C1
Gnaz	1.34e-14	0.252541	0.618	0.347	2.89e-10	C1
Apex1	1.36e-14	0.518797	0.809	0.676	2.94e-10	C1
Vps13a	1.44e-14	0.55336	0.853	0.65	3.1e-10	C1
Tmtc4	1.55e-14	0.29755	0.64	0.345	3.35e-10	C1
Nol4l	1.6e-14	0.309528	0.547	0.292	3.46e-10	C1
Ankrd311	1.73e-14	0.418454	0.778	0.513	3.73e-10	C1
Gm364	1.79e-14	0.384481	0.716	0.435	3.85e-10	C1
Nol81	1.81e-14	0.502928	0.818	0.679	3.9e-10	C1
Adam22	1.81e-14	0.318862	0.418	0.189	3.91e-10	C1
Zfp3181	2.42e-14	0.455054	0.804	0.571	5.22e-10	C1
Adad11	3.1e-14	0.299482	0.596	0.31	6.68e-10	C1
Zdbf21	3.22e-14	0.546523	0.796	0.543	6.96e-10	C1
Mdn11	3.53e-14	0.642479	0.849	0.647	7.62e-10	C1
Ccpg1	3.54e-14	0.409953	0.693	0.442	7.64e-10	C1
Lonrf1	4.15e-14	0.294145	0.671	0.368	8.95e-10	C1
Fabp3	4.58e-14	0.252279	0.338	0.13	9.88e-10	C1
Ubn11	4.97e-14	0.421802	0.849	0.777	1.07e-09	C1
Mycbp21	6.95e-14	0.518858	0.88	0.756	1.5e-09	C1
Scaper1	6.96e-14	0.453493	0.818	0.585	1.5e-09	C1
Mef2d	8.65e-14	0.395907	0.68	0.436	1.87e-09	C1
Bmpr1a	9.09e-14	0.397595	0.764	0.526	1.96e-09	C1
Ly6k	9.75e-14	0.367728	0.649	0.401	2.1e-09	C1
Taf5l	1.02e-13	0.462113	0.644	0.373	2.21e-09	C1
Rev1	1.07e-13	0.456258	0.769	0.555	2.3e-09	C1
Id2	1.1e-13	0.535724	0.849	0.689	2.37e-09	C1
Atxn3	1.13e-13	0.262133	0.644	0.371	2.44e-09	C1
Zyg11b	1.22e-13	0.278836	0.6	0.352	2.62e-09	C1
2023-03-09	1.45e-13	0.257624	0.662	0.391	3.13e-09	C1
Ptprs	1.61e-13	0.466629	0.676	0.422	3.48e-09	C1
Sox3	1.63e-13	0.298168	0.298	0.11	3.51e-09	C1
Tle1	1.91e-13	0.454465	0.791	0.633	4.11e-09	C1
Pnrc1	2.4e-13	0.497566	0.862	0.752	5.18e-09	C1
Cabin1	2.74e-13	0.489338	0.769	0.546	5.91e-09	C1
Ezh1	2.84e-13	0.334751	0.68	0.421	6.13e-09	C1
Zfp106	3.32e-13	0.507968	0.84	0.705	7.16e-09	C1
Nktr1	3.53e-13	0.566163	0.858	0.713	7.61e-09	C1
Chd7	4e-13	0.41159	0.667	0.405	8.62e-09	C1
Igf1r	4.73e-13	0.376011	0.711	0.487	1.02e-08	C1
Ehmt2	4.77e-13	0.490859	0.684	0.455	1.03e-08	C1
Dync2h11	4.85e-13	0.354415	0.724	0.455	1.05e-08	C1
Irf2bp2	5.21e-13	0.37388	0.738	0.496	1.12e-08	C1
Zfp385b	5.22e-13	0.297471	0.533	0.277	1.13e-08	C1
Nexmif	5.23e-13	0.286187	0.573	0.32	1.13e-08	C1
Atf7ip1	6.95e-13	0.44383	0.729	0.484	1.5e-08	C1
N4bp2	7.41e-13	0.345192	0.636	0.407	1.6e-08	C1
Cdca2	7.48e-13	0.256437	0.618	0.367	1.61e-08	C1
Myo9a1	7.6e-13	0.56033	0.84	0.645	1.64e-08	C1
Pik3r31	7.96e-13	0.392708	0.724	0.448	1.72e-08	C1
Gpr137c	8.71e-13	0.36536	0.756	0.491	1.88e-08	C1
Pcm11	9.06e-13	0.461149	0.871	0.765	1.95e-08	C1
Aspm	9.45e-13	0.395729	0.484	0.247	2.04e-08	C1
Ptprf	1.14e-12	0.388248	0.698	0.458	2.46e-08	C1
Zfyve9	1.2e-12	0.410062	0.76	0.535	2.59e-08	C1
Htatsf1	1.34e-12	0.450516	0.853	0.706	2.89e-08	C1
Brca21	1.42e-12	0.441737	0.8	0.56	3.07e-08	C1
Maoa1	1.46e-12	0.437139	0.751	0.503	3.15e-08	C1
Rbm38	1.54e-12	0.315738	0.693	0.481	3.32e-08	C1
Fcho2	1.75e-12	0.490903	0.778	0.559	3.76e-08	C1
Tnrc6a1	1.83e-12	0.417718	0.809	0.699	3.94e-08	C1
Cplane11	1.84e-12	0.476956	0.818	0.574	3.96e-08	C1
Bnip3	2.15e-12	0.271598	0.738	0.476	4.64e-08	C1
Slk	2.2e-12	0.604343	0.844	0.64	4.75e-08	C1
Mageb4	2.27e-12	0.399725	0.724	0.477	4.89e-08	C1
Ubn21	2.32e-12	0.626517	0.809	0.598	5.01e-08	C1
Tulp41	2.33e-12	0.492714	0.844	0.704	5.03e-08	C1
Cul4b1	2.72e-12	0.596433	0.849	0.722	5.88e-08	C1
Kdm5b1	3.43e-12	0.39776	0.84	0.752	7.4e-08	C1
Map3k15	3.53e-12	0.31842	0.511	0.268	7.61e-08	C1
Lhx8	3.6e-12	0.335122	0.8	0.49	7.77e-08	C1
Hook11	4.02e-12	0.490283	0.827	0.675	8.67e-08	C1
BC005561	4.55e-12	0.514147	0.8	0.558	9.82e-08	C1
Pwwp3a	4.89e-12	0.408073	0.764	0.562	1.06e-07	C1
Zc3h131	5.35e-12	0.549189	0.809	0.628	1.15e-07	C1
Zfp512b	5.5e-12	0.39117	0.644	0.387	1.19e-07	C1
Hnrnpu	5.87e-12	0.414877	0.951	0.911	1.27e-07	C1
Taf4b1	7.11e-12	0.395265	0.778	0.532	1.53e-07	C1
Nipal21	8.8e-12	0.323601	0.538	0.302	1.9e-07	C1
Id41	8.88e-12	0.29143	0.609	0.363	1.91e-07	C1
Adgrl1	9.19e-12	0.373393	0.613	0.383	1.98e-07	C1
Hdgfl3	9.84e-12	0.424115	0.796	0.616	2.12e-07	C1
Crebbp	9.85e-12	0.482957	0.822	0.631	2.12e-07	C1
Ddx25	1.02e-11	0.287158	0.773	0.556	2.21e-07	C1
Otud4	1.29e-11	0.498443	0.804	0.624	2.79e-07	C1
Zfp629	1.49e-11	0.269269	0.311	0.137	3.21e-07	C1
Gjc1	1.86e-11	0.411569	0.738	0.533	4.02e-07	C1
Map7d2	1.9e-11	0.407138	0.898	0.771	4.1e-07	C1
Traf3ip1	2.09e-11	0.2535	0.542	0.308	4.5e-07	C1
Phf21a1	2.09e-11	0.26638	0.702	0.457	4.5e-07	C1
Huwe11	2.26e-11	0.421691	0.92	0.842	4.87e-07	C1
Pbrm1	2.26e-11	0.459779	0.827	0.697	4.88e-07	C1
Cspp11	2.54e-11	0.537883	0.751	0.547	5.48e-07	C1
Nek11	2.54e-11	0.291961	0.782	0.55	5.48e-07	C1
Nsd11	2.7e-11	0.607146	0.84	0.665	5.82e-07	C1
Arid1a1	2.71e-11	0.413758	0.769	0.543	5.84e-07	C1
Cccd201	3.09e-11	0.306583	0.804	0.54	6.66e-07	C1
Kmt2b1	3.47e-11	0.343941	0.751	0.516	7.48e-07	C1
Aftph1	3.52e-11	0.291104	0.747	0.507	7.59e-07	C1
Tasor1	3.52e-11	0.558313	0.849	0.618	7.6e-07	C1
Sipa1l1	3.75e-11	0.350452	0.698	0.473	8.09e-07	C1
Ube2r2	4.51e-11	0.449167	0.818	0.75	9.73e-07	C1
Polr2a1	4.6e-11	0.368462	0.804	0.675	9.93e-07	C1
Cep112	4.91e-11	0.286301	0.671	0.422	1.06e-06	C1
Bbx	4.99e-11	0.609486	0.831	0.665	1.08e-06	C1
Eml4	5.15e-11	0.482784	0.831	0.694	1.11e-06	C1
Arhgap51	5.52e-11	0.398623	0.844	0.694	1.19e-06	C1
Srcap	5.68e-11	0.463837	0.72	0.49	1.22e-06	C1
Stk311	7.76e-11	0.356642	0.902	0.762	1.67e-06	C1
Ythdf2	8.24e-11	0.410675	0.822	0.689	1.78e-06	C1
Ribc11	8.29e-11	0.280205	0.724	0.487	1.79e-06	C1
9930021J03Rik1	8.65e-11	0.418402	0.818	0.631	1.87e-06	C1
Ddah1	8.77e-11	0.293217	0.676	0.412	1.89e-06	C1
Spint2	8.91e-11	0.390423	0.818	0.713	1.92e-06	C1
Asic5	9.04e-11	0.290648	0.333	0.15	1.95e-06	C1
Dcun1d4	9.47e-11	0.373991	0.484	0.265	2.04e-06	C1
Rps281	1.01e-10	0.294594	0.964	0.994	2.18e-06	C1
Cep1621	1.01e-10	0.260943	0.653	0.431	2.19e-06	C1
Eif4g31	1.06e-10	0.375769	0.787	0.615	2.28e-06	C1
Tcf201	1.12e-10	0.363738	0.742	0.482	2.42e-06	C1
Sycp3	1.13e-10	0.323869	0.96	0.859	2.44e-06	C1
Ccne21	1.23e-10	0.303911	0.689	0.445	2.66e-06	C1
Bora	1.25e-10	0.260621	0.516	0.296	2.69e-06	C1
Foxo3	1.36e-10	0.315697	0.8	0.558	2.93e-06	C1
Dlg1	1.36e-10	0.372931	0.649	0.385	2.94e-06	C1
Klhl12	1.67e-10	0.280296	0.596	0.368	3.61e-06	C1
Dnajc21	1.73e-10	0.349029	0.849	0.872	3.74e-06	C1
Spopl1	1.75e-10	0.314616	0.609	0.372	3.77e-06	C1
Rasal21	1.85e-10	0.344101	0.729	0.481	3.99e-06	C1
Jag2	1.95e-10	0.353295	0.662	0.382	4.22e-06	C1
Per3	1.97e-10	0.364844	0.667	0.429	4.24e-06	C1
Ankrd121	1.99e-10	0.376243	0.84	0.637	4.29e-06	C1
Tbl1xr11	2.06e-10	0.445834	0.658	0.421	4.44e-06	C1
Pacs1	2.21e-10	0.351425	0.68	0.43	4.77e-06	C1
Golgb11	2.22e-10	0.428867	0.769	0.558	4.79e-06	C1
Fnip11	2.62e-10	0.3305	0.769	0.538	5.64e-06	C1
Haus61	2.78e-10	0.310017	0.724	0.486	5.99e-06	C1
Ankrd24	2.79e-10	0.286858	0.591	0.362	6.03e-06	C1
Fam216a	2.9e-10	0.37257	0.791	0.656	6.26e-06	C1
Zfp292	2.94e-10	0.438391	0.769	0.497	6.34e-06	C1
Id31	2.98e-10	0.495189	0.867	0.781	6.42e-06	C1
Fbxo7	3.02e-10	0.316392	0.698	0.49	6.5e-06	C1
Rasa11	3.15e-10	0.413106	0.844	0.681	6.79e-06	C1
Gabra3	3.38e-10	0.268683	0.404	0.209	7.29e-06	C1
Dzip31	3.49e-10	0.366617	0.809	0.608	7.52e-06	C1
B230354K17Rik1	3.75e-10	0.336668	0.613	0.385	8.1e-06	C1
Agbl31	3.98e-10	0.250626	0.662	0.427	8.58e-06	C1
Zfp131	3.98e-10	0.360842	0.791	0.667	8.58e-06	C1
Zfp704	4.11e-10	0.5038	0.698	0.463	8.86e-06	C1
Hspa4l1	4.55e-10	0.396283	0.773	0.567	9.81e-06	C1
Tab3	5.04e-10	0.326382	0.573	0.347	1.09e-05	C1
Uhrf1	5.12e-10	0.287723	0.702	0.465	1.1e-05	C1
Leng8	5.23e-10	0.471566	0.653	0.444	1.13e-05	C1
Larp1b	5.78e-10	0.431384	0.827	0.75	1.25e-05	C1
Mybl11	5.94e-10	0.36526	0.587	0.355	1.28e-05	C1
Cep2901	6.29e-10	0.281218	0.778	0.546	1.36e-05	C1
Kif151	6.38e-10	0.324109	0.711	0.471	1.38e-05	C1
Lcor	6.78e-10	0.423364	0.693	0.459	1.46e-05	C1
Ccp1101	6.79e-10	0.36899	0.676	0.464	1.46e-05	C1
Nup62cl	7.05e-10	0.26012	0.707	0.47	1.52e-05	C1
Dazl	7.18e-10	0.352026	0.938	0.945	1.55e-05	C1
Vps13b1	7.46e-10	0.339306	0.6	0.366	1.61e-05	C1
Rc3h21	8.22e-10	0.491955	0.707	0.49	1.77e-05	C1
Ccdc1361	8.42e-10	0.345412	0.747	0.527	1.82e-05	C1
Oxr1	8.72e-10	0.332757	0.742	0.529	1.88e-05	C1
Cdkn2aip1	8.76e-10	0.316932	0.733	0.504	1.89e-05	C1
Myo5a1	1.13e-09	0.293615	0.631	0.406	2.43e-05	C1
Fbxl17	1.16e-09	0.268732	0.533	0.319	2.5e-05	C1
Parg	1.19e-09	0.428064	0.858	0.695	2.58e-05	C1
Heca	1.35e-09	0.329486	0.742	0.512	2.9e-05	C1
Sod1	1.37e-09	0.38223	0.867	0.848	2.95e-05	C1
Dnajb9	1.4e-09	0.265602	0.729	0.575	3.02e-05	C1
Gpat21	1.49e-09	0.291499	0.778	0.555	3.22e-05	C1
Golga41	1.51e-09	0.452095	0.822	0.679	3.25e-05	C1
Pak1	1.53e-09	0.277998	0.698	0.465	3.3e-05	C1
Gnpda2	1.53e-09	0.250296	0.751	0.55	3.31e-05	C1
Ankrd28	1.56e-09	0.28651	0.444	0.252	3.37e-05	C1
Polq	1.57e-09	0.278252	0.307	0.14	3.38e-05	C1
Igf2r1	1.62e-09	0.405128	0.738	0.53	3.49e-05	C1
Mat2a	1.69e-09	0.360956	0.836	0.719	3.65e-05	C1
Tasor21	1.78e-09	0.33962	0.787	0.589	3.83e-05	C1
Kif3a	1.83e-09	0.33139	0.782	0.655	3.94e-05	C1
Usp421	1.93e-09	0.263936	0.693	0.481	4.16e-05	C1
Hfm11	1.96e-09	0.270908	0.769	0.533	4.22e-05	C1
Pik3r4	2.11e-09	0.264592	0.551	0.327	4.54e-05	C1
Chd81	2.13e-09	0.376171	0.764	0.564	4.59e-05	C1
Bod1l1	2.23e-09	0.377056	0.827	0.643	4.81e-05	C1
Eif4a21	2.38e-09	0.312913	0.867	0.837	5.12e-05	C1
Igf2bp3	2.38e-09	0.300662	0.742	0.555	5.13e-05	C1
Spen1	2.38e-09	0.392987	0.658	0.432	5.14e-05	C1
Zfp3971	2.49e-09	0.270272	0.724	0.509	5.36e-05	C1
Rnf212b1	2.5e-09	0.263237	0.627	0.405	5.4e-05	C1
Celf1	3.1e-09	0.414992	0.813	0.625	6.69e-05	C1
Usp471	3.11e-09	0.386684	0.818	0.684	6.7e-05	C1
Golga31	3.16e-09	0.351513	0.733	0.483	6.82e-05	C1
Ssbp3	3.35e-09	0.379891	0.764	0.554	7.22e-05	C1
Ganc	3.51e-09	0.302876	0.449	0.255	7.57e-05	C1
Ugp2	3.7e-09	0.288934	0.773	0.63	7.99e-05	C1
Nck1	3.71e-09	0.385393	0.782	0.609	7.99e-05	C1
Akt3	3.83e-09	0.259763	0.716	0.47	8.25e-05	C1
Golga5	3.83e-09	0.366872	0.707	0.49	8.27e-05	C1
Trp53inp1	3.87e-09	0.337929	0.529	0.323	8.36e-05	C1
Tdrkh1	3.93e-09	0.4284	0.813	0.598	8.47e-05	C1
Rpl22l11	4.04e-09	0.274498	0.92	0.937	8.72e-05	C1
Ubr41	4.17e-09	0.393032	0.804	0.652	8.99e-05	C1
Ift741	4.44e-09	0.337021	0.787	0.609	9.57e-05	C1
Msl1	4.67e-09	0.411483	0.711	0.498	0.000100776	C1
Arid1b	4.91e-09	0.3407	0.64	0.411	0.000105914	C1
Tdrd1	5.05e-09	0.260666	0.787	0.528	0.000108892	C1
Tent4b	5.08e-09	0.281945	0.533	0.324	0.00010964	C1
Ash1l1	5.09e-09	0.41787	0.773	0.567	0.000109789	C1
Pcnx	5.24e-09	0.285725	0.529	0.309	0.000113025	C1
Ccdc1811	5.27e-09	0.285797	0.738	0.531	0.000113666	C1
Nek41	5.45e-09	0.291235	0.707	0.479	0.000117664	C1
Mon21	5.55e-09	0.457815	0.684	0.466	0.000119735	C1
Txnip	5.85e-09	0.360006	0.751	0.569	0.000126175	C1
Dhx401	6.28e-09	0.356587	0.791	0.675	0.000135447	C1
Cfap971	6.29e-09	0.303608	0.738	0.518	0.000135583	C1
Pom121	6.3e-09	0.333478	0.644	0.445	0.000135806	C1
Sp1	7.13e-09	0.350237	0.64	0.425	0.000153736	C1
Smad4	7.17e-09	0.386457	0.791	0.628	0.000154586	C1
Zfp217	7.53e-09	0.25523	0.662	0.465	0.000162406	C1
Zpbp1	7.53e-09	0.262397	0.542	0.325	0.000162407	C1
Mcm3ap	7.57e-09	0.315751	0.636	0.421	0.00016326	C1
Fmr11	8e-09	0.265852	0.902	0.81	0.000172602	C1
Ccdc621	8.81e-09	0.320111	0.502	0.293	0.00019013	C1
Mia3	9.18e-09	0.308322	0.791	0.63	0.000198128	C1
Tlk21	9.22e-09	0.337782	0.813	0.67	0.000198926	C1
Dmxl21	9.43e-09	0.320057	0.631	0.403	0.00020333	C1
Rnf1701	9.47e-09	0.30598	0.773	0.535	0.000204313	C1
Cdyl	9.52e-09	0.390046	0.764	0.566	0.000205341	C1
Zbtb18	9.77e-09	0.303582	0.684	0.437	0.000210764	C1
Arhgap35	1.02e-08	0.425981	0.653	0.427	0.000220387	C1
Zfp7111	1.09e-08	0.362648	0.684	0.464	0.000234735	C1
Tsc22d31	1.18e-08	0.322563	0.769	0.553	0.0002546	C1
Sbno11	1.18e-08	0.40681	0.853	0.767	0.000255022	C1
Abl2	1.2e-08	0.264794	0.653	0.436	0.000259784	C1
Ddhd1	1.21e-08	0.296441	0.671	0.477	0.000261726	C1
Stard10	1.37e-08	0.26408	0.733	0.508	0.000294856	C1
Nemf1	1.49e-08	0.337748	0.782	0.625	0.000320641	C1
Gsdme	1.56e-08	0.386677	0.587	0.362	0.000337119	C1
Gigyf21	1.57e-08	0.434434	0.791	0.584	0.000338725	C1
Luc7l3	1.59e-08	0.387954	0.84	0.766	0.000343042	C1
Csrnp2	1.63e-08	0.351878	0.458	0.275	0.000351391	C1
Hdac2	1.68e-08	0.360655	0.853	0.817	0.000361916	C1
Ubr31	1.79e-08	0.328354	0.756	0.573	0.000386729	C1
Tob11	1.91e-08	0.295962	0.729	0.501	0.000411185	C1
Nbeal11	1.93e-08	0.435346	0.787	0.58	0.000416589	C1
Rnf171	1.93e-08	0.350921	0.836	0.678	0.000416638	C1
Ddx41	2.08e-08	0.357956	0.88	0.731	0.000449703	C1
Rmnd5a	2.14e-08	0.264104	0.716	0.525	0.000460855	C1
Cul31	2.33e-08	0.311864	0.88	0.843	0.000501749	C1
Ylpm11	2.37e-08	0.282075	0.68	0.501	0.000511752	C1
Ccdc88a1	2.38e-08	0.332292	0.791	0.618	0.000512812	C1
Epb41	2.57e-08	0.344678	0.702	0.5	0.0005536	C1
Bmt2	2.64e-08	0.289649	0.524	0.317	0.000568502	C1
Ccnb1ip11	2.8e-08	0.381585	0.778	0.574	0.000604216	C1
Usf3	2.94e-08	0.254692	0.52	0.323	0.000633501	C1
Tef	2.94e-08	0.264867	0.609	0.399	0.000633614	C1
Zfp532	3.02e-08	0.253081	0.382	0.209	0.000651082	C1
Nup1331	3.02e-08	0.305647	0.751	0.552	0.000651504	C1
Cse1l	3.27e-08	0.251218	0.738	0.523	0.000705299	C1
Scml21	3.27e-08	0.314096	0.724	0.476	0.000706177	C1
Fyttd1	3.41e-08	0.377583	0.862	0.812	0.000736584	C1
Sos1	3.43e-08	0.295736	0.662	0.445	0.000739112	C1
Cramp1l	3.45e-08	0.262807	0.578	0.381	0.00074356	C1
Luc7l21	3.46e-08	0.299182	0.867	0.766	0.000746895	C1
Zfp445	3.5e-08	0.267163	0.631	0.427	0.00075433	C1
Kdm2a1	3.79e-08	0.361643	0.773	0.568	0.000817554	C1
Fancd2	3.85e-08	0.295633	0.622	0.405	0.000831305	C1
Prdx41	4.06e-08	0.341015	0.871	0.823	0.000876401	C1
Kif20b1	4.27e-08	0.251361	0.738	0.49	0.000922124	C1
Eml5	4.35e-08	0.250739	0.484	0.28	0.000938523	C1
Zbtb37	4.36e-08	0.254986	0.538	0.341	0.000939973	C1
Pcf11	4.42e-08	0.300704	0.653	0.438	0.000954307	C1
Bptf1	4.66e-08	0.312494	0.836	0.683	0.00100503	C1
Fbxw71	4.76e-08	0.360972	0.796	0.652	0.00102575	C1
Tex264	4.85e-08	0.255284	0.787	0.665	0.00104625	C1
Slc25a361	5.15e-08	0.292344	0.68	0.469	0.00111058	C1
Tdrd71	5.63e-08	0.291674	0.649	0.454	0.00121491	C1
Srek1	5.69e-08	0.369682	0.733	0.538	0.00122673	C1
Rlf1	5.77e-08	0.37234	0.738	0.53	0.0012449	C1
Smc1b1	5.82e-08	0.285175	0.933	0.859	0.00125517	C1
Pogz	5.99e-08	0.253459	0.604	0.391	0.00129134	C1
Kdm5a1	6.08e-08	0.309334	0.822	0.713	0.00131256	C1
Ankrd171	6.14e-08	0.31899	0.778	0.628	0.0013234	C1
Nr1d21	6.51e-08	0.256513	0.622	0.436	0.00140447	C1
Cdk2ap21	7.31e-08	0.30441	0.724	0.543	0.00157715	C1
Rb1cc11	7.61e-08	0.331578	0.813	0.636	0.00164209	C1
Topbp11	7.95e-08	0.271398	0.818	0.631	0.00171477	C1
Myo1b	8.46e-08	0.267482	0.582	0.36	0.001824	C1
Zc3h14	8.46e-08	0.395326	0.867	0.756	0.00182445	C1
Pum1	9.44e-08	0.362285	0.796	0.66	0.00203544	C1
Nfxl11	9.48e-08	0.320623	0.738	0.539	0.00204571	C1
Ttc141	1.09e-07	0.32099	0.796	0.598	0.00234178	C1
Setx1	1.11e-07	0.272941	0.782	0.591	0.00238946	C1
Snrnp48	1.13e-07	0.285662	0.751	0.598	0.00244097	C1
Cadps2	1.14e-07	0.255411	0.498	0.282	0.00246301	C1
Lig31	1.15e-07	0.27559	0.662	0.481	0.00247433	C1
Bex11	1.23e-07	0.267326	0.769	0.608	0.00265907	C1
Celf2	1.24e-07	0.453688	0.769	0.59	0.00266404	C1
Prrc2c	1.31e-07	0.269497	0.911	0.871	0.00282825	C1
Homer1	1.31e-07	0.265244	0.644	0.458	0.002829	C1
Ypel5	1.4e-07	0.258625	0.827	0.713	0.00301999	C1
Mapk9	1.41e-07	0.350194	0.658	0.456	0.00304397	C1
Fmr1nb1	1.48e-07	0.313112	0.782	0.606	0.00319294	C1
Tut41	1.59e-07	0.339521	0.813	0.613	0.00342494	C1
Vps41	1.65e-07	0.326367	0.818	0.652	0.00355551	C1
Sdad1	1.69e-07	0.276429	0.787	0.671	0.00364312	C1
Cnot11	1.7e-07	0.308003	0.827	0.701	0.00367257	C1
Camsap11	1.74e-07	0.257698	0.702	0.5	0.0037565	C1
Tcerg1	1.75e-07	0.364894	0.764	0.66	0.00376484	C1
Mia2	1.79e-07	0.411866	0.8	0.664	0.00386226	C1
Mcph1	1.85e-07	0.269152	0.631	0.425	0.00398386	C1
Smc21	1.9e-07	0.318805	0.836	0.689	0.00409776	C1
Etnk11	1.91e-07	0.305064	0.782	0.606	0.00411207	C1
Kifap3	1.94e-07	0.299526	0.773	0.632	0.00418447	C1
Mdc11	2.09e-07	0.299733	0.702	0.513	0.00450937	C1
Akap8l1	2.14e-07	0.30125	0.689	0.521	0.00461169	C1
Lrpprc	2.25e-07	0.410095	0.76	0.582	0.00484602	C1
Spast	2.34e-07	0.369689	0.827	0.698	0.00504311	C1
Map4k4	2.38e-07	0.259746	0.822	0.714	0.00512998	C1
Chd61	2.45e-07	0.280963	0.738	0.555	0.00528933	C1
Apc	2.48e-07	0.28395	0.693	0.478	0.00535853	C1
Dnajc10	2.51e-07	0.339302	0.782	0.624	0.00540794	C1
Bclaf31	2.57e-07	0.252142	0.809	0.634	0.00553523	C1
Orc2	2.65e-07	0.298791	0.778	0.624	0.00571205	C1
Baz2a1	2.82e-07	0.322895	0.76	0.549	0.00608204	C1
Mga1	2.83e-07	0.420299	0.769	0.584	0.00609701	C1
Usp8	3.28e-07	0.421231	0.773	0.661	0.00708195	C1
Mllt101	3.44e-07	0.331825	0.769	0.628	0.0074119	C1
Pnisr1	3.55e-07	0.269014	0.782	0.651	0.00766354	C1
Bc1	3.61e-07	0.904439	0.72	0.506	0.00778236	C1
Arl6ip11	3.63e-07	0.294443	0.849	0.774	0.00782261	C1
Maged1	3.72e-07	0.287804	0.822	0.819	0.00803007	C1
Zswim8	3.82e-07	0.252351	0.587	0.399	0.00822998	C1
Rbmxl21	4.12e-07	0.271184	0.756	0.541	0.00887886	C1
Pard3	4.17e-07	0.307212	0.676	0.455	0.00899952	C1
Rev3l	4.24e-07	0.427467	0.68	0.467	0.00913659	C1
Jkamp	4.28e-07	0.29012	0.747	0.615	0.00922873	C1
Sel1l1	4.35e-07	0.260581	0.716	0.503	0.00938847	C1
Zmym51	4.42e-07	0.268569	0.773	0.649	0.00953481	C1
Pds5a	4.6e-07	0.381757	0.689	0.498	0.00992856	C1
Oxsr1	4.63e-07	0.282749	0.667	0.468	0.00997846	C1
Strbp1	4.82e-07	0.316935	0.858	0.753	0.0104042	C1
Foxred1	5.29e-07	0.280595	0.436	0.267	0.0114205	C1
Thoc21	5.6e-07	0.349219	0.818	0.67	0.0120835	C1
Snapc1	6.09e-07	0.285728	0.8	0.628	0.0131341	C1
Efcab14	6.74e-07	0.279271	0.716	0.528	0.0145381	C1
C1galt1	7.68e-07	0.313518	0.604	0.411	0.0165661	C1
Med41	7.73e-07	0.293751	0.813	0.694	0.0166832	C1
Rad54l2	7.83e-07	0.389241	0.68	0.495	0.0168934	C1
Phf31	9.2e-07	0.391091	0.844	0.634	0.0198516	C1
Hic2	9.32e-07	0.303327	0.511	0.332	0.0200961	C1
Epn2	9.61e-07	0.343718	0.684	0.479	0.0207386	C1
Cep831	9.71e-07	0.422839	0.804	0.648	0.0209494	C1
Plk4	9.8e-07	0.917419	0.738	0.53	0.0211343	C1
Gm47791	1.01e-06	0.34297	0.773	0.59	0.0217332	C1
Fus1	1.02e-06	0.48014	0.884	0.792	0.0219583	C1
Chd1	1.05e-06	0.357349	0.773	0.588	0.0226999	C1
Cipc	1.19e-06	0.423433	0.502	0.329	0.025661	C1
Rpgrip1l1	1.2e-06	0.310199	0.644	0.429	0.0258265	C1
Rab11fip21	1.21e-06	0.252715	0.76	0.562	0.0261842	C1
Nabp11	1.22e-06	0.321347	0.649	0.443	0.0262988	C1
Canx	1.23e-06	0.381273	0.884	0.799	0.0264746	C1
Ccdc1721	1.23e-06	0.337894	0.711	0.512	0.0266337	C1
Peli11	1.26e-06	0.344984	0.782	0.629	0.0271482	C1
Usp371	1.3e-06	0.285469	0.733	0.558	0.0281266	C1
Tcf12	1.36e-06	0.374987	0.8	0.658	0.0293167	C1
Zmym21	1.36e-06	0.310522	0.667	0.489	0.0294295	C1
Ncbp3	1.43e-06	0.373039	0.711	0.51	0.0308738	C1
Tceanc	1.44e-06	0.269349	0.591	0.384	0.0310586	C1
Supv3l1	1.45e-06	0.311519	0.489	0.306	0.0312718	C1
Hsph1	1.46e-06	0.284164	0.769	0.659	0.0314737	C1
Siah1b	1.46e-06	0.334788	0.8	0.629	0.0315578	C1
Mark31	1.61e-06	0.328845	0.813	0.723	0.0347081	C1
Uba61	1.65e-06	0.362416	0.827	0.696	0.035569	C1
Trim441	1.68e-06	0.307341	0.804	0.651	0.0362598	C1
Pak2	1.75e-06	0.370768	0.8	0.691	0.0376926	C1
Eif4enif11	1.83e-06	0.294314	0.804	0.677	0.0394636	C1
Usp9x1	1.85e-06	0.373676	0.884	0.787	0.0400009	C1
Epb41l51	1.9e-06	0.260938	0.689	0.523	0.0409746	C1
Zbtb111	1.92e-06	0.326495	0.778	0.631	0.0414968	C1
Wnk11	1.94e-06	0.327472	0.876	0.771	0.0418625	C1
Taz	1.97e-06	0.252857	0.502	0.334	0.0424419	C1
Atp11b1	2e-06	0.295737	0.782	0.642	0.0430407	C1
AC149090.11	2.02e-06	0.251669	0.498	0.331	0.0436262	C1
Epb41l2	2.05e-06	0.308857	0.818	0.68	0.0441597	C1
Ppig1	2.12e-06	0.265233	0.84	0.798	0.0456554	C1
Ktn1	2.36e-06	0.304995	0.84	0.781	0.0508823	C1
Zzz3	2.4e-06	0.328187	0.747	0.559	0.0518604	C1
Rad171	2.83e-06	0.268611	0.787	0.609	0.0609453	C1
Zfp148	3.03e-06	0.309703	0.698	0.53	0.0653553	C1
Syne2	3.03e-06	0.334109	0.147	0.289	0.0654393	C1
Ssbp21	3.33e-06	0.324006	0.782	0.618	0.0717855	C1
Trim371	3.45e-06	0.34605	0.822	0.667	0.0744094	C1
Trappc10	3.6e-06	0.276729	0.747	0.544	0.0775617	C1
Gm37494	3.62e-06	0.276238	0.458	0.29	0.0781276	C1
Ppil4	3.67e-06	0.28997	0.822	0.719	0.0791515	C1
Psd3	3.69e-06	0.251551	0.267	0.142	0.0795363	C1
Brd7	3.82e-06	0.334326	0.831	0.726	0.0824146	C1
Zc3h15	3.93e-06	0.277202	0.871	0.872	0.0846766	C1
Washc5	3.96e-06	0.294056	0.551	0.374	0.0855043	C1
N4bp1	4.1e-06	0.251518	0.667	0.485	0.0884944	C1
Ncoa1	4.16e-06	0.284007	0.596	0.419	0.0898271	C1
Usp24	4.24e-06	0.374967	0.604	0.429	0.0915521	C1
Ercc6l21	4.32e-06	0.280014	0.702	0.501	0.0932558	C1
Usp14	4.41e-06	0.276634	0.849	0.775	0.0950982	C1
Acaca	4.43e-06	0.329367	0.467	0.29	0.0956615	C1
Grsf1	4.58e-06	0.290877	0.8	0.678	0.0988576	C1
Dcaf11	4.83e-06	0.286605	0.747	0.577	0.10426	C1
Trim28	4.94e-06	0.31045	0.818	0.697	0.106508	C1
Pten1	5.07e-06	0.306829	0.8	0.636	0.109271	C1
Pdxdc11	5.11e-06	0.300916	0.809	0.66	0.110333	C1
Supt16	5.2e-06	0.253492	0.92	0.909	0.112173	C1
Gm26917	5.59e-06	1.17592	0.72	0.532	0.120517	C1
Prpf38b	5.59e-06	0.398979	0.791	0.619	0.120537	C1
Nfyc	5.69e-06	0.306309	0.662	0.469	0.12277	C1
Ddx50	5.89e-06	0.357523	0.796	0.684	0.127138	C1
Ik	5.93e-06	0.303749	0.84	0.783	0.127848	C1
Pwwp2a1	6.14e-06	0.272539	0.658	0.481	0.132445	C1
Mob1b1	6.2e-06	0.253193	0.756	0.595	0.13365	C1
Dgcr2	6.45e-06	0.267931	0.618	0.447	0.139095	C1
Dnm1l1	7.2e-06	0.392555	0.818	0.671	0.155278	C1
Brwd11	7.43e-06	0.372634	0.751	0.575	0.160345	C1
Atl1	7.88e-06	0.28921	0.498	0.317	0.170009	C1
Zbtb10	8.15e-06	0.317207	0.707	0.5	0.175837	C1
Gm9993	8.18e-06	0.278406	0.329	0.196	0.176532	C1
Ep300	8.24e-06	0.313512	0.724	0.544	0.17776	C1
Marcksl1	8.61e-06	0.269821	0.773	0.67	0.185657	C1
Atad21	8.98e-06	0.264879	0.849	0.663	0.193808	C1
Gmcl1	9.68e-06	0.392352	0.609	0.438	0.208766	C1
Atp2c1	1.02e-05	0.327729	0.662	0.484	0.219199	C1
Nsun6	1.02e-05	0.311738	0.511	0.339	0.219791	C1
Ccny	1.06e-05	0.318245	0.698	0.556	0.228031	C1
Wdr3	1.08e-05	0.282408	0.649	0.484	0.232168	C1
Smg7	1.19e-05	0.359837	0.738	0.577	0.257625	C1
Ppp2r5a	1.21e-05	0.259816	0.662	0.486	0.262001	C1
Setd3	1.22e-05	0.265928	0.782	0.677	0.263373	C1
Rpap3	1.32e-05	0.3242	0.76	0.612	0.284548	C1
Btaf11	1.35e-05	0.348494	0.782	0.629	0.292252	C1
Rad9b1	1.38e-05	0.260026	0.578	0.409	0.297322	C1
Rnf2161	1.39e-05	0.267674	0.809	0.705	0.299067	C1
Gatad2b	1.4e-05	0.266063	0.733	0.542	0.301588	C1
Scaf11	1.42e-05	0.314353	0.862	0.776	0.306426	C1
Mysm11	1.49e-05	0.258823	0.738	0.579	0.320835	C1
Ep4001	1.53e-05	0.280385	0.733	0.59	0.330147	C1
Polr2b1	1.75e-05	0.250093	0.84	0.702	0.377959	C1
Chd4	1.83e-05	0.286714	0.853	0.784	0.394912	C1
Ppp1r10	1.96e-05	0.264672	0.787	0.677	0.422477	C1
Tnrc6c1	1.98e-05	0.332608	0.76	0.59	0.42796	C1
B230312C02Rik	1.98e-05	0.49069	0.258	0.139	0.428065	C1
Cyb5r4	2.42e-05	0.282283	0.698	0.52	0.522727	C1
Gpbp11	2.71e-05	0.273396	0.884	0.885	0.584553	C1
Sfmbt1	2.78e-05	0.288611	0.613	0.442	0.598662	C1
Knop1	2.78e-05	0.282633	0.809	0.719	0.59945	C1
Bdp1	2.84e-05	0.260477	0.729	0.553	0.612964	C1
Rbm25	2.96e-05	0.396849	0.867	0.799	0.638696	C1
Rabgap1	2.99e-05	0.359894	0.76	0.604	0.644204	C1
Iws11	3.04e-05	0.316034	0.804	0.658	0.654997	C1
Yes1	3.5e-05	0.355199	0.653	0.461	0.755229	C1
Cpne3	3.7e-05	0.31115	0.747	0.606	0.798699	C1
Xpo11	3.79e-05	0.253716	0.791	0.673	0.817407	C1
Mbtd1	4.2e-05	0.271289	0.676	0.514	0.905975	C1
Tut7	4.67e-05	0.254302	0.662	0.489	1	C1
Snrnp2001	5.24e-05	0.3045	0.791	0.697	1	C1
Taf1d	5.95e-05	0.312658	0.884	0.811	1	C1
Ranbp21	6.36e-05	0.293158	0.796	0.643	1	C1
Hnrnpr1	6.48e-05	0.27488	0.804	0.74	1	C1
Dync1h11	6.52e-05	0.314132	0.778	0.642	1	C1
Acin1	6.85e-05	0.297298	0.822	0.696	1	C1
Tlk1	7.1e-05	0.304377	0.8	0.691	1	C1
Nop14	7.31e-05	0.30798	0.818	0.728	1	C1
Ttc31	8.35e-05	0.264087	0.858	0.767	1	C1
Cog2	8.47e-05	0.250373	0.413	0.281	1	C1
Gpatch81	8.54e-05	0.310753	0.733	0.55	1	C1
Sirt11	9.32e-05	0.40598	0.729	0.541	1	C1
Stk381	0.000100586	0.263545	0.658	0.491	1	C1
Ptbp2	0.000102719	0.319855	0.858	0.736	1	C1
Nmt2	0.000111882	0.309413	0.853	0.777	1	C1
Rptor	0.000113834	0.282164	0.418	0.286	1	C1
Cd164	0.000117011	0.272215	0.813	0.725	1	C1
Dmxl11	0.00011937	0.277092	0.733	0.55	1	C1
Ofd1	0.000124593	0.260515	0.849	0.721	1	C1
Rpgrip1	0.000145024	0.640005	0.787	0.623	1	C1
Phip	0.000174897	0.269202	0.738	0.555	1	C1
Pibf1	0.000187667	0.259452	0.52	0.388	1	C1
Tm9sf2	0.000189053	0.275223	0.804	0.673	1	C1
Scaf8	0.000189093	0.28891	0.542	0.419	1	C1
Bub11	0.000191826	0.255883	0.8	0.635	1	C1
Bms11	0.000226112	0.298804	0.787	0.694	1	C1
Kmt5a	0.000231818	0.256631	0.8	0.645	1	C1
Trip121	0.000267679	0.280485	0.813	0.749	1	C1
Csde1	0.000271658	0.258508	0.871	0.831	1	C1
R3hdm11	0.000272014	0.412007	0.809	0.655	1	C1
Kdm1a	0.000272248	0.251765	0.796	0.712	1	C1
Exoc6b	0.000284748	0.257715	0.418	0.283	1	C1
Adnp1	0.00029216	0.364687	0.804	0.617	1	C1
Cop1	0.000366185	0.275445	0.742	0.589	1	C1
Birc61	0.000382675	0.254418	0.791	0.677	1	C1
Trpm71	0.000386277	0.275048	0.796	0.645	1	C1
Akap10	0.000387646	0.308487	0.413	0.289	1	C1
Clcn31	0.000394287	0.260875	0.636	0.48	1	C1
Nudcd3	0.00041581	0.279644	0.702	0.559	1	C1
Zfc3h11	0.000427425	0.284667	0.649	0.469	1	C1
Clip1	0.000483773	0.261496	0.564	0.412	1	C1
Spidr	0.000507876	0.289737	0.444	0.323	1	C1
Wac	0.000581075	0.277326	0.76	0.665	1	C1
Rnpc3	0.00058983	0.272564	0.649	0.504	1	C1
Wdfy3	0.000718793	0.262008	0.422	0.296	1	C1
Vps54	0.000779833	0.276396	0.644	0.484	1	C1
4921531C22Rik1	0.000873982	0.353342	0.418	0.294	1	C1
Akap9	0.000925075	0.291518	0.764	0.649	1	C1
Fgfr1op21	0.000926714	0.258018	0.849	0.734	1	C1
Zfp6381	0.000947479	0.252382	0.751	0.639	1	C1
Ankrd11	0.000991701	0.41517	0.853	0.734	1	C1
Neo1	0.00100044	0.265997	0.556	0.415	1	C1
Rlim	0.00114341	0.270618	0.689	0.557	1	C1
Zfp523	0.00120344	0.293482	0.404	0.299	1	C1
Kat6a	0.00145863	0.372951	0.636	0.507	1	C1
Slbp1	0.00152226	0.267422	0.8	0.725	1	C1
Ddx3x	0.0015533	0.329414	0.791	0.67	1	C1
Dync1li1	0.00158087	0.289559	0.764	0.676	1	C1
Ahctf1	0.00220376	0.25461	0.658	0.516	1	C1
Tnks2	0.00238619	0.265777	0.827	0.713	1	C1
Smg11	0.00337189	0.256523	0.653	0.518	1	C1
Phf10	0.00343824	0.292161	0.693	0.587	1	C1
Qk1	0.00368507	0.284101	0.84	0.743	1	C1
Snx13	0.00448261	0.288755	0.36	0.26	1	C1
Tmem80	0.00566402	0.744646	0.458	0.349	1	C1
Ube3c	0.00588636	0.254401	0.524	0.401	1	C1
Figla	3.48e-96	1.64007	0.984	0.737	7.52e-92	C2
Ppia	1.06e-87	0.849305	1	0.986	2.29e-83	C2
Uchl1	3.08e-82	1.69772	0.974	0.648	6.64e-78	C2
Dppa3	5.5e-79	2.27197	0.863	0.391	1.19e-74	C2
Ubb	1.72e-74	0.799449	0.997	0.985	3.71e-70	C2
Sub1	3.62e-72	0.846738	0.987	0.972	7.81e-68	C2
Vkorc1	1.02e-71	1.49093	0.933	0.734	2.21e-67	C2
Hspe1	3.62e-70	0.948567	0.968	0.923	7.8e-66	C2
Cks2	4.34e-64	1.23728	0.965	0.847	9.36e-60	C2
Sohlh1	1.81e-59	1.37987	0.875	0.494	3.91e-55	C2
Ndufc1	2.37e-59	1.01638	0.904	0.876	5.12e-55	C2
Sycp31	4.61e-56	0.953077	0.987	0.841	9.94e-52	C2
Arpc5l	1.27e-55	1.31247	0.895	0.834	2.73e-51	C2
Lsm2	1.45e-55	0.976729	0.907	0.865	3.12e-51	C2
Uqcc2	3.02e-54	0.993769	0.949	0.885	6.51e-50	C2
Tmem14c	1.14e-53	1.56557	0.885	0.791	2.45e-49	C2
Fkbp6	7.4e-52	0.933675	0.93	0.779	1.6e-47	C2
Pdcd5	3.32e-49	0.819016	0.939	0.921	7.16e-45	C2
Park7	3.62e-49	0.88507	0.923	0.858	7.81e-45	C2
Eif3g	3.99e-48	0.860056	0.911	0.889	8.6e-44	C2
Eif1b	5.1e-48	0.779318	0.946	0.9	1.1e-43	C2
Sumo3	2.04e-47	1.33324	0.863	0.768	4.4e-43	C2
Atp5k	5.19e-47	0.944524	0.875	0.878	1.12e-42	C2
Polr2j	6.08e-47	0.909112	0.901	0.881	1.31e-42	C2
Sfr1	2.43e-46	1.0434	0.952	0.921	5.24e-42	C2
Lsm3	2.72e-46	0.997119	0.879	0.834	5.86e-42	C2
Tmsb10	1.69e-45	1.31177	0.955	0.898	3.65e-41	C2
Atp5md	2.15e-45	0.922748	0.898	0.886	4.64e-41	C2
Rps3a1	2.85e-44	0.504885	0.994	0.985	6.15e-40	C2
Taf10	8.98e-44	0.893978	0.898	0.866	1.94e-39	C2
Ndufa11	1.67e-42	0.888002	0.879	0.871	3.6e-38	C2
Mrps24	7.48e-42	0.948391	0.869	0.849	1.61e-37	C2
Ndufs5	3.58e-41	0.772512	0.92	0.898	7.72e-37	C2
Banf1	7.63e-41	1.03823	0.856	0.859	1.64e-36	C2
Acat1	1.57e-40	1.37866	0.796	0.624	3.39e-36	C2
Sem1	3.47e-40	0.649199	0.946	0.938	7.48e-36	C2
Tbca	5.87e-40	0.775576	0.904	0.912	1.27e-35	C2
Elob	8.85e-40	0.701588	0.927	0.911	1.91e-35	C2
Nedd8	9.68e-40	0.758565	0.898	0.912	2.09e-35	C2
Atp6v1f	1.13e-39	0.768791	0.885	0.871	2.43e-35	C2
Cox4i1	1.89e-39	0.578828	0.958	0.964	4.08e-35	C2
Smdt1	3.07e-39	0.799612	0.898	0.896	6.62e-35	C2
Srp9	4.34e-39	0.764581	0.882	0.883	9.36e-35	C2
Rpl35	9.03e-39	0.541784	0.955	0.968	1.95e-34	C2
Ptma	1.69e-38	0.682741	0.99	0.988	3.64e-34	C2
Ift27	6.19e-38	1.39241	0.716	0.467	1.33e-33	C2
Pomp	2.81e-37	0.928466	0.866	0.867	6.07e-33	C2
Chmp2a	1.38e-36	0.799473	0.866	0.866	2.98e-32	C2
Atp5e	1.78e-36	0.633587	0.936	0.943	3.84e-32	C2
Stmn1	1.91e-36	0.864467	0.898	0.825	4.11e-32	C2
Hmgb1	2.28e-36	0.731332	0.968	0.967	4.92e-32	C2
Serf2	3.11e-36	0.687176	0.942	0.936	6.7e-32	C2
Cisd1	3.37e-36	0.916309	0.837	0.79	7.28e-32	C2
Dynlrb1	4.11e-36	0.990464	0.808	0.828	8.87e-32	C2
Syce2	4.73e-36	0.89906	0.84	0.76	1.02e-31	C2
Atp5d	4.83e-36	0.743272	0.891	0.88	1.04e-31	C2
Mien1	1.14e-35	0.989326	0.805	0.747	2.45e-31	C2
Naca	3.32e-35	0.627825	0.968	0.958	7.16e-31	C2
Cox5a	5.55e-34	0.649567	0.914	0.911	1.2e-29	C2
Atp5o	6.21e-34	0.679201	0.882	0.905	1.34e-29	C2
Snrpe	1.08e-33	0.63349	0.927	0.906	2.33e-29	C2
Psmb2	3.19e-33	0.691506	0.891	0.881	6.87e-29	C2
Snrpg	3.57e-33	0.607741	0.901	0.923	7.71e-29	C2
Snu13	3.63e-33	0.638554	0.93	0.914	7.82e-29	C2
Birc5	4.04e-33	0.889105	0.815	0.742	8.71e-29	C2
Sin3b	5e-33	0.764501	0.885	0.889	1.08e-28	C2
Drap1	6.36e-33	0.914566	0.856	0.842	1.37e-28	C2
Parl	7.62e-33	1.12884	0.796	0.755	1.64e-28	C2
Atp5j2	9.8e-33	0.573759	0.92	0.941	2.11e-28	C2
Gtsf1	1.4e-32	1.48585	0.709	0.557	3.03e-28	C2
Rpl41	1.59e-32	0.528458	0.99	0.973	3.43e-28	C2
Ndufab1	1.62e-32	0.712649	0.879	0.897	3.49e-28	C2
Sec61g	2.07e-32	0.776463	0.888	0.914	4.46e-28	C2
Anxa7	2.44e-32	1.0084	0.773	0.574	5.27e-28	C2
Lhx81	4.46e-32	0.954909	0.77	0.472	9.63e-28	C2
Sap18	4.58e-32	0.803983	0.827	0.831	9.87e-28	C2
D8Ertd738e	5.36e-32	0.796348	0.837	0.87	1.16e-27	C2
Rbx1	7.22e-32	0.794897	0.879	0.902	1.56e-27	C2
Bcas2	7.58e-32	0.639865	0.885	0.901	1.64e-27	C2
Cirbp	1.53e-31	0.857386	0.879	0.813	3.31e-27	C2
Zcrb1	2.6e-31	0.742566	0.927	0.901	5.6e-27	C2
Lsm5	3.82e-31	0.87635	0.805	0.802	8.24e-27	C2
Crlf1	4.49e-31	1.16506	0.652	0.384	9.69e-27	C2
Ndufa7	4.61e-31	0.653026	0.917	0.907	9.95e-27	C2
Ndufs6	7.94e-31	0.729311	0.866	0.858	1.71e-26	C2
Ube2i	1.53e-30	0.65169	0.907	0.902	3.29e-26	C2
Pebp1	1.24e-29	0.74834	0.853	0.881	2.67e-25	C2
Commd3	1.78e-29	0.850947	0.802	0.786	3.85e-25	C2
Mbl2	3.51e-29	1.08663	0.594	0.338	7.57e-25	C2
Mrpl30	3.74e-29	0.787524	0.818	0.867	8.08e-25	C2
Pfdn5	4.8e-29	0.548417	0.93	0.942	1.03e-24	C2
Denr	6.69e-29	0.686223	0.882	0.885	1.44e-24	C2
Polr2k	1.69e-28	0.706702	0.84	0.858	3.64e-24	C2
Mycbp	1.73e-28	0.817751	0.799	0.8	3.73e-24	C2
Uqcrq	1.9e-28	0.77316	0.853	0.871	4.09e-24	C2
Timm13	2.89e-28	0.852248	0.821	0.854	6.23e-24	C2
Rbm8a	4.06e-28	0.693968	0.885	0.887	8.76e-24	C2
Tomm6	5.89e-28	0.861179	0.812	0.847	1.27e-23	C2
Cct2	8.51e-28	0.534104	0.936	0.949	1.83e-23	C2
Ndufb6	8.66e-28	0.677143	0.872	0.873	1.87e-23	C2
Cccd2011	8.87e-28	0.937563	0.722	0.542	1.91e-23	C2
Nudc	1.42e-27	0.709769	0.84	0.866	3.07e-23	C2
Atp5l	2.33e-27	0.676972	0.885	0.906	5.02e-23	C2
Gng5	2.43e-27	0.533611	0.942	0.947	5.25e-23	C2
Akr1b3	8.13e-27	1.0378	0.732	0.613	1.75e-22	C2
Ubl5	1.42e-26	0.755178	0.802	0.853	3.07e-22	C2
Bri3	1.65e-26	0.655459	0.898	0.889	3.55e-22	C2
Cox5b	2.23e-26	0.558732	0.933	0.923	4.81e-22	C2
Atp6v1g1	2.29e-26	0.64365	0.84	0.876	4.93e-22	C2
Psmg4	3.15e-26	0.823495	0.786	0.781	6.79e-22	C2
Ninj1	3.29e-26	1.07687	0.719	0.645	7.11e-22	C2
Dad1	3.94e-26	0.742867	0.872	0.888	8.51e-22	C2
Ndufb10	4.27e-26	0.810536	0.815	0.84	9.22e-22	C2
Ndufa4	6.96e-26	0.575277	0.917	0.905	1.5e-21	C2
Eif4a1	9.15e-26	0.560645	0.958	0.928	1.97e-21	C2
Polr2f	1.08e-25	0.675229	0.872	0.871	2.32e-21	C2
Gdpd1	1.17e-25	1.01043	0.732	0.522	2.52e-21	C2
Apoc2	2.06e-25	0.942942	0.645	0.424	4.44e-21	C2
Dynll1	5.35e-25	0.533804	0.962	0.944	1.15e-20	C2
Psma2	5.73e-25	0.529999	0.895	0.911	1.24e-20	C2
Ndufa5	7.96e-25	0.726045	0.815	0.855	1.72e-20	C2
Swi5	9.09e-25	0.668846	0.84	0.869	1.96e-20	C2
Snrpf	1.39e-24	0.519012	0.914	0.913	3e-20	C2
Uqcr11	1.58e-24	0.58233	0.907	0.879	3.41e-20	C2
Pop5	3.73e-24	0.876787	0.767	0.777	8.04e-20	C2
Med28	4.46e-24	0.739001	0.812	0.824	9.63e-20	C2
Rdx	5.39e-24	0.901453	0.891	0.896	1.16e-19	C2
Ndufb8	5.71e-24	0.557625	0.872	0.88	1.23e-19	C2
Atp5g1	6.68e-24	0.646825	0.847	0.88	1.44e-19	C2
Atp5g2	9.15e-24	0.53607	0.923	0.911	1.97e-19	C2
Gm1673	1.15e-23	0.740891	0.815	0.787	2.49e-19	C2
Ssbp1	1.99e-23	0.770922	0.831	0.814	4.29e-19	C2
Nol7	3.31e-23	0.793004	0.789	0.828	7.14e-19	C2
Trmt112	4.81e-23	0.720672	0.802	0.835	1.04e-18	C2
Polr2e	4.98e-23	0.821314	0.789	0.825	1.07e-18	C2
Rpl11	5.91e-23	0.312753	0.987	0.979	1.27e-18	C2
Snrpb	6.17e-23	0.73495	0.898	0.897	1.33e-18	C2
Dctpp1	1.07e-22	0.810229	0.786	0.795	2.3e-18	C2
Atp5j	1.48e-22	0.533005	0.872	0.905	3.19e-18	C2
Ndufc2	3.12e-22	0.68512	0.85	0.86	6.74e-18	C2
Rtraf1	5.07e-22	0.520014	0.927	0.909	1.09e-17	C2
Npm3	6.38e-22	0.729786	0.824	0.825	1.38e-17	C2
Eif5a	6.5e-22	0.466856	0.949	0.94	1.4e-17	C2
Tubb4b	1.83e-21	0.637374	0.923	0.883	3.94e-17	C2
Lamtor5	2.55e-21	0.679478	0.808	0.821	5.5e-17	C2
Tmem258	4.25e-21	0.656946	0.821	0.845	9.16e-17	C2
Nobox	1.17e-20	0.858241	0.601	0.377	2.52e-16	C2
Cox7a2	1.28e-20	0.451485	0.907	0.931	2.75e-16	C2
Pfdn2	1.52e-20	0.570532	0.837	0.873	3.28e-16	C2
Ndufb4	2.45e-20	0.594081	0.812	0.855	5.28e-16	C2
Skp1a	2.6e-20	0.748968	0.843	0.904	5.6e-16	C2
Sf3b5	4.36e-20	0.813321	0.754	0.827	9.4e-16	C2
Cox6c1	4.47e-20	0.447417	0.962	0.946	9.63e-16	C2
Syce1	5.88e-20	0.698834	0.744	0.689	1.27e-15	C2
Atox1	8.32e-20	0.592334	0.808	0.852	1.79e-15	C2
Uqcrh	8.33e-20	0.461137	0.923	0.928	1.8e-15	C2
Ckb	8.53e-20	0.909815	0.658	0.457	1.84e-15	C2
E330020D12Rik	1.09e-19	1.00498	0.55	0.306	2.35e-15	C2
Romo1	1.23e-19	0.615353	0.824	0.831	2.66e-15	C2
Hat1	2.1e-19	0.60036	0.824	0.842	4.54e-15	C2
Calm1	2.1e-19	0.528111	0.942	0.936	4.54e-15	C2
Sod2	3.76e-19	0.725421	0.78	0.796	8.11e-15	C2
Snrpd3	4.95e-19	0.647455	0.786	0.855	1.07e-14	C2
Lsm4	6.17e-19	0.54684	0.863	0.847	1.33e-14	C2
Rpl27	8.31e-19	0.321672	0.968	0.974	1.79e-14	C2
Ndufv21	8.44e-19	0.488328	0.869	0.88	1.82e-14	C2
Pcsk1n	8.63e-19	1.12114	0.514	0.34	1.86e-14	C2
Rbakdn	8.79e-19	0.818033	0.396	0.185	1.9e-14	C2
Psenen	1.46e-18	0.620838	0.776	0.843	3.15e-14	C2
Oaz1	1.9e-18	0.420383	0.981	0.94	4.09e-14	C2
Cetn2	1.93e-18	0.811557	0.725	0.743	4.17e-14	C2
Ndufs7	1.98e-18	0.62833	0.85	0.859	4.28e-14	C2
Znrd2	2.32e-18	0.778091	0.7	0.665	5.01e-14	C2
Tbcb	2.44e-18	0.781657	0.703	0.77	5.27e-14	C2
Gkap1	2.98e-18	0.55649	0.904	0.883	6.43e-14	C2
Cops6	3.41e-18	0.710954	0.76	0.804	7.36e-14	C2
Ndufa61	4e-18	0.493663	0.863	0.882	8.62e-14	C2
Cox7b	4.02e-18	0.890138	0.738	0.756	8.66e-14	C2
Zrsr2	4.61e-18	0.616799	0.853	0.854	9.94e-14	C2
Srsf3	4.9e-18	0.592233	0.882	0.925	1.06e-13	C2
Sec61b	6.19e-18	0.623969	0.812	0.868	1.33e-13	C2
Anp32b	6.99e-18	0.494507	0.936	0.931	1.51e-13	C2
Chchd2	7.09e-18	0.351766	0.974	0.958	1.53e-13	C2
Mrpl55	7.35e-18	0.680107	0.732	0.755	1.59e-13	C2
Cwc15	7.56e-18	0.622268	0.786	0.832	1.63e-13	C2
Mat2b	1.2e-17	0.864077	0.738	0.73	2.58e-13	C2
Slc25a31	1.3e-17	0.629681	0.815	0.748	2.81e-13	C2
0610010K14Rik	1.48e-17	0.719485	0.735	0.747	3.19e-13	C2
Ube2e1	2.15e-17	0.670519	0.78	0.826	4.64e-13	C2
Rpl36al	2.34e-17	0.449444	0.917	0.92	5.04e-13	C2
Rpl37a	2.58e-17	0.30844	0.99	0.988	5.56e-13	C2
Psmd4	2.8e-17	0.672433	0.802	0.872	6.04e-13	C2
Chchd6	3.31e-17	0.691437	0.738	0.701	7.15e-13	C2
Ranbp1	3.36e-17	0.540352	0.859	0.888	7.24e-13	C2
Rps27l	3.38e-17	0.447808	0.907	0.923	7.29e-13	C2
Rwdd1	3.62e-17	0.635458	0.812	0.867	7.81e-13	C2
Rpl38	4.07e-17	0.294487	0.974	0.974	8.79e-13	C2
Snrpd2	5.05e-17	0.45884	0.875	0.907	1.09e-12	C2
Serf1	5.33e-17	0.729472	0.78	0.804	1.15e-12	C2
Lsm14b	7.52e-17	0.873855	0.716	0.707	1.62e-12	C2
Rpl39l	7.54e-17	0.726916	0.744	0.698	1.63e-12	C2
Cdc42	8.1e-17	0.502281	0.882	0.923	1.75e-12	C2
Eif4e	8.14e-17	0.500046	0.837	0.882	1.76e-12	C2
Srp14	8.17e-17	0.521622	0.856	0.894	1.76e-12	C2
Ndufb1-ps	9.6e-17	0.565756	0.818	0.876	2.07e-12	C2
Atp5g3	1.15e-16	0.538129	0.85	0.894	2.48e-12	C2
Cox6b1	1.21e-16	0.501394	0.84	0.877	2.61e-12	C2
Gm47918	1.27e-16	0.687467	0.377	0.178	2.75e-12	C2
Atp5h	1.33e-16	0.500271	0.885	0.925	2.87e-12	C2
Cops9	1.44e-16	0.653116	0.738	0.824	3.11e-12	C2
Ube2c	2.04e-16	1.04475	0.671	0.613	4.4e-12	C2
Tcl1	2.36e-16	0.751737	0.406	0.204	5.1e-12	C2
Pfdn6	3.03e-16	0.602532	0.783	0.846	6.53e-12	C2
Ndufs3	3.17e-16	0.673318	0.767	0.827	6.83e-12	C2
Ndufa2	4.13e-16	0.491264	0.859	0.887	8.91e-12	C2
Cct8	4.8e-16	0.44056	0.891	0.921	1.04e-11	C2
Cox17	4.86e-16	0.579158	0.786	0.858	1.05e-11	C2
Gclm	7.38e-16	0.536008	0.891	0.847	1.59e-11	C2
Ldhb	7.71e-16	1.49222	0.569	0.42	1.66e-11	C2
Rnf7	9.66e-16	0.674025	0.773	0.855	2.08e-11	C2
Etfa	1.01e-15	0.603287	0.767	0.794	2.19e-11	C2
Rpl221	1.04e-15	0.353204	0.968	0.965	2.24e-11	C2
Eif3k	1.26e-15	0.573661	0.831	0.882	2.71e-11	C2
Dynll2	1.39e-15	0.579786	0.792	0.847	3.01e-11	C2
Phf5a	1.42e-15	0.785382	0.725	0.805	3.07e-11	C2
Cib1	1.98e-15	0.768838	0.684	0.715	4.27e-11	C2
Mdh2	2.08e-15	0.709471	0.799	0.853	4.48e-11	C2
Iscu	2.74e-15	0.700166	0.735	0.793	5.9e-11	C2
Ndufa12	2.89e-15	0.573145	0.799	0.863	6.23e-11	C2
Pam16	3.72e-15	0.845805	0.658	0.694	8.03e-11	C2
U2af1	3.76e-15	0.582116	0.821	0.863	8.11e-11	C2
Hnrnpdl	4.76e-15	0.589204	0.792	0.858	1.03e-10	C2
Txndc17	6.88e-15	0.641994	0.751	0.826	1.48e-10	C2
Alyref	8.4e-15	0.638316	0.744	0.833	1.81e-10	C2
Fbl	8.85e-15	0.61192	0.805	0.852	1.91e-10	C2
Hdac21	9.71e-15	0.560349	0.792	0.833	2.09e-10	C2
Atp5c1	1.19e-14	0.57542	0.802	0.851	2.57e-10	C2
Atp5mpl1	1.54e-14	0.440271	0.85	0.889	3.31e-10	C2
Ybx2	1.54e-14	0.687842	0.709	0.64	3.33e-10	C2
Polr2g	1.63e-14	0.672562	0.716	0.777	3.53e-10	C2
Micos10	1.72e-14	0.453903	0.866	0.905	3.7e-10	C2
Ndufb7	2.06e-14	0.519022	0.824	0.873	4.45e-10	C2
Mrfap1	2.4e-14	0.472151	0.837	0.894	5.17e-10	C2
Ube2s1	2.69e-14	0.390322	0.958	0.945	5.8e-10	C2
Reep5	2.71e-14	0.686925	0.738	0.815	5.84e-10	C2
Mrpl54	3.39e-14	0.690379	0.741	0.835	7.32e-10	C2
Pkm	3.41e-14	0.667476	0.773	0.804	7.35e-10	C2
[truncated: 4,359 more rows]

## Sheet: Dataset EV1 legend
Dataset EV1. Marker genes for each germ cell cluster of PD1 ovary in Fig 5C-D
Gene name, p_val, avg_logFC, pct.1, pct.2, p_val_adj., cluster
