# Supplementary material for: Cyst-independent oocyte phagocytosis builds the female reproductive reserve in mice
Source: EMBO Rep. 2025 Dec 8;27(1):230–55. doi: 10.1038/s44319-025-00663-7 (PMC12796176; doi:10.1038/s44319-025-00663-7)
Supplement: Supplementary file 4 — Data Set EV2 [file 44319_2025_663_MOESM4_ESM.xlsx]

## Sheet: Dataset EV2
Gene name	cell lineage
Tmsb4x	the loser-oocytes lineage
Vim	the loser-oocytes lineage
Figla	the winner-oocytes lineage
Sycp3	the winner-oocytes lineage
Dppa3	the winner-oocytes lineage
Clic1	the loser-oocytes lineage
S100a11	the loser-oocytes lineage
Sparc	the loser-oocytes lineage
Cd63	the loser-oocytes lineage
Smc1b	the candidate-oocytes lineage
Ier3	the loser-oocytes lineage
Uchl1	the winner-oocytes lineage
S100a10	the loser-oocytes lineage
Tnfrsf12a	the loser-oocytes lineage
Lgals1	the loser-oocytes lineage
Anxa2	the loser-oocytes lineage
Xist	the loser-oocytes lineage
Fkbp6	the winner-oocytes lineage
Timp1	the loser-oocytes lineage
Gm14226	the loser-oocytes lineage
Sycp1	the candidate-oocytes lineage
Sohlh1	the winner-oocytes lineage
Ccnd2	the loser-oocytes lineage
Slc38a2	the loser-oocytes lineage
Col4a1	the loser-oocytes lineage
Cald1	the loser-oocytes lineage
Txnrd1	the loser-oocytes lineage
Sdc4	the loser-oocytes lineage
Emp3	the loser-oocytes lineage
Sox4	the loser-oocytes lineage
Wnt4	the loser-oocytes lineage
Anxa5	the loser-oocytes lineage
Ifitm2	the loser-oocytes lineage
Alg13	the winner-oocytes lineage
Serpinh1	the loser-oocytes lineage
Slc25a31	the candidate-oocytes lineage
Tpm4	the loser-oocytes lineage
Krt18	the loser-oocytes lineage
Junb	the loser-oocytes lineage
Aldoa	the loser-oocytes lineage
E330020D12Rik	the winner-oocytes lineage
Sprr1a	the loser-oocytes lineage
Krt8	the loser-oocytes lineage
Clu	the loser-oocytes lineage
Ahnak	the loser-oocytes lineage
Tex15	the candidate-oocytes lineage
Arpc1b	the loser-oocytes lineage
Taf7l	the candidate-oocytes lineage
Phlda1	the loser-oocytes lineage
Ldha	the loser-oocytes lineage
Rhoc	the loser-oocytes lineage
Ybx2	the winner-oocytes lineage
Chchd10	the loser-oocytes lineage
Cited2	the loser-oocytes lineage
Mov10l1	the candidate-oocytes lineage
Nedd4	the loser-oocytes lineage
Vkorc1	the winner-oocytes lineage
Basp1	the loser-oocytes lineage
Gtsf1	the winner-oocytes lineage
Gas5	the loser-oocytes lineage
Gdpd1	the winner-oocytes lineage
Tagln2	the loser-oocytes lineage
Mael	the candidate-oocytes lineage
Lhx8	the winner-oocytes lineage
Tubb5	the loser-oocytes lineage
Syce3	the candidate-oocytes lineage
H19	the loser-oocytes lineage
Mbnl2	the loser-oocytes lineage
Jun	the loser-oocytes lineage
Ccn1	the loser-oocytes lineage
Syce2	the winner-oocytes lineage
Crlf1	the winner-oocytes lineage
Zcwpw1	the candidate-oocytes lineage
Cks2	the winner-oocytes lineage
Ccdc73	the candidate-oocytes lineage
Cav1	the loser-oocytes lineage
Tinagl1	the loser-oocytes lineage
Cccd201	the winner-oocytes lineage
Actn1	the loser-oocytes lineage
Malat1	the loser-oocytes lineage
Syce1	the winner-oocytes lineage
Ptms	the loser-oocytes lineage
Gstm2	the loser-oocytes lineage
Prss23	the loser-oocytes lineage
Kit	the winner-oocytes lineage
Soat1	the loser-oocytes lineage
Sqstm1	the loser-oocytes lineage
Msn	the loser-oocytes lineage
Wwtr1	the loser-oocytes lineage
Cdkn1a	the loser-oocytes lineage
Igf2	the loser-oocytes lineage
Stk31	the candidate-oocytes lineage
Tm4sf1	the loser-oocytes lineage
Errfi1	the loser-oocytes lineage
Ofd1	the candidate-oocytes lineage
Elavl2	the candidate-oocytes lineage
Tpm1	the loser-oocytes lineage
Nfe2l2	the loser-oocytes lineage
Chchd6	the candidate-oocytes lineage
Cstb	the loser-oocytes lineage
Ccn2	the loser-oocytes lineage
Abracl	the loser-oocytes lineage
Cirbp	the winner-oocytes lineage
Gapdh	the loser-oocytes lineage
Rhob	the loser-oocytes lineage
Cd81	the loser-oocytes lineage
Smad7	the loser-oocytes lineage
Acat1	the winner-oocytes lineage
Ier2	the loser-oocytes lineage
Lmna	the loser-oocytes lineage
Txn1	the loser-oocytes lineage
S100a6	the loser-oocytes lineage
Rgcc	the loser-oocytes lineage
Gpx1	the loser-oocytes lineage
Emp1	the loser-oocytes lineage
Lsm14b	the winner-oocytes lineage
Meg3	the loser-oocytes lineage
Col3a1	the loser-oocytes lineage
Slc3a2	the loser-oocytes lineage
1700018B24Rik	the candidate-oocytes lineage
Hspb1	the loser-oocytes lineage
Tpm2	the loser-oocytes lineage
Cebpb	the loser-oocytes lineage
Ppp1r14b	the loser-oocytes lineage
Maged2	the loser-oocytes lineage
Rnd3	the loser-oocytes lineage
Map7d2	the candidate-oocytes lineage
Map2k3	the loser-oocytes lineage
Birc5	the winner-oocytes lineage
Tdrd1	the winner-oocytes lineage
Cpe	the loser-oocytes lineage
Tpm3	the loser-oocytes lineage
Plec	the loser-oocytes lineage
Fst	the loser-oocytes lineage
Rpl39l	the winner-oocytes lineage
Rhox1	the candidate-oocytes lineage
Zeb2	the loser-oocytes lineage
Klf6	the loser-oocytes lineage
Cited4	the loser-oocytes lineage
Esrp1	the winner-oocytes lineage
Gm35533	the loser-oocytes lineage
Taf5	the candidate-oocytes lineage
Nobox	the winner-oocytes lineage
Mbl2	the winner-oocytes lineage
Ift27	the winner-oocytes lineage
Grb10	the loser-oocytes lineage
Psme2	the loser-oocytes lineage
Kdm1b	the winner-oocytes lineage
Sgk1	the loser-oocytes lineage
Pim1	the loser-oocytes lineage
Apoc2	the winner-oocytes lineage
Mien1	the winner-oocytes lineage
Isyna1	the loser-oocytes lineage
Kcnq1ot1	the loser-oocytes lineage
Col4a2	the loser-oocytes lineage
Mdk	the loser-oocytes lineage
Caprin2	the candidate-oocytes lineage
Nme2	the loser-oocytes lineage
Rnf17	the candidate-oocytes lineage
Marcks	the loser-oocytes lineage
Dazl	the winner-oocytes lineage
Cnn3	the loser-oocytes lineage
Kitl	the loser-oocytes lineage
Flna	the loser-oocytes lineage
Slc25a5	the loser-oocytes lineage
Ddx4	the candidate-oocytes lineage
Apoe	the loser-oocytes lineage
Rtn4	the loser-oocytes lineage
Golim4	the loser-oocytes lineage
Sumo3	the winner-oocytes lineage
Prdx2	the loser-oocytes lineage
Tmem14c	the winner-oocytes lineage
Kdm6b	the loser-oocytes lineage
1110038B12Rik	the loser-oocytes lineage
Cavin3	the loser-oocytes lineage
Cetn4	the winner-oocytes lineage
Mgp	the loser-oocytes lineage
App	the loser-oocytes lineage
Fos	the loser-oocytes lineage
Cdk4	the loser-oocytes lineage
Zswim7	the winner-oocytes lineage
Igfbp6	the loser-oocytes lineage
Purb	the loser-oocytes lineage
Rfc4	the candidate-oocytes lineage
Asz1	the candidate-oocytes lineage
Gm49708	the loser-oocytes lineage
2010001K21Rik	the candidate-oocytes lineage
Snhg8	the loser-oocytes lineage
Timp3	the loser-oocytes lineage
Fmr1nb	the candidate-oocytes lineage
Ptn	the loser-oocytes lineage
Tagln	the loser-oocytes lineage
Morn2	the candidate-oocytes lineage
Syne2	the loser-oocytes lineage
Pramef12	the winner-oocytes lineage
Ccdc80	the loser-oocytes lineage
Ifrd1	the loser-oocytes lineage
Lmo4	the loser-oocytes lineage
Skil	the loser-oocytes lineage
Gm1673	the candidate-oocytes lineage
Ets1	the loser-oocytes lineage
Gkap1	the candidate-oocytes lineage
Cyba	the loser-oocytes lineage
Thbs1	the loser-oocytes lineage
Cisd1	the winner-oocytes lineage
Wls	the loser-oocytes lineage
Psme1	the loser-oocytes lineage
Gstm1	the loser-oocytes lineage
Axl	the loser-oocytes lineage
Nrn1	the loser-oocytes lineage
Areg	the loser-oocytes lineage
Flnc	the loser-oocytes lineage
Alcam	the loser-oocytes lineage
Gnai2	the loser-oocytes lineage
Rad50	the candidate-oocytes lineage
Piwil2	the candidate-oocytes lineage
Snhg1	the loser-oocytes lineage
Tle5	the loser-oocytes lineage
Plaur	the loser-oocytes lineage
Ctnnal1	the loser-oocytes lineage
Gja1	the loser-oocytes lineage
Mat2b	the winner-oocytes lineage
Me1	the loser-oocytes lineage
Dcaf12l1	the loser-oocytes lineage
Asns	the loser-oocytes lineage
Phldb2	the loser-oocytes lineage
Tsga8	the winner-oocytes lineage
4930447C04Rik	the candidate-oocytes lineage
Btg2	the loser-oocytes lineage
Gnb2	the loser-oocytes lineage
Acsl4	the loser-oocytes lineage
Myof	the loser-oocytes lineage
F2r	the loser-oocytes lineage
Gadd45b	the loser-oocytes lineage
Park7	the winner-oocytes lineage
Spa17	the candidate-oocytes lineage
Rras2	the loser-oocytes lineage
Camk2d	the loser-oocytes lineage
E2f5	the winner-oocytes lineage
Serpinb6b	the loser-oocytes lineage
Fstl1	the loser-oocytes lineage
Lsm2	the winner-oocytes lineage
Fosl1	the loser-oocytes lineage
Drosha	the candidate-oocytes lineage
Pcsk1n	the winner-oocytes lineage
Akap17b	the winner-oocytes lineage
Tsc22d4	the loser-oocytes lineage
Gsn	the loser-oocytes lineage
Nectin2	the loser-oocytes lineage
Spata33	the winner-oocytes lineage
Siah1b	the candidate-oocytes lineage
Mycbp	the winner-oocytes lineage
Slc6a6	the loser-oocytes lineage
Arhgap29	the loser-oocytes lineage
Cpeb1	the candidate-oocytes lineage
F3	the loser-oocytes lineage
Sat1	the loser-oocytes lineage
Ckap4	the loser-oocytes lineage
Cenpv	the winner-oocytes lineage
Itm2c	the loser-oocytes lineage
Cdkn2a	the winner-oocytes lineage
Tacc1	the loser-oocytes lineage
Filip1l	the loser-oocytes lineage
Serpinb6a	the loser-oocytes lineage
Sparcl1	the loser-oocytes lineage
Gpr137c	the winner-oocytes lineage
Col1a1	the loser-oocytes lineage
Pik3r1	the loser-oocytes lineage
Eif1a	the loser-oocytes lineage
Capn2	the loser-oocytes lineage
Capns1	the loser-oocytes lineage
2310061I04Rik	the candidate-oocytes lineage
Eif1b	the winner-oocytes lineage
Ndufc1	the winner-oocytes lineage
Msmo1	the loser-oocytes lineage
Peg3	the loser-oocytes lineage
Tex101	the candidate-oocytes lineage
Tln1	the loser-oocytes lineage
Ube2c	the winner-oocytes lineage
Lsm3	the winner-oocytes lineage
Rnh1	the loser-oocytes lineage
Tmem176b	the loser-oocytes lineage
Foxo3	the winner-oocytes lineage
Vasp	the loser-oocytes lineage
Gm47918	the winner-oocytes lineage
Xlr4a	the winner-oocytes lineage
2410006H16Rik	the loser-oocytes lineage
Srm	the loser-oocytes lineage
Mtmr14	the winner-oocytes lineage
Tmem106c	the winner-oocytes lineage
Mir100hg	the loser-oocytes lineage
Tpbg	the loser-oocytes lineage
B2m	the loser-oocytes lineage
Ifitm3	the loser-oocytes lineage
Spry2	the loser-oocytes lineage
Ccno	the winner-oocytes lineage
Pcgf6	the candidate-oocytes lineage
Hells	the candidate-oocytes lineage
Cetn2	the winner-oocytes lineage
Myl6	the loser-oocytes lineage
Ropn1l	the winner-oocytes lineage
Ssbp1	the winner-oocytes lineage
Tm2d2	the loser-oocytes lineage
Ptgs2	the loser-oocytes lineage
Tmed5	the loser-oocytes lineage
Tomm5	the loser-oocytes lineage
Pgam1	the loser-oocytes lineage
Zfp36l1	the loser-oocytes lineage
Tead1	the loser-oocytes lineage
Cd24a	the loser-oocytes lineage
Nenf	the loser-oocytes lineage
Gm4779	the candidate-oocytes lineage
Tgfb1i1	the loser-oocytes lineage
Smc4	the candidate-oocytes lineage
Xdh	the winner-oocytes lineage
Ptov1	the loser-oocytes lineage
Tex12	the candidate-oocytes lineage
Myl9	the loser-oocytes lineage
Igfbp7	the loser-oocytes lineage
Gch1	the loser-oocytes lineage
Coq8a	the winner-oocytes lineage
Rab34	the loser-oocytes lineage
Sema3e	the loser-oocytes lineage
Zfas1	the loser-oocytes lineage
Sdhaf4	the winner-oocytes lineage
Zbtb7a	the loser-oocytes lineage
Igfbp5	the loser-oocytes lineage
Fosl2	the loser-oocytes lineage
Tes	the loser-oocytes lineage
Mbnl1	the loser-oocytes lineage
Itm2a	the loser-oocytes lineage
Rbakdn	the winner-oocytes lineage
Hs3st1	the loser-oocytes lineage
Palld	the loser-oocytes lineage
Vamp8	the loser-oocytes lineage
Slc4a7	the loser-oocytes lineage
Uqcc2	the winner-oocytes lineage
Mrpl55	the winner-oocytes lineage
Atf4	the loser-oocytes lineage
Trp53	the loser-oocytes lineage
Mfge8	the loser-oocytes lineage
Dipk2a	the loser-oocytes lineage
Tpi1	the loser-oocytes lineage
Dpysl3	the loser-oocytes lineage
Creb3	the loser-oocytes lineage
Ppp1r15a	the loser-oocytes lineage
Mirt1	the loser-oocytes lineage
Gmds	the winner-oocytes lineage
Nfat5	the loser-oocytes lineage
Hbegf	the loser-oocytes lineage
Cebpzos	the candidate-oocytes lineage
Ifitm1	the loser-oocytes lineage
Myc	the loser-oocytes lineage
Tsc22d1	the loser-oocytes lineage
Mrnip	the winner-oocytes lineage
Vdac1	the loser-oocytes lineage
Egr1	the loser-oocytes lineage
Ppic	the loser-oocytes lineage
Jag2	the winner-oocytes lineage
Rcn1	the loser-oocytes lineage
Alkbh1	the loser-oocytes lineage
Mfap2	the loser-oocytes lineage
Anxa7	the winner-oocytes lineage
Slc7a1	the loser-oocytes lineage
Lsm4	the candidate-oocytes lineage
Dnajc21	the winner-oocytes lineage
Gpx8	the loser-oocytes lineage
Dusp6	the loser-oocytes lineage
Hormad1	the candidate-oocytes lineage
Srxn1	the loser-oocytes lineage
Rbp1	the loser-oocytes lineage
Psph	the loser-oocytes lineage
Sfrp1	the loser-oocytes lineage
Adad2	the winner-oocytes lineage
Tdrd9	the candidate-oocytes lineage
Cenpm	the winner-oocytes lineage
Pkd2l2	the winner-oocytes lineage
D10Wsu102e	the winner-oocytes lineage
Top2b	the loser-oocytes lineage
Morn5	the candidate-oocytes lineage
Ypel5	the winner-oocytes lineage
Itgb1	the loser-oocytes lineage
Sp3os	the winner-oocytes lineage
Psmc3ip	the candidate-oocytes lineage
Pmepa1	the loser-oocytes lineage
Gmnn	the winner-oocytes lineage
Trim37	the candidate-oocytes lineage
Rbpms2	the candidate-oocytes lineage
Hmox1	the loser-oocytes lineage
Trim35	the loser-oocytes lineage
Mageb4	the winner-oocytes lineage
Acta2	the loser-oocytes lineage
Aldh1a1	the loser-oocytes lineage
Anp32e	the loser-oocytes lineage
Cd151	the loser-oocytes lineage
Spc24	the candidate-oocytes lineage
Fra10ac1	the candidate-oocytes lineage
Ddx25	the candidate-oocytes lineage
Trim71	the candidate-oocytes lineage
Cdk1	the winner-oocytes lineage
Hk2	the loser-oocytes lineage
Tcl1	the winner-oocytes lineage
Cdh2	the loser-oocytes lineage
Plin2	the loser-oocytes lineage
Hsf2bp	the candidate-oocytes lineage
Nexn	the winner-oocytes lineage
Anxa3	the loser-oocytes lineage
Lsm5	the winner-oocytes lineage
Parva	the loser-oocytes lineage
Rbm46	the candidate-oocytes lineage
Akr1b3	the winner-oocytes lineage
Parl	the winner-oocytes lineage
Nae1	the candidate-oocytes lineage
Polr2j	the winner-oocytes lineage
Ddah2	the loser-oocytes lineage
Tdrkh	the candidate-oocytes lineage
Bin1	the loser-oocytes lineage
Cenpw	the winner-oocytes lineage
Ctnna1	the loser-oocytes lineage
Ndufa1	the candidate-oocytes lineage
Dbn1	the loser-oocytes lineage
Flnb	the loser-oocytes lineage
Runx1	the loser-oocytes lineage
Inha	the loser-oocytes lineage
Rbmxl2	the candidate-oocytes lineage
Hs6st2	the loser-oocytes lineage
Erc1	the loser-oocytes lineage
Ift22	the winner-oocytes lineage
B230118H07Rik	the candidate-oocytes lineage
Lamp2	the loser-oocytes lineage
Cspg5	the winner-oocytes lineage
Cxadr	the loser-oocytes lineage
Stmn1	the winner-oocytes lineage
Prc1	the winner-oocytes lineage
Asb8	the winner-oocytes lineage
Gas6	the loser-oocytes lineage
Tmem35a	the loser-oocytes lineage
Snhg12	the loser-oocytes lineage
0610010K14Rik	the winner-oocytes lineage
4930523C07Rik	the loser-oocytes lineage
Lbh	the loser-oocytes lineage
Csrp2	the loser-oocytes lineage
Vasn	the loser-oocytes lineage
Akr1b8	the loser-oocytes lineage
Larp1b	the winner-oocytes lineage
Ptpre	the loser-oocytes lineage
Pls3	the loser-oocytes lineage
Med17	the winner-oocytes lineage
Dcn	the loser-oocytes lineage
Pdcd6	the loser-oocytes lineage
Cecr2	the candidate-oocytes lineage
Etfa	the candidate-oocytes lineage
Dctpp1	the winner-oocytes lineage
Ier5	the loser-oocytes lineage
Scaper	the candidate-oocytes lineage
Ndufs5	the candidate-oocytes lineage
Trappc2	the candidate-oocytes lineage
Gm2694	the winner-oocytes lineage
Ect2	the winner-oocytes lineage
Zrsr2	the winner-oocytes lineage
Rsrp1	the loser-oocytes lineage
Igfbp4	the loser-oocytes lineage
Tcf7l2	the loser-oocytes lineage
Col6a1	the loser-oocytes lineage
Zfp36	the loser-oocytes lineage
Gnas	the loser-oocytes lineage
Mgst1	the loser-oocytes lineage
Tceal9	the loser-oocytes lineage
Cst8	the loser-oocytes lineage
Uxt	the winner-oocytes lineage
Pbx1	the loser-oocytes lineage
Ptbp2	the winner-oocytes lineage
Coq7	the winner-oocytes lineage
Wsb2	the loser-oocytes lineage
Fscn1	the loser-oocytes lineage
Cmtm3	the loser-oocytes lineage
Ifnar2	the loser-oocytes lineage
Bcar1	the loser-oocytes lineage
Xlr4c	the candidate-oocytes lineage
Ctnnd1	the loser-oocytes lineage
Mt1	the loser-oocytes lineage
Myh10	the loser-oocytes lineage
Pcdh7	the loser-oocytes lineage
Cib1	the winner-oocytes lineage
Itga6	the loser-oocytes lineage
Efcab2	the candidate-oocytes lineage
Zyx	the loser-oocytes lineage
Prdx4	the candidate-oocytes lineage
Spsb1	the loser-oocytes lineage
Rpl10l	the candidate-oocytes lineage
Coprs	the winner-oocytes lineage
Nid1	the loser-oocytes lineage
Lamc1	the loser-oocytes lineage
Tshz2	the loser-oocytes lineage
Nupr1	the loser-oocytes lineage
Gm16286	the loser-oocytes lineage
Itga5	the loser-oocytes lineage
Serpinb2	the loser-oocytes lineage
Gpat2	the candidate-oocytes lineage
Apoo	the winner-oocytes lineage
Mmp2	the loser-oocytes lineage
Tspan4	the loser-oocytes lineage
Herpud1	the loser-oocytes lineage
Osgep	the winner-oocytes lineage
Tax1bp3	the loser-oocytes lineage
Klhl15	the winner-oocytes lineage
Ckb	the winner-oocytes lineage
Chmp2a	the winner-oocytes lineage
Phf7	the winner-oocytes lineage
Lrrfip1	the loser-oocytes lineage
Tceal8	the loser-oocytes lineage
Plpp2	the loser-oocytes lineage
Ghr	the loser-oocytes lineage
Klf4	the loser-oocytes lineage
Tlnrd1	the loser-oocytes lineage
Srgap1	the loser-oocytes lineage
Ctsz	the loser-oocytes lineage
Kif16b	the winner-oocytes lineage
Commd3	the winner-oocytes lineage
P4ha1	the loser-oocytes lineage
Mnd1	the candidate-oocytes lineage
Lage3	the candidate-oocytes lineage
Rasd2	the winner-oocytes lineage
Pam	the loser-oocytes lineage
Xlr4b	the candidate-oocytes lineage
Haus1	the winner-oocytes lineage
Hat1	the winner-oocytes lineage
Lonrf3	the winner-oocytes lineage
Ung	the winner-oocytes lineage
Gm35031	the winner-oocytes lineage
Plp2	the loser-oocytes lineage
Tktl1	the candidate-oocytes lineage
Anxa1	the loser-oocytes lineage
Rbmx2	the candidate-oocytes lineage
Midn	the loser-oocytes lineage
Ccdc88c	the winner-oocytes lineage
Terb1	the candidate-oocytes lineage
Vma21	the winner-oocytes lineage
Nlrp4f	the winner-oocytes lineage
Akr7a5	the winner-oocytes lineage
Znrd1as	the candidate-oocytes lineage
Anapc15	the candidate-oocytes lineage
Sdf2	the loser-oocytes lineage
Cebpd	the loser-oocytes lineage
Gpc3	the loser-oocytes lineage
Ikbip	the loser-oocytes lineage
Zfp518a	the candidate-oocytes lineage
Uhrf1bp1l	the loser-oocytes lineage
Tgfb1	the loser-oocytes lineage
Nfkbia	the loser-oocytes lineage
Wdr36	the winner-oocytes lineage
Cyct	the winner-oocytes lineage
Trip6	the loser-oocytes lineage
Far1	the loser-oocytes lineage
Gm15389	the winner-oocytes lineage
Adgrl2	the loser-oocytes lineage
Rgs2	the loser-oocytes lineage
Ooep	the winner-oocytes lineage
Arpc5l	the winner-oocytes lineage
Azin1	the loser-oocytes lineage
Dppa5a	the winner-oocytes lineage
Mmp14	the loser-oocytes lineage
Ankrd31	the candidate-oocytes lineage
Dync1i1	the loser-oocytes lineage
F11r	the loser-oocytes lineage
Maff	the loser-oocytes lineage
Pold3	the candidate-oocytes lineage
Gabarapl1	the loser-oocytes lineage
Xrcc6	the winner-oocytes lineage
Rnf212	the candidate-oocytes lineage
Tmtc4	the winner-oocytes lineage
Tle6	the winner-oocytes lineage
Banf1	the winner-oocytes lineage
Pcgf5	the winner-oocytes lineage
Klf9	the loser-oocytes lineage
R3hdm2	the winner-oocytes lineage
Spata5	the winner-oocytes lineage
Pold4	the loser-oocytes lineage
Gm26917	the loser-oocytes lineage
Sptbn1	the loser-oocytes lineage
Nrp1	the loser-oocytes lineage
Zfp871	the loser-oocytes lineage
Metrnl	the loser-oocytes lineage
H1fx	the candidate-oocytes lineage
Col1a2	the loser-oocytes lineage
Haus4	the candidate-oocytes lineage
Plagl1	the loser-oocytes lineage
Kif5b	the loser-oocytes lineage
Bcl2l11	the loser-oocytes lineage
Ifi27	the loser-oocytes lineage
Atp13a3	the loser-oocytes lineage
Abhd2	the loser-oocytes lineage
Josd2	the candidate-oocytes lineage
S100a1	the loser-oocytes lineage
Dnajc19	the winner-oocytes lineage
Col6a2	the loser-oocytes lineage
Nfib	the loser-oocytes lineage
Rassf1	the loser-oocytes lineage
Igf1	the loser-oocytes lineage
Nrep	the loser-oocytes lineage
Bgn	the loser-oocytes lineage
Antxr2	the loser-oocytes lineage
Ccdc172	the candidate-oocytes lineage
Denr	the winner-oocytes lineage
Neat1	the loser-oocytes lineage
Uqcr11	the candidate-oocytes lineage
Creb3l1	the loser-oocytes lineage
Ctla2a	the loser-oocytes lineage
Cflar	the loser-oocytes lineage
Ncam1	the loser-oocytes lineage
Psmg4	the winner-oocytes lineage
Ptbp1	the loser-oocytes lineage
Tex11	the candidate-oocytes lineage
Efnb2	the loser-oocytes lineage
Aff4	the loser-oocytes lineage
Hmgn1	the loser-oocytes lineage
Crim1	the loser-oocytes lineage
Klf2	the loser-oocytes lineage
Ccdc115	the winner-oocytes lineage
2210016F16Rik	the winner-oocytes lineage
Reep3	the loser-oocytes lineage
Pip5k1a	the loser-oocytes lineage
Rad51	the winner-oocytes lineage
Lig1	the candidate-oocytes lineage
1810044D09Rik	the winner-oocytes lineage
Dxo	the winner-oocytes lineage
Gstm6	the loser-oocytes lineage
Gm20186	the loser-oocytes lineage
Tmem97	the winner-oocytes lineage
Cst12	the loser-oocytes lineage
Shcbp1l	the candidate-oocytes lineage
Oxct1	the loser-oocytes lineage
Nt5c3	the loser-oocytes lineage
Rhox2a	the candidate-oocytes lineage
Tbc1d7	the candidate-oocytes lineage
Sdcbp	the loser-oocytes lineage
Rnf8	the winner-oocytes lineage
Mest	the loser-oocytes lineage
Mat2a	the loser-oocytes lineage
Pfn1	the loser-oocytes lineage
Cd55	the winner-oocytes lineage
Snhg15	the loser-oocytes lineage
Dusp5	the loser-oocytes lineage
Ccnb1ip1	the candidate-oocytes lineage
Flt1	the loser-oocytes lineage
Id1	the candidate-oocytes lineage
Gas1	the loser-oocytes lineage
Rrad	the loser-oocytes lineage
Ezr	the loser-oocytes lineage
Cenpb	the loser-oocytes lineage
Impa1	the loser-oocytes lineage
Rnaset2a	the winner-oocytes lineage
Ptbp3	the loser-oocytes lineage
Tspan13	the winner-oocytes lineage
Washc3	the candidate-oocytes lineage
Setd4	the winner-oocytes lineage
Commd4	the winner-oocytes lineage
Sap30	the loser-oocytes lineage
Rcn3	the loser-oocytes lineage
Gclm	the winner-oocytes lineage
Strbp	the candidate-oocytes lineage
Gtf2i	the loser-oocytes lineage
4932438A13Rik	the candidate-oocytes lineage
Phf20l1	the loser-oocytes lineage
Kif4	the winner-oocytes lineage
Hist1h1b	the loser-oocytes lineage
Enc1	the loser-oocytes lineage
Bbx	the winner-oocytes lineage
Phf20	the winner-oocytes lineage
Bmyc	the loser-oocytes lineage
Tsen34	the loser-oocytes lineage
Dnajb4	the loser-oocytes lineage
Cnn2	the loser-oocytes lineage
Ccnl2	the loser-oocytes lineage
B4galt1	the loser-oocytes lineage
Ppih	the candidate-oocytes lineage
Esco2	the candidate-oocytes lineage
Prnp	the loser-oocytes lineage
Spp1	the loser-oocytes lineage
Ddhd2	the candidate-oocytes lineage
Hook1	the candidate-oocytes lineage
Tns3	the loser-oocytes lineage
Gucy1a1	the loser-oocytes lineage
Rec114	the candidate-oocytes lineage
Tdrd5	the winner-oocytes lineage
Mphosph6	the winner-oocytes lineage
Dus1l	the winner-oocytes lineage
Tex19.1	the candidate-oocytes lineage
Ltbp4	the loser-oocytes lineage
Cyp51	the loser-oocytes lineage
Coq10b	the loser-oocytes lineage
Gid4	the winner-oocytes lineage
Pura	the loser-oocytes lineage
Got1	the loser-oocytes lineage
Sh3bgrl	the loser-oocytes lineage
Bcl10	the loser-oocytes lineage
Sil1	the winner-oocytes lineage
Shisa4	the loser-oocytes lineage
Chst11	the loser-oocytes lineage
Aptx	the winner-oocytes lineage
Abcg2	the loser-oocytes lineage
Fam229b	the candidate-oocytes lineage
Bnip2	the loser-oocytes lineage
Tsacc	the winner-oocytes lineage
Plpp1	the loser-oocytes lineage
Spag9	the loser-oocytes lineage
Mrpl42	the candidate-oocytes lineage
Hmgb2	the winner-oocytes lineage
Gm27164	the candidate-oocytes lineage
Stk25	the winner-oocytes lineage
Gab3	the candidate-oocytes lineage
Dicer1	the winner-oocytes lineage
Abca1	the loser-oocytes lineage
Ica1l	the winner-oocytes lineage
Armcx3	the loser-oocytes lineage
Rnf216	the winner-oocytes lineage
Eva1b	the loser-oocytes lineage
Stk40	the loser-oocytes lineage
Car2	the loser-oocytes lineage
Timp2	the loser-oocytes lineage
Zbtb18	the winner-oocytes lineage
Crb3	the candidate-oocytes lineage
Pop5	the winner-oocytes lineage
Gm47448	the winner-oocytes lineage
Lsr	the loser-oocytes lineage
Emx2	the loser-oocytes lineage
Trap1a	the candidate-oocytes lineage
Itpk1	the winner-oocytes lineage
Steap1	the loser-oocytes lineage
Tubb2a	the loser-oocytes lineage
8030474K03Rik	the candidate-oocytes lineage
Zglp1	the candidate-oocytes lineage
Vti1b	the winner-oocytes lineage
Smim10l1	the loser-oocytes lineage
Tcfl5	the candidate-oocytes lineage
Cdc26	the loser-oocytes lineage
Ddr1	the loser-oocytes lineage
Diablo	the winner-oocytes lineage
Bhlhe41	the winner-oocytes lineage
Ndufb10	the winner-oocytes lineage
Tex30	the candidate-oocytes lineage
Cdc42se1	the loser-oocytes lineage
Cnpy1	the winner-oocytes lineage
Mthfd2	the loser-oocytes lineage
Amotl2	the loser-oocytes lineage
Tmbim1	the loser-oocytes lineage
Supt3	the candidate-oocytes lineage
Derl1	the loser-oocytes lineage
Polr3g	the winner-oocytes lineage
Pakap.1	the loser-oocytes lineage
Nckap1	the loser-oocytes lineage
Tspan5	the loser-oocytes lineage
Mrpl11	the candidate-oocytes lineage
Ago2	the loser-oocytes lineage
Ccdc181	the candidate-oocytes lineage
Adamts19	the loser-oocytes lineage
Xlr	the candidate-oocytes lineage
Maf	the loser-oocytes lineage
Snhg4	the loser-oocytes lineage
Dync2li1	the candidate-oocytes lineage
Med9	the winner-oocytes lineage
Pwwp3b	the loser-oocytes lineage
Bpgm	the winner-oocytes lineage
Ndufs7	the candidate-oocytes lineage
Arhgap31	the loser-oocytes lineage
Cavin1	the loser-oocytes lineage
Kdelr1	the loser-oocytes lineage
Nxf2	the candidate-oocytes lineage
Dab2	the loser-oocytes lineage
Kdelr2	the loser-oocytes lineage
A430005L14Rik	the winner-oocytes lineage
Dusp1	the loser-oocytes lineage
Phospho2	the winner-oocytes lineage
Ddt	the winner-oocytes lineage
Nphp1	the winner-oocytes lineage
Stc2	the loser-oocytes lineage
Fjx1	the loser-oocytes lineage
Ipo7	the loser-oocytes lineage
Naa38	the candidate-oocytes lineage
Rdx	the winner-oocytes lineage
Taf1b	the candidate-oocytes lineage
Ifngr2	the loser-oocytes lineage
Pcsk6	the loser-oocytes lineage
Ccdc47	the loser-oocytes lineage
Tra2a	the loser-oocytes lineage
Cgn	the loser-oocytes lineage
Aen	the winner-oocytes lineage
Fdft1	the winner-oocytes lineage
Zfp503	the loser-oocytes lineage
Mgmt	the winner-oocytes lineage
Psma8	the winner-oocytes lineage
Serf1	the winner-oocytes lineage
Cd164l2	the winner-oocytes lineage
Gadd45g	the loser-oocytes lineage
Mcpt4	the loser-oocytes lineage
Timm8a1	the loser-oocytes lineage
Piezo1	the loser-oocytes lineage
Vps41	the candidate-oocytes lineage
Tubb4b	the winner-oocytes lineage
Gfra4	the winner-oocytes lineage
Mesd	the loser-oocytes lineage
Bub1	the candidate-oocytes lineage
Neb	the winner-oocytes lineage
Rapgef2	the loser-oocytes lineage
Mtap	the loser-oocytes lineage
Blvrb	the loser-oocytes lineage
Supt16	the candidate-oocytes lineage
Sbds	the loser-oocytes lineage
Fdx1	the loser-oocytes lineage
Csrp1	the loser-oocytes lineage
Phc2	the loser-oocytes lineage
Ddah1	the winner-oocytes lineage
Cmc4	the candidate-oocytes lineage
Atp5g2	the winner-oocytes lineage
Agtpbp1	the winner-oocytes lineage
Sec22a	the winner-oocytes lineage
Ndufs6	the winner-oocytes lineage
S100a16	the loser-oocytes lineage
Tor1aip2	the loser-oocytes lineage
Tuba1a	the loser-oocytes lineage
Prrc2b	the loser-oocytes lineage
Pet2	the candidate-oocytes lineage
Kmt2a	the loser-oocytes lineage
4930562C15Rik	the winner-oocytes lineage
Cenpx	the winner-oocytes lineage
C430049B03Rik	the loser-oocytes lineage
Naxe	the candidate-oocytes lineage
Bambi	the loser-oocytes lineage
Pard3	the winner-oocytes lineage
Col18a1	the loser-oocytes lineage
Myo1c	the loser-oocytes lineage
Pim3	the loser-oocytes lineage
Pcdh17	the loser-oocytes lineage
Wfdc15a	the winner-oocytes lineage
Ndufs3	the winner-oocytes lineage
Ccnb2	the candidate-oocytes lineage
Mid1ip1	the loser-oocytes lineage
Nubpl	the candidate-oocytes lineage
Shisa5	the loser-oocytes lineage
Man1a	the loser-oocytes lineage
Pck2	the loser-oocytes lineage
Pycr2	the loser-oocytes lineage
Ehd2	the loser-oocytes lineage
Heg1	the loser-oocytes lineage
Asnsd1	the candidate-oocytes lineage
Vbp1	the candidate-oocytes lineage
Litaf	the loser-oocytes lineage
Gng13	the loser-oocytes lineage
Macrod2	the candidate-oocytes lineage
Svip	the winner-oocytes lineage
Peg10	the loser-oocytes lineage
Atp5f1	the winner-oocytes lineage
Wdpcp	the winner-oocytes lineage
Cbx5	the loser-oocytes lineage
Btc	the loser-oocytes lineage
Col12a1	the loser-oocytes lineage
Nat9	the candidate-oocytes lineage
Creg1	the loser-oocytes lineage
Gatm	the loser-oocytes lineage
Polr2k	the winner-oocytes lineage
Nab2	the loser-oocytes lineage
Klf3	the loser-oocytes lineage
Rtraf	the winner-oocytes lineage
Nr4a1	the loser-oocytes lineage
Skp1a	the winner-oocytes lineage
Snx7	the loser-oocytes lineage
Gtf2e2	the candidate-oocytes lineage
Rab6b	the winner-oocytes lineage
Rhoj	the loser-oocytes lineage
Grid2	the winner-oocytes lineage
Nradd	the loser-oocytes lineage
Nelfe	the candidate-oocytes lineage
Phf13	the candidate-oocytes lineage
Hsdl2	the winner-oocytes lineage
Ncoa7	the loser-oocytes lineage
Rab11fip4	the winner-oocytes lineage
Armcx2	the loser-oocytes lineage
Gata6	the loser-oocytes lineage
Sema6d	the loser-oocytes lineage
Lancl1	the candidate-oocytes lineage
Edn1	the loser-oocytes lineage
Micu2	the winner-oocytes lineage
Mfap4	the loser-oocytes lineage
Lrrc8c	the loser-oocytes lineage
Kif14	the winner-oocytes lineage
Lgals7	the loser-oocytes lineage
Casp3	the loser-oocytes lineage
Aldh9a1	the winner-oocytes lineage
Cyp1a1	the loser-oocytes lineage
Zfpm2	the loser-oocytes lineage
Nab1	the loser-oocytes lineage
Pmp22	the loser-oocytes lineage
Nlrp5	the winner-oocytes lineage
Ndufv1	the winner-oocytes lineage
Cdc42ep5	the loser-oocytes lineage
Tnrc18	the loser-oocytes lineage
Hfm1	the candidate-oocytes lineage
Smdt1	the winner-oocytes lineage
Cd44	the loser-oocytes lineage
Creb3l2	the loser-oocytes lineage
Polr2i	the winner-oocytes lineage
Col5a2	the loser-oocytes lineage
Ywhab	the loser-oocytes lineage
AU015836	the winner-oocytes lineage
Acaa2	the loser-oocytes lineage
Mrps24	the winner-oocytes lineage
Pdgfa	the loser-oocytes lineage
Lpar4	the loser-oocytes lineage
Dancr	the loser-oocytes lineage
Ube2t	the winner-oocytes lineage
Cenph	the candidate-oocytes lineage
Exosc9	the candidate-oocytes lineage
Lpar6	the loser-oocytes lineage
Atxn7l3b	the loser-oocytes lineage
Stag2	the loser-oocytes lineage
Pdcd4	the winner-oocytes lineage
Pdlim1	the loser-oocytes lineage
Tcaf1	the loser-oocytes lineage
Idh2	the loser-oocytes lineage
Ldlr	the loser-oocytes lineage
Lamtor2	the winner-oocytes lineage
Fndc3b	the loser-oocytes lineage
Dcakd	the winner-oocytes lineage
Cpxm1	the loser-oocytes lineage
Epm2aip1	the loser-oocytes lineage
Ccdc152	the candidate-oocytes lineage
Ndufa7	the candidate-oocytes lineage
Gtf2h4	the winner-oocytes lineage
2310010J17Rik	the candidate-oocytes lineage
H2-D1	the loser-oocytes lineage
Dot1l	the loser-oocytes lineage
Dmap1	the winner-oocytes lineage
Mcm8	the candidate-oocytes lineage
Ext1	the loser-oocytes lineage
Afdn	the winner-oocytes lineage
Nup62cl	the candidate-oocytes lineage
Ppp1r18	the loser-oocytes lineage
Dusp11	the loser-oocytes lineage
Prmt7	the winner-oocytes lineage
Bag2	the loser-oocytes lineage
G3bp1	the loser-oocytes lineage
Cuta	the winner-oocytes lineage
Tubb6	the loser-oocytes lineage
Mageb16	the winner-oocytes lineage
Ndufaf7	the candidate-oocytes lineage
Fhl2	the loser-oocytes lineage
Psmd10	the winner-oocytes lineage
Skap2	the winner-oocytes lineage
Rap2b	the loser-oocytes lineage
Copg2	the candidate-oocytes lineage
Sri	the loser-oocytes lineage
Cmc2	the winner-oocytes lineage
Vps26a	the winner-oocytes lineage
Fgd3	the loser-oocytes lineage
Camta1	the winner-oocytes lineage
Hp1bp3	the loser-oocytes lineage
Haus7	the winner-oocytes lineage
Mrps35	the winner-oocytes lineage
Rgs10	the loser-oocytes lineage
Rian	the loser-oocytes lineage
Cdh11	the loser-oocytes lineage
Pmf1	the winner-oocytes lineage
Ndufv2	the winner-oocytes lineage
Scd2	the loser-oocytes lineage
Foxp1	the loser-oocytes lineage
Gc	the candidate-oocytes lineage
Tctex1d2	the candidate-oocytes lineage
Itgb3bp	the candidate-oocytes lineage
Aldh2	the loser-oocytes lineage
Crybg3	the winner-oocytes lineage
Jdp2	the loser-oocytes lineage
Ctsl	the loser-oocytes lineage
Cars	the loser-oocytes lineage
Bri3bp	the loser-oocytes lineage
Epha2	the loser-oocytes lineage
Brca2	the candidate-oocytes lineage
Oaf	the loser-oocytes lineage
Itih5	the loser-oocytes lineage
Psat1	the loser-oocytes lineage
AI506816	the loser-oocytes lineage
Uhrf1	the candidate-oocytes lineage
Faf1	the candidate-oocytes lineage
Nudt4	the loser-oocytes lineage
Rnd2	the winner-oocytes lineage
Spty2d1	the loser-oocytes lineage
Pdlim7	the loser-oocytes lineage
Selenom	the loser-oocytes lineage
Tomm34	the candidate-oocytes lineage
Mtmr7	the candidate-oocytes lineage
Lhx9	the loser-oocytes lineage
Sdc2	the loser-oocytes lineage
Rnf114	the winner-oocytes lineage
Psmd2	the candidate-oocytes lineage
Sulf2	the loser-oocytes lineage
Cfap298	the winner-oocytes lineage
Ssr3	the loser-oocytes lineage
Map3k1	the loser-oocytes lineage
Htatsf1	the candidate-oocytes lineage
Spats2	the winner-oocytes lineage
Gm26620	the winner-oocytes lineage
Ublcp1	the candidate-oocytes lineage
Ccdc61	the winner-oocytes lineage
Mlycd	the winner-oocytes lineage
Pdzk1	the winner-oocytes lineage
Tpst2	the loser-oocytes lineage
Rpgr	the candidate-oocytes lineage
Usp25	the loser-oocytes lineage
Cdca8	the winner-oocytes lineage
Mapkapk2	the loser-oocytes lineage
Hsd17b4	the winner-oocytes lineage
Spint2	the candidate-oocytes lineage
Cenpf	the candidate-oocytes lineage
Agap1	the winner-oocytes lineage
Dusp12	the winner-oocytes lineage
Mrpl2	the winner-oocytes lineage
Irf2bpl	the loser-oocytes lineage
Itpripl2	the loser-oocytes lineage
Rflnb	the loser-oocytes lineage
AY036118	the loser-oocytes lineage
Mdc1	the candidate-oocytes lineage
Gnpda2	the candidate-oocytes lineage
Sox18	the loser-oocytes lineage
Ndufc2	the winner-oocytes lineage
Tgif1	the loser-oocytes lineage
1300002E11Rik	the winner-oocytes lineage
Lrp1	the loser-oocytes lineage
Tgfbi	the loser-oocytes lineage
Scamp2	the loser-oocytes lineage
Tsix	the loser-oocytes lineage
Sptssa	the loser-oocytes lineage
Xpo5	the loser-oocytes lineage
Tmem258	the winner-oocytes lineage
2200002D01Rik	the loser-oocytes lineage
Hspg2	the loser-oocytes lineage
Rfc1	the candidate-oocytes lineage
Churc1	the winner-oocytes lineage
Actb	the loser-oocytes lineage
Ribc1	the candidate-oocytes lineage
Mettl5	the winner-oocytes lineage
Krt19	the loser-oocytes lineage
Pgm2	the loser-oocytes lineage
Serinc3	the loser-oocytes lineage
Cenpn	the winner-oocytes lineage
Cdc42ep3	the loser-oocytes lineage
Cenpp	the candidate-oocytes lineage
Eln	the loser-oocytes lineage
Plk2	the loser-oocytes lineage
Pdcd5	the winner-oocytes lineage
Lix1l	the loser-oocytes lineage
Ccnd3	the loser-oocytes lineage
Ndufb6	the candidate-oocytes lineage
Msi2	the loser-oocytes lineage
Dtd2	the winner-oocytes lineage
Schip1	the loser-oocytes lineage
Cadm4	the loser-oocytes lineage
Klhl24	the loser-oocytes lineage
Kank3	the winner-oocytes lineage
Cds1	the winner-oocytes lineage
Ythdc2	the candidate-oocytes lineage
Jund	the loser-oocytes lineage
Nek7	the loser-oocytes lineage
Atr	the candidate-oocytes lineage
Anxa6	the loser-oocytes lineage
Ermap	the loser-oocytes lineage
Itga3	the loser-oocytes lineage
Tnfrsf1a	the loser-oocytes lineage
Spast	the candidate-oocytes lineage
Arid4a	the loser-oocytes lineage
Alg1	the candidate-oocytes lineage
Trappc2l	the candidate-oocytes lineage
Trip10	the loser-oocytes lineage
Hnrnpa0	the loser-oocytes lineage
Tent5a	the loser-oocytes lineage
Vil1	the winner-oocytes lineage
Loxl2	the loser-oocytes lineage
Palm	the loser-oocytes lineage
Anapc11	the candidate-oocytes lineage
Arhgef17	the loser-oocytes lineage
Adam9	the loser-oocytes lineage
Lrp10	the loser-oocytes lineage
Tcim	the loser-oocytes lineage
Islr	the loser-oocytes lineage
Sfn	the loser-oocytes lineage
Lamb1	the loser-oocytes lineage
Homer2	the winner-oocytes lineage
Dbf4	the winner-oocytes lineage
Pcdh18	the loser-oocytes lineage
Gm42418	the loser-oocytes lineage
Bnip3	the candidate-oocytes lineage
Incenp	the winner-oocytes lineage
Trp63	the winner-oocytes lineage
Sod1	the winner-oocytes lineage
Lta4h	the loser-oocytes lineage
Polr3c	the winner-oocytes lineage
Loxl1	the loser-oocytes lineage
Psmg1	the candidate-oocytes lineage
Usp10	the loser-oocytes lineage
Ndufa9	the candidate-oocytes lineage
Casp8	the loser-oocytes lineage
Ndufa11	the winner-oocytes lineage
Sptan1	the loser-oocytes lineage
Hdac7	the loser-oocytes lineage
Rbm3	the loser-oocytes lineage
Tpgs2	the winner-oocytes lineage
Xrcc5	the candidate-oocytes lineage
Ahsa2	the loser-oocytes lineage
Aarsd1	the winner-oocytes lineage
Dag1	the loser-oocytes lineage
Arhgef1	the loser-oocytes lineage
Rabggtb	the loser-oocytes lineage
Anapc13	the candidate-oocytes lineage
Ntpcr	the winner-oocytes lineage
Fabp7	the loser-oocytes lineage
Rab3d	the winner-oocytes lineage
Eng	the loser-oocytes lineage
Mgat2	the loser-oocytes lineage
Nln	the winner-oocytes lineage
Ubac1	the candidate-oocytes lineage
Marveld2	the winner-oocytes lineage
Usp2	the winner-oocytes lineage
Rsf1	the loser-oocytes lineage
Lsm6	the winner-oocytes lineage
Pdk3	the winner-oocytes lineage
Ncapg	the candidate-oocytes lineage
Irf2	the loser-oocytes lineage
Atp6v1d	the candidate-oocytes lineage
Tgfb2	the loser-oocytes lineage
1700013H16Rik	the candidate-oocytes lineage
Phf23	the loser-oocytes lineage
Spc25	the candidate-oocytes lineage
Bag3	the loser-oocytes lineage
Aars	the loser-oocytes lineage
Plgrkt	the loser-oocytes lineage
Ninj1	the winner-oocytes lineage
Qdpr	the winner-oocytes lineage
Selenos	the loser-oocytes lineage
Aktip	the winner-oocytes lineage
Nek1	the candidate-oocytes lineage
Phc1	the candidate-oocytes lineage
Bex2	the loser-oocytes lineage
Wdr31	the candidate-oocytes lineage
Rhebl1	the winner-oocytes lineage
Lars2	the loser-oocytes lineage
Med6	the candidate-oocytes lineage
Bcl2	the loser-oocytes lineage
Sdr39u1	the winner-oocytes lineage
Ppfibp2	the winner-oocytes lineage
Lamtor5	the winner-oocytes lineage
Ddx1	the candidate-oocytes lineage
Rhobtb3	the loser-oocytes lineage
Pdlim5	the loser-oocytes lineage
Socs2	the loser-oocytes lineage
Vgll4	the loser-oocytes lineage
Sertad2	the loser-oocytes lineage
Prune2	the loser-oocytes lineage
Pdcl2	the winner-oocytes lineage
Fam174a	the winner-oocytes lineage
Gm26532	the loser-oocytes lineage
Efemp2	the loser-oocytes lineage
Ablim1	the candidate-oocytes lineage
Serpinb1a	the loser-oocytes lineage
Pcolce	the loser-oocytes lineage
Tbc1d20	the winner-oocytes lineage
Fabp5	the loser-oocytes lineage
Epb41l4aos	the loser-oocytes lineage
Cyfip1	the loser-oocytes lineage
Lamp1	the winner-oocytes lineage
Rnf170	the candidate-oocytes lineage
Cep41	the candidate-oocytes lineage
Nsg1	the loser-oocytes lineage
Pdcd7	the candidate-oocytes lineage
Vwa5a	the loser-oocytes lineage
Cma1	the loser-oocytes lineage
Hyal2	the loser-oocytes lineage
Sertad1	the loser-oocytes lineage
Arhgap18	the loser-oocytes lineage
Pnp	the loser-oocytes lineage
Mylk	the loser-oocytes lineage
Mex3a	the loser-oocytes lineage
Ano6	the loser-oocytes lineage
Mtdh	the loser-oocytes lineage
Fbxl7	the loser-oocytes lineage
Atp5e	the winner-oocytes lineage
Gstk1	the winner-oocytes lineage
Cnpy2	the loser-oocytes lineage
Hist1h2ap	the loser-oocytes lineage
Srgap2	the loser-oocytes lineage
Gtf2h2	the candidate-oocytes lineage
Tmem176a	the loser-oocytes lineage
Smo	the loser-oocytes lineage
Sec11c	the winner-oocytes lineage
Fars2	the winner-oocytes lineage
2700054A10Rik	the winner-oocytes lineage
Gm364	the candidate-oocytes lineage
Zfp24	the loser-oocytes lineage
Sox11	the loser-oocytes lineage
Cyb5a	the loser-oocytes lineage
Samd5	the loser-oocytes lineage
Nt5c3b	the loser-oocytes lineage
Plekha8	the winner-oocytes lineage
Dcaf13	the winner-oocytes lineage
B9d1	the candidate-oocytes lineage
Mrpl40	the winner-oocytes lineage
Ing2	the loser-oocytes lineage
Chd3	the loser-oocytes lineage
Igfbp2	the loser-oocytes lineage
Olah	the winner-oocytes lineage
1810037I17Rik	the loser-oocytes lineage
St3gal6	the loser-oocytes lineage
Mrpl4	the winner-oocytes lineage
Arhgef5	the loser-oocytes lineage
Emcn	the loser-oocytes lineage
Samm50	the winner-oocytes lineage
Ddit4	the loser-oocytes lineage
Paox	the winner-oocytes lineage
Dnajc2	the winner-oocytes lineage
Tns1	the loser-oocytes lineage
Iqgap1	the loser-oocytes lineage
G3bp2	the winner-oocytes lineage
Taok3	the loser-oocytes lineage
Chadl	the candidate-oocytes lineage
Cmtm7	the loser-oocytes lineage
Adamts1	the loser-oocytes lineage
Akr1cl	the loser-oocytes lineage
Slco2a1	the loser-oocytes lineage
Rnaset2b	the winner-oocytes lineage
Jph1	the loser-oocytes lineage
Atrx	the loser-oocytes lineage
Gm28050	the winner-oocytes lineage
Mier1	the loser-oocytes lineage
Cdkn1b	the loser-oocytes lineage
Eif3g	the winner-oocytes lineage
Kyat3	the winner-oocytes lineage
Npm3	the winner-oocytes lineage
Cadps2	the winner-oocytes lineage
Gng10	the loser-oocytes lineage
Procr	the loser-oocytes lineage
Ptpn12	the loser-oocytes lineage
Pdgfra	the loser-oocytes lineage
Nfkb1	the loser-oocytes lineage
Rcor1	the loser-oocytes lineage
Zcrb1	the winner-oocytes lineage
Atox1	the winner-oocytes lineage
2022-09-09	the loser-oocytes lineage
Wsb1	the loser-oocytes lineage
Adamts9	the loser-oocytes lineage
Sod2	the winner-oocytes lineage
Pigk	the candidate-oocytes lineage
Gab1	the loser-oocytes lineage
Tspo	the loser-oocytes lineage
Tspan18	the loser-oocytes lineage
Arrdc3	the loser-oocytes lineage
Mast4	the loser-oocytes lineage
Rpp30	the candidate-oocytes lineage
Pitrm1	the loser-oocytes lineage
Ankrd1	the loser-oocytes lineage
Gimap6	the loser-oocytes lineage
Nup37	the candidate-oocytes lineage
Celf2	the winner-oocytes lineage
Sycp2	the candidate-oocytes lineage
Smim8	the candidate-oocytes lineage
Dtd1	the winner-oocytes lineage
Ak6	the loser-oocytes lineage
Cers2	the loser-oocytes lineage
Smarca1	the loser-oocytes lineage
Gramd4	the loser-oocytes lineage
Ctsb	the loser-oocytes lineage
Pappa	the loser-oocytes lineage
Hint3	the candidate-oocytes lineage
Phgdh	the loser-oocytes lineage
Lyrm9	the winner-oocytes lineage
Gpatch4	the loser-oocytes lineage
Lgals3	the loser-oocytes lineage
Uba5	the loser-oocytes lineage
Myh9	the loser-oocytes lineage
Kifap3	the candidate-oocytes lineage
Kdr	the loser-oocytes lineage
Usp37	the candidate-oocytes lineage
Airn	the loser-oocytes lineage
Fcer1g	the loser-oocytes lineage
Chka	the loser-oocytes lineage
St3gal5	the loser-oocytes lineage
Tcf21	the loser-oocytes lineage
Slc40a1	the loser-oocytes lineage
Amotl1	the loser-oocytes lineage
Dab2ip	the loser-oocytes lineage
Dusp3	the loser-oocytes lineage
Frmd4b	the loser-oocytes lineage
Krtcap3	the winner-oocytes lineage
Zc3h14	the winner-oocytes lineage
Morc4	the loser-oocytes lineage
Ramp2	the loser-oocytes lineage
Msh6	the candidate-oocytes lineage
Lzts2	the loser-oocytes lineage
Lims1	the loser-oocytes lineage
Tesc	the winner-oocytes lineage
Lxn	the loser-oocytes lineage
Kctd3	the winner-oocytes lineage
Jmjd1c	the loser-oocytes lineage
Pkmyt1	the winner-oocytes lineage
Ltbp1	the loser-oocytes lineage
Phka2	the candidate-oocytes lineage
Plekha5	the winner-oocytes lineage
Ndufb4	the winner-oocytes lineage
Polr2f	the winner-oocytes lineage
Sin3b	the winner-oocytes lineage
Por	the loser-oocytes lineage
Snapc5	the winner-oocytes lineage
Pvr	the loser-oocytes lineage
Actn4	the loser-oocytes lineage
Kxd1	the winner-oocytes lineage
Bzw2	the loser-oocytes lineage
Rsrc1	the candidate-oocytes lineage
Rrp9	the loser-oocytes lineage
Bcas2	the winner-oocytes lineage
Prdm16	the winner-oocytes lineage
Btg1	the loser-oocytes lineage
Tor1aip1	the loser-oocytes lineage
Plxnd1	the loser-oocytes lineage
Xlr5a	the candidate-oocytes lineage
Sfr1	the winner-oocytes lineage
Grhpr	the winner-oocytes lineage
Plcg2	the winner-oocytes lineage
Prkg2	the loser-oocytes lineage
Nup43	the winner-oocytes lineage
Ndufv3	the winner-oocytes lineage
Gstp1	the loser-oocytes lineage
Rcn2	the loser-oocytes lineage
Pgk1	the loser-oocytes lineage
Nelfcd	the winner-oocytes lineage
Gng11	the loser-oocytes lineage
Rab12	the loser-oocytes lineage
Rock1	the winner-oocytes lineage
Dclk1	the loser-oocytes lineage
Taf9b	the candidate-oocytes lineage
Txnrd3	the winner-oocytes lineage
Dnttip2	the winner-oocytes lineage
Ubac2	the candidate-oocytes lineage
Med19	the winner-oocytes lineage
Fbn1	the loser-oocytes lineage
Bmp1	the loser-oocytes lineage
Utrn	the loser-oocytes lineage
Anapc5	the winner-oocytes lineage
Mvp	the winner-oocytes lineage
Mcrs1	the winner-oocytes lineage
Cpa3	the loser-oocytes lineage
Rassf8	the loser-oocytes lineage
Inf2	the loser-oocytes lineage
Smtn	the loser-oocytes lineage
Cd2ap	the loser-oocytes lineage
Pex7	the candidate-oocytes lineage
Uhrf2	the loser-oocytes lineage
Dsn1	the candidate-oocytes lineage
Cox17	the winner-oocytes lineage
Tm2d3	the winner-oocytes lineage
Ptpra	the loser-oocytes lineage
Fasn	the loser-oocytes lineage
Ctsh	the loser-oocytes lineage
Vegfa	the loser-oocytes lineage
Ube2q2	the winner-oocytes lineage
Rab7b	the loser-oocytes lineage
Mrps9	the candidate-oocytes lineage
Magi3	the loser-oocytes lineage
Shtn1	the winner-oocytes lineage
Atp8a2	the winner-oocytes lineage
Kctd12	the loser-oocytes lineage
Ltbp3	the loser-oocytes lineage
Ly96	the loser-oocytes lineage
Dhrs7b	the candidate-oocytes lineage
Utp11	the loser-oocytes lineage
Sigmar1	the loser-oocytes lineage
Ddit3	the loser-oocytes lineage
S100a13	the loser-oocytes lineage
Fermt2	the loser-oocytes lineage
Smc2	the candidate-oocytes lineage
Copz2	the loser-oocytes lineage
Myct1	the loser-oocytes lineage
Tmem47	the loser-oocytes lineage
Bst2	the loser-oocytes lineage
Stard10	the winner-oocytes lineage
Nt5c	the loser-oocytes lineage
Fxyd5	the loser-oocytes lineage
Rras	the loser-oocytes lineage
Ptk7	the loser-oocytes lineage
Atp6v1c1	the candidate-oocytes lineage
Tmem160	the loser-oocytes lineage
Zfand2b	the winner-oocytes lineage
Myo10	the loser-oocytes lineage
Cdk17	the loser-oocytes lineage
Arf4	the loser-oocytes lineage
Cdk2ap1	the loser-oocytes lineage
Mapk1ip1l	the loser-oocytes lineage
Phactr3	the winner-oocytes lineage
Fbxo31	the winner-oocytes lineage
Aig1	the winner-oocytes lineage
Kat8	the candidate-oocytes lineage
Ndufaf8	the candidate-oocytes lineage
9130401M01Rik	the winner-oocytes lineage
Tmem203	the winner-oocytes lineage
Eno1	the loser-oocytes lineage
Mical2	the loser-oocytes lineage
Ss18	the loser-oocytes lineage
Col6a3	the loser-oocytes lineage
Slc9a3r2	the loser-oocytes lineage
Icam1	the loser-oocytes lineage
Drap1	the winner-oocytes lineage
Sgms1	the loser-oocytes lineage
Hsp90aa1	the winner-oocytes lineage
Tmod3	the loser-oocytes lineage
Pqlc1	the loser-oocytes lineage
Tph1	the loser-oocytes lineage
Hexdc	the winner-oocytes lineage
Sfxn1	the loser-oocytes lineage
Clk1	the loser-oocytes lineage
Cd34	the loser-oocytes lineage
Med28	the winner-oocytes lineage
Ebpl	the candidate-oocytes lineage
1700123O20Rik	the loser-oocytes lineage
Snhg18	the loser-oocytes lineage
Immp1l	the winner-oocytes lineage
Gpx4	the loser-oocytes lineage
Col5a1	the loser-oocytes lineage
Gm12840	the loser-oocytes lineage
Mcc	the loser-oocytes lineage
Exosc8	the winner-oocytes lineage
Rhox13	the candidate-oocytes lineage
Odr4	the candidate-oocytes lineage
Aaas	the candidate-oocytes lineage
Arl4c	the loser-oocytes lineage
Add1	the loser-oocytes lineage
Cwc15	the winner-oocytes lineage
Marf1	the winner-oocytes lineage
Xlr3a	the winner-oocytes lineage
Oard1	the candidate-oocytes lineage
Copb2	the candidate-oocytes lineage
Commd9	the winner-oocytes lineage
Cth	the loser-oocytes lineage
Mta2	the loser-oocytes lineage
Cd93	the loser-oocytes lineage
Gstm7	the loser-oocytes lineage
Pinlyp	the winner-oocytes lineage
Snrpe	the winner-oocytes lineage
Coq3	the candidate-oocytes lineage
Ugdh	the loser-oocytes lineage
Tet2	the loser-oocytes lineage
Jarid2	the candidate-oocytes lineage
Fastk	the winner-oocytes lineage
Nrip1	the loser-oocytes lineage
Nup133	the candidate-oocytes lineage
Tpsb2	the loser-oocytes lineage
Psmg2	the winner-oocytes lineage
Chmp1a	the winner-oocytes lineage
Atp5k	the winner-oocytes lineage
Jade3	the candidate-oocytes lineage
Ndufa6	the candidate-oocytes lineage
Agpat4	the loser-oocytes lineage
Myadm	the loser-oocytes lineage
Vps8	the winner-oocytes lineage
Il18	the candidate-oocytes lineage
Rell1	the loser-oocytes lineage
Msantd3	the winner-oocytes lineage
Alkbh5	the winner-oocytes lineage
Katna1	the winner-oocytes lineage
Trim24	the winner-oocytes lineage
Cxcl1	the loser-oocytes lineage
Egln2	the winner-oocytes lineage
Rbpms	the loser-oocytes lineage
Pacs1	the winner-oocytes lineage
Zbtb8os	the winner-oocytes lineage
Epb41l4b	the winner-oocytes lineage
Bmp4	the loser-oocytes lineage
Ccdc124	the winner-oocytes lineage
Mrps23	the winner-oocytes lineage
1700067K01Rik	the winner-oocytes lineage
Pdgfb	the loser-oocytes lineage
Fkbp2	the winner-oocytes lineage
Lsp1	the loser-oocytes lineage
Fbln1	the loser-oocytes lineage
Shmt2	the loser-oocytes lineage
Cplane1	the candidate-oocytes lineage
Smap1	the winner-oocytes lineage
Hmgb3	the winner-oocytes lineage
Dynll2	the winner-oocytes lineage
1810026B05Rik	the loser-oocytes lineage
Pds5b	the loser-oocytes lineage
Limch1	the loser-oocytes lineage
Lrrc42	the candidate-oocytes lineage
Mydgf	the loser-oocytes lineage
Folr1	the loser-oocytes lineage
Aunip	the winner-oocytes lineage
Ereg	the loser-oocytes lineage
Bhlhe40	the loser-oocytes lineage
Atf5	the loser-oocytes lineage
Fancd2	the candidate-oocytes lineage
Yars	the loser-oocytes lineage
Arl8a	the loser-oocytes lineage
Taf4b	the candidate-oocytes lineage
Serpinf1	the loser-oocytes lineage
Zfp787	the winner-oocytes lineage
Sft2d1	the loser-oocytes lineage
Cnot6	the loser-oocytes lineage
Wasl	the winner-oocytes lineage
Nfkb2	the loser-oocytes lineage
Dpysl2	the loser-oocytes lineage
Acp1	the winner-oocytes lineage
Ly6e	the loser-oocytes lineage
Nin	the loser-oocytes lineage
Wwc1	the loser-oocytes lineage
Fam13b	the loser-oocytes lineage
Iqcb1	the candidate-oocytes lineage
Cdyl	the winner-oocytes lineage
Ripor1	the loser-oocytes lineage
Tia1	the loser-oocytes lineage
Slc16a10	the loser-oocytes lineage
Clk4	the loser-oocytes lineage
Chac1	the loser-oocytes lineage
Polr1a	the loser-oocytes lineage
Iqca	the winner-oocytes lineage
Cenps	the winner-oocytes lineage
Zfp385b	the winner-oocytes lineage
Adamts2	the loser-oocytes lineage
Serpine2	the loser-oocytes lineage
Gtf3a	the winner-oocytes lineage
Cfh	the loser-oocytes lineage
Sbsn	the loser-oocytes lineage
Adss	the winner-oocytes lineage
Smyd3	the loser-oocytes lineage
Epn2	the winner-oocytes lineage
Ubr2	the loser-oocytes lineage
Rfc2	the winner-oocytes lineage
Prr13	the loser-oocytes lineage
Hmgn5	the loser-oocytes lineage
Gpx7	the loser-oocytes lineage
Tipin	the candidate-oocytes lineage
Tug1	the loser-oocytes lineage
Frat2	the loser-oocytes lineage
Fahd2a	the winner-oocytes lineage
Hist1h4h	the loser-oocytes lineage
Aprt	the loser-oocytes lineage
Gm6880	the winner-oocytes lineage
Zfp422	the loser-oocytes lineage
Aebp1	the loser-oocytes lineage
Cxcl16	the loser-oocytes lineage
Arx	the loser-oocytes lineage
Mef2a	the loser-oocytes lineage
Lias	the winner-oocytes lineage
Dnajb2	the loser-oocytes lineage
Gpbp1l1	the candidate-oocytes lineage
Sox9	the loser-oocytes lineage
Akap12	the loser-oocytes lineage
Tmem183a	the winner-oocytes lineage
Gpc4	the loser-oocytes lineage
Fzr1	the winner-oocytes lineage
Rnf213	the loser-oocytes lineage
Nup107	the candidate-oocytes lineage
Serping1	the loser-oocytes lineage
Pofut2	the loser-oocytes lineage
Suv39h2	the winner-oocytes lineage
Mrps18c	the winner-oocytes lineage
Sema5a	the loser-oocytes lineage
Hmcn1	the loser-oocytes lineage
Fgfr1	the loser-oocytes lineage
Cox8c	the winner-oocytes lineage
Inhba	the loser-oocytes lineage
Gclc	the loser-oocytes lineage
Rpp25	the loser-oocytes lineage
Bnip3l	the winner-oocytes lineage
Malsu1	the candidate-oocytes lineage
Mea1	the winner-oocytes lineage
Fzd4	the loser-oocytes lineage
Snapc1	the candidate-oocytes lineage
Paxbp1	the loser-oocytes lineage
Nbl1	the loser-oocytes lineage
C1qtnf12	the loser-oocytes lineage
Clcn5	the loser-oocytes lineage
Stx17	the candidate-oocytes lineage
Trib1	the loser-oocytes lineage
Zmiz1	the loser-oocytes lineage
Tead2	the loser-oocytes lineage
Zcchc2	the winner-oocytes lineage
Prkcd	the loser-oocytes lineage
Lamc2	the loser-oocytes lineage
Nos1	the winner-oocytes lineage
Nfic	the loser-oocytes lineage
Fkbp10	the loser-oocytes lineage
Rimklb	the candidate-oocytes lineage
Dmrtb1	the winner-oocytes lineage
Cox6c	the candidate-oocytes lineage
Gfer	the winner-oocytes lineage
Anp32a	the loser-oocytes lineage
Txndc5	the loser-oocytes lineage
Ppp2r2b	the loser-oocytes lineage
Plod2	the loser-oocytes lineage
Hdac2	the candidate-oocytes lineage
Zmynd19	the winner-oocytes lineage
Cdca4	the loser-oocytes lineage
Dzip3	the candidate-oocytes lineage
Ptprd	the loser-oocytes lineage
Rfc3	the winner-oocytes lineage
Zdhhc20	the loser-oocytes lineage
Cops9	the winner-oocytes lineage
Cenpk	the candidate-oocytes lineage
Pdxdc1	the candidate-oocytes lineage
Zbed3	the winner-oocytes lineage
Cotl1	the loser-oocytes lineage
H13	the loser-oocytes lineage
Tmbim6	the loser-oocytes lineage
Rpp21	the candidate-oocytes lineage
Ucp2	the loser-oocytes lineage
Rarres2	the loser-oocytes lineage
Tab2	the loser-oocytes lineage
Ola1	the winner-oocytes lineage
Ipmk	the winner-oocytes lineage
Cutc	the winner-oocytes lineage
Comt	the loser-oocytes lineage
Glipr2	the loser-oocytes lineage
Fcgrt	the loser-oocytes lineage
Cep192	the candidate-oocytes lineage
Rab7	the loser-oocytes lineage
Pgd	the loser-oocytes lineage
Ttk	the candidate-oocytes lineage
Aard	the loser-oocytes lineage
Ddx54	the loser-oocytes lineage
Il11ra1	the loser-oocytes lineage
Nipsnap2	the winner-oocytes lineage
Zbtb32	the winner-oocytes lineage
Fosb	the loser-oocytes lineage
Pstk	the candidate-oocytes lineage
Zmat5	the winner-oocytes lineage
Clcf1	the loser-oocytes lineage
Nip7	the loser-oocytes lineage
Fndc5	the loser-oocytes lineage
Cxcl10	the loser-oocytes lineage
Zwilch	the candidate-oocytes lineage
Star	the loser-oocytes lineage
Itga9	the loser-oocytes lineage
Kpnb1	the loser-oocytes lineage
Atad3a	the loser-oocytes lineage
H2afy	the winner-oocytes lineage
Slc25a13	the loser-oocytes lineage
Matn2	the loser-oocytes lineage
Plpp3	the loser-oocytes lineage
Dnaja3	the winner-oocytes lineage
Inca1	the candidate-oocytes lineage
Rev1	the candidate-oocytes lineage
Rasip1	the loser-oocytes lineage
Tmem216	the loser-oocytes lineage
Gpbp1	the candidate-oocytes lineage
Mylip	the loser-oocytes lineage
Afap1	the loser-oocytes lineage
Pin4	the winner-oocytes lineage
Kti12	the loser-oocytes lineage
Atp6v1h	the candidate-oocytes lineage
Ctsc	the loser-oocytes lineage
Arid5b	the loser-oocytes lineage
Pon2	the loser-oocytes lineage
Tomm7	the candidate-oocytes lineage
Ywhag	the loser-oocytes lineage
Inppl1	the loser-oocytes lineage
Myo1e	the loser-oocytes lineage
Relb	the loser-oocytes lineage
Etfb	the loser-oocytes lineage
Bcl7a	the candidate-oocytes lineage
Ppp3ca	the loser-oocytes lineage
Nfil3	the loser-oocytes lineage
Tkt	the loser-oocytes lineage
1700028K03Rik	the candidate-oocytes lineage
Nrbp1	the winner-oocytes lineage
Amot	the loser-oocytes lineage
Nkiras1	the winner-oocytes lineage
Hdc	the loser-oocytes lineage
Ptprk	the loser-oocytes lineage
Mecr	the winner-oocytes lineage
Mybbp1a	the loser-oocytes lineage
Iscu	the winner-oocytes lineage
Klf5	the loser-oocytes lineage
Polr2b	the candidate-oocytes lineage
Rrs1	the loser-oocytes lineage
Mcl1	the loser-oocytes lineage
Myl12a	the loser-oocytes lineage
Rtca	the candidate-oocytes lineage
Meiob	the candidate-oocytes lineage
Fth1	the loser-oocytes lineage
Zswim5	the winner-oocytes lineage
Trim8	the loser-oocytes lineage
1700029J07Rik	the candidate-oocytes lineage
Gna11	the winner-oocytes lineage
Ndufa2	the winner-oocytes lineage
Angptl6	the candidate-oocytes lineage
Taf10	the winner-oocytes lineage
Dnpep	the candidate-oocytes lineage
Syncrip	the loser-oocytes lineage
Dusp4	the loser-oocytes lineage
Hikeshi	the candidate-oocytes lineage
Amhr2	the loser-oocytes lineage
Cdk6	the loser-oocytes lineage
Wdr76	the winner-oocytes lineage
Ccdc137	the loser-oocytes lineage
Spg11	the winner-oocytes lineage
Irf2bp1	the loser-oocytes lineage
Zp2	the winner-oocytes lineage
Arl3	the winner-oocytes lineage
Gata3	the loser-oocytes lineage
Elk3	the loser-oocytes lineage
Spata22	the candidate-oocytes lineage
Nudt5	the winner-oocytes lineage
Notch1	the loser-oocytes lineage
Jak1	the loser-oocytes lineage
Lnpep	the loser-oocytes lineage
Ippk	the winner-oocytes lineage
Arhgap20os	the winner-oocytes lineage
Aplf	the winner-oocytes lineage
Eif2b3	the winner-oocytes lineage
Txndc16	the candidate-oocytes lineage
Mir99ahg	the loser-oocytes lineage
Sco2	the loser-oocytes lineage
Mex3b	the loser-oocytes lineage
Tacc2	the loser-oocytes lineage
Sipa1	the winner-oocytes lineage
Mmp23	the loser-oocytes lineage
Morc2a	the loser-oocytes lineage
Atp5mpl	the candidate-oocytes lineage
Mrpl35	the candidate-oocytes lineage
Otud5	the candidate-oocytes lineage
Ndufb8	the winner-oocytes lineage
Ubald2	the loser-oocytes lineage
Tmpo	the loser-oocytes lineage
Gm11837	the candidate-oocytes lineage
Col9a2	the loser-oocytes lineage
Tbx3	the loser-oocytes lineage
Uchl3	the winner-oocytes lineage
Rwdd4a	the loser-oocytes lineage
Espl1	the winner-oocytes lineage
Cdiptos	the winner-oocytes lineage
Pradc1	the winner-oocytes lineage
Zfp580	the winner-oocytes lineage
Rnd1	the loser-oocytes lineage
Slc39a7	the loser-oocytes lineage
Inka1	the loser-oocytes lineage
Ly6k	the candidate-oocytes lineage
Pabpc1	the loser-oocytes lineage
Cul7	the loser-oocytes lineage
Tac1	the loser-oocytes lineage
Cep70	the candidate-oocytes lineage
Ift88	the candidate-oocytes lineage
Mef2c	the loser-oocytes lineage
Sh2d5	the loser-oocytes lineage
Hccs	the candidate-oocytes lineage
Cux1	the loser-oocytes lineage
Armc1	the winner-oocytes lineage
Sap18	the winner-oocytes lineage
Plscr1	the loser-oocytes lineage
Limd2	the loser-oocytes lineage
Enpp2	the loser-oocytes lineage
Ro60	the loser-oocytes lineage
Pole3	the winner-oocytes lineage
Specc1l	the loser-oocytes lineage
Ece1	the loser-oocytes lineage
Morf4l2	the loser-oocytes lineage
Tdg	the loser-oocytes lineage
Dctn3	the winner-oocytes lineage
Spsb2	the loser-oocytes lineage
Ehd4	the loser-oocytes lineage
Elk4	the loser-oocytes lineage
Riok1	the loser-oocytes lineage
Peak1	the loser-oocytes lineage
Cluap1	the candidate-oocytes lineage
Mcph1	the candidate-oocytes lineage
Ccnt2	the loser-oocytes lineage
Rnf167	the candidate-oocytes lineage
Cpq	the loser-oocytes lineage
Micall1	the loser-oocytes lineage
Rhog	the loser-oocytes lineage
Henmt1	the winner-oocytes lineage
Grm4	the winner-oocytes lineage
Wdtc1	the winner-oocytes lineage
Rxylt1	the loser-oocytes lineage
Lpp	the loser-oocytes lineage
Ube2g1	the winner-oocytes lineage
Sdhb	the winner-oocytes lineage
Acyp2	the loser-oocytes lineage
Edem2	the candidate-oocytes lineage
Xpnpep1	the loser-oocytes lineage
Eif4h	the loser-oocytes lineage
Stxbp6	the loser-oocytes lineage
Vps37b	the loser-oocytes lineage
Atg3	the loser-oocytes lineage
Rgmb	the loser-oocytes lineage
Cnnm1	the winner-oocytes lineage
Arl2	the winner-oocytes lineage
Mrpl58	the winner-oocytes lineage
Tspan6	the loser-oocytes lineage
Rgs3	the loser-oocytes lineage
Zc3hav1	the loser-oocytes lineage
Hnrnpab	the loser-oocytes lineage
Rab13	the loser-oocytes lineage
Atp5j2	the winner-oocytes lineage
Clpb	the candidate-oocytes lineage
Arc	the loser-oocytes lineage
Ldb2	the loser-oocytes lineage
Serpinb8	the loser-oocytes lineage
Slc12a4	the loser-oocytes lineage
Vegfb	the loser-oocytes lineage
Adprh	the winner-oocytes lineage
Zfp146	the loser-oocytes lineage
Snrnp25	the winner-oocytes lineage
Epb41l1	the loser-oocytes lineage
Trim61	the winner-oocytes lineage
Rock2	the loser-oocytes lineage
Grk2	the loser-oocytes lineage
Map1b	the loser-oocytes lineage
Ndn	the loser-oocytes lineage
Kctd11	the loser-oocytes lineage
Twist1	the loser-oocytes lineage
Sema4b	the loser-oocytes lineage
Mpzl1	the loser-oocytes lineage
Nedd8	the winner-oocytes lineage
2810454H06Rik	the loser-oocytes lineage
Plat	the loser-oocytes lineage
Fcf1	the winner-oocytes lineage
Dock1	the loser-oocytes lineage
Klf13	the loser-oocytes lineage
Plekhh3	the loser-oocytes lineage
Ndufb3	the winner-oocytes lineage
Pkig	the winner-oocytes lineage
Clmp	the loser-oocytes lineage
Trp53bp2	the loser-oocytes lineage
Dnase2a	the loser-oocytes lineage
Srp9	the winner-oocytes lineage
Kcnn4	the loser-oocytes lineage
Pet100	the candidate-oocytes lineage
Tcof1	the loser-oocytes lineage
Spats2l	the loser-oocytes lineage
Wnt5a	the loser-oocytes lineage
Cog6	the candidate-oocytes lineage
Pgpep1	the loser-oocytes lineage
Ppl	the loser-oocytes lineage
Prkci	the loser-oocytes lineage
Plxdc2	the loser-oocytes lineage
Mlh3	the candidate-oocytes lineage
Rai14	the loser-oocytes lineage
Cacnb2	the loser-oocytes lineage
Pla2g7	the loser-oocytes lineage
Nr2f2	the loser-oocytes lineage
Zfp703	the loser-oocytes lineage
Ndufab1	the winner-oocytes lineage
Cers4	the loser-oocytes lineage
Gm47283	the loser-oocytes lineage
Mrps17	the winner-oocytes lineage
Riox2	the winner-oocytes lineage
Rac2	the loser-oocytes lineage
Tacc3	the winner-oocytes lineage
Plk4	the candidate-oocytes lineage
Slc38a1	the loser-oocytes lineage
Esd	the loser-oocytes lineage
Bmp2	the loser-oocytes lineage
Armcx6	the loser-oocytes lineage
Zbtb44	the candidate-oocytes lineage
Cox16	the candidate-oocytes lineage
Tjp2	the loser-oocytes lineage
Rpgrip1	the winner-oocytes lineage
Adh5	the winner-oocytes lineage
Fam173a	the winner-oocytes lineage
Nup93	the candidate-oocytes lineage
Cped1	the loser-oocytes lineage
Ddb1	the loser-oocytes lineage
Ifngr1	the loser-oocytes lineage
Sh3bp5	the loser-oocytes lineage
Zmpste24	the loser-oocytes lineage
Serpine1	the loser-oocytes lineage
Nlk	the loser-oocytes lineage
Pard6b	the loser-oocytes lineage
Rgs17	the loser-oocytes lineage
2310022B05Rik	the loser-oocytes lineage
Vamp2	the loser-oocytes lineage
Ndufa5	the winner-oocytes lineage
Tspan9	the loser-oocytes lineage
5031425E22Rik	the loser-oocytes lineage
Mboat1	the loser-oocytes lineage
Clcn4	the loser-oocytes lineage
Egfl7	the loser-oocytes lineage
Arhgef2	the loser-oocytes lineage
Nfkbiz	the loser-oocytes lineage
Htra3	the loser-oocytes lineage
Fxyd1	the loser-oocytes lineage
Kdf1	the winner-oocytes lineage
Kcnk3	the loser-oocytes lineage
Cep83	the candidate-oocytes lineage
Atxn2l	the loser-oocytes lineage
Acadl	the loser-oocytes lineage
Hmgn3	the loser-oocytes lineage
Soga1	the loser-oocytes lineage
Mrps22	the winner-oocytes lineage
Adk	the winner-oocytes lineage
Ldb1	the loser-oocytes lineage
Tmem128	the loser-oocytes lineage
Trps1	the loser-oocytes lineage
Tpd52l1	the loser-oocytes lineage
Qtrt1	the loser-oocytes lineage
Ppp2cb	the loser-oocytes lineage
Pold2	the winner-oocytes lineage
Tyrobp	the loser-oocytes lineage
Efna5	the loser-oocytes lineage
Nudt16l1	the winner-oocytes lineage
Grn	the loser-oocytes lineage
Acbd6	the winner-oocytes lineage
Itga4	the loser-oocytes lineage
Snhg3	the loser-oocytes lineage
Haus3	the candidate-oocytes lineage
Gstm5	the loser-oocytes lineage
Mrpl19	the loser-oocytes lineage
Nmt2	the winner-oocytes lineage
Itgb5	the loser-oocytes lineage
Ecm1	the loser-oocytes lineage
Gata2	the loser-oocytes lineage
Selenop	the loser-oocytes lineage
Apool	the candidate-oocytes lineage
Mob1a	the loser-oocytes lineage
Pias2	the candidate-oocytes lineage
Tusc1	the loser-oocytes lineage
Serpinb9	the loser-oocytes lineage
Smim19	the winner-oocytes lineage
Lum	the loser-oocytes lineage
Mms22l	the candidate-oocytes lineage
Fam83g	the winner-oocytes lineage
Col15a1	the loser-oocytes lineage
Fam129b	the loser-oocytes lineage
Babam1	the winner-oocytes lineage
Fzd2	the loser-oocytes lineage
Imp3	the loser-oocytes lineage
Mcm3ap	the winner-oocytes lineage
Fbn2	the loser-oocytes lineage
Trip11	the loser-oocytes lineage
Rgs19	the loser-oocytes lineage
Mrpl15	the winner-oocytes lineage
Tor1b	the loser-oocytes lineage
Bcor	the winner-oocytes lineage
Wnk2	the winner-oocytes lineage
Exosc3	the loser-oocytes lineage
Cdc40	the loser-oocytes lineage
Sfrp2	the loser-oocytes lineage
Pla2g12a	the winner-oocytes lineage
Cdkn1c	the loser-oocytes lineage
Taf5l	the candidate-oocytes lineage
Speer4a	the candidate-oocytes lineage
Nedd9	the loser-oocytes lineage
Bet1l	the loser-oocytes lineage
Fam160a1	the winner-oocytes lineage
Pole	the winner-oocytes lineage
Clip4	the candidate-oocytes lineage
Cox7a2	the winner-oocytes lineage
Lima1	the loser-oocytes lineage
Ppp1r15b	the loser-oocytes lineage
Mtx2	the candidate-oocytes lineage
Map3k11	the winner-oocytes lineage
Cd302	the loser-oocytes lineage
Stat3	the winner-oocytes lineage
Pfdn1	the candidate-oocytes lineage
Tmem256	the loser-oocytes lineage
H2-T23	the loser-oocytes lineage
Clic4	the loser-oocytes lineage
Mybl2	the winner-oocytes lineage
Samd4	the loser-oocytes lineage
Epas1	the loser-oocytes lineage
Lmcd1	the loser-oocytes lineage
Sub1	the winner-oocytes lineage
Dph3	the winner-oocytes lineage
Csrnp1	the loser-oocytes lineage
Bace1	the loser-oocytes lineage
Prss35	the loser-oocytes lineage
Slc35b2	the loser-oocytes lineage
Pank3	the loser-oocytes lineage
Gga1	the winner-oocytes lineage
Cdh5	the loser-oocytes lineage
Lifr	the loser-oocytes lineage
Aup1	the loser-oocytes lineage
Txndc15	the loser-oocytes lineage
Mrps33	the winner-oocytes lineage
Bok	the loser-oocytes lineage
Iqgap3	the winner-oocytes lineage
2700038G22Rik	the loser-oocytes lineage
Tpsab1	the loser-oocytes lineage
Snrpg	the winner-oocytes lineage
Pgrmc2	the loser-oocytes lineage
Ube2e1	the winner-oocytes lineage
Zbtb1	the loser-oocytes lineage
Cd47	the loser-oocytes lineage
Aldh18a1	the loser-oocytes lineage
Med30	the candidate-oocytes lineage
Irx3	the loser-oocytes lineage
Slc6a8	the loser-oocytes lineage
Eea1	the winner-oocytes lineage
Gpatch11	the candidate-oocytes lineage
Tmem230	the candidate-oocytes lineage
Pkdcc	the loser-oocytes lineage
Kpna2	the winner-oocytes lineage
Lmo2	the loser-oocytes lineage
Mras	the loser-oocytes lineage
Bag4	the candidate-oocytes lineage
[truncated: 676 more rows]

## Sheet: Dataset EV2 legend
Dataset EV2. Marker genes in branch heatmap in Fig 5E and EV10A
Gene name, cell lineage
