# Supplementary material for: Cyst-independent oocyte phagocytosis builds the female reproductive reserve in mice
Source: EMBO Rep. 2025 Dec 8;27(1):230–55. doi: 10.1038/s44319-025-00663-7 (PMC12796176; doi:10.1038/s44319-025-00663-7)
Supplement: Supplementary file 5 — Data Set EV3 [file 44319_2025_663_MOESM5_ESM.xlsx]

## Sheet: Dataset EV3
GO ID	Description	GeneRatio	BgRatio	pvalue	p.adjust	qvalue	geneID	Count
GO:0007005	mitochondrion organization	88/1109	489/23355	1.13115e-27	5.53245e-24	4.71629e-24	Parl/Sod2/Ssbp1/Uqcc2/Timm13/Park7/Hspd1/Atp5d/AU015836/Timm17a/Bax/Tomm20/Hdac6/Ndufb10/Cdkn2a/Higd1a/Ndufc1/Armc1/Pdcd5/Rnf7/Stat3/Bnip3l/Gclm/Vat1/Ndufa11/Mtfr1l/Pam16/Ndufa3/Grpel1/Phb/Alkbh7/Map1lc3a/Apoo/Tmem126a/Ywhaz/Phb2/Ndufa5/Nipsnap2/Ndufb8/Jtb/Vdac2/Timm23/Gabarapl2/Tk2/Cox14/Dnajc15/Ndufab1/Arrb2/Stoml2/Surf1/Samm50/Ndufs5/Map1lc3b/Psmd10/Chchd6/Mrpl17/Bcap31/Ndufs6/Atp23/Hspa4/Coq7…	88
GO:0006091	generation of precursor metabolites and energy	68/1109	404/23355	5.87789e-20	1.43744e-16	1.22539e-16	Acat1/Hmgb1/Sod2/Pkm/Uqcrq/Uqcc2/Ppp1ca/Park7/Bpgm/Atp5d/Adh5/Eif6/Mdh2/Bax/Cdk1/Cisd1/Taldo1/Idh3a/Cox4i1/Stat3/Atp5o/Ptges3/Atp5c1/Mtfr1l/Atp5l/Cox6a1/Galk1/Rhoa/Ndufv3/Cox5a/Phb2/Ndufa5/Gadd45gip1/Nipsnap2/Cyc1/Prdm16/Ndufb8/Ppp1cc/Mif/Cox5b/Ndufs2/Dnajc15/Gpi1/Atp5j/Stoml2/Surf1/Iscu/Uqcr10/Ndufs6/Coq7/Akt1/Suclg1/Atp5h/Idh3b/Uqcrfs1/Ndufs8/Uqcrb/Pgk1/Prelid1/Acadm/Sdhb/Mdh1/Fh1/Cyct/Pgls/Blo…	68
GO:0045333	cellular respiration	39/1109	159/23355	1.12992e-17	1.84214e-14	1.57039e-14	Sod2/Uqcrq/Park7/Atp5d/Mdh2/Bax/Cdk1/Cisd1/Idh3a/Cox4i1/Mtfr1l/Cox6a1/Ndufv3/Cox5a/Ndufa5/Cyc1/Prdm16/Ndufb8/Cox5b/Ndufs2/Dnajc15/Iscu/Uqcr10/Ndufs6/Coq7/Akt1/Suclg1/Idh3b/Uqcrfs1/Ndufs8/Uqcrb/Prelid1/Sdhb/Mdh1/Fh1/Cyct/Bloc1s1/Sdhaf4/Idh3g	39
GO:0006119	oxidative phosphorylation	32/1109	107/23355	1.75689e-17	2.14824e-14	1.83133e-14	Uqcrq/Uqcc2/Park7/Atp5d/Cdk1/Cox4i1/Atp5o/Atp5c1/Atp5l/Cox6a1/Rhoa/Ndufv3/Cox5a/Gadd45gip1/Nipsnap2/Cyc1/Ndufb8/Cox5b/Ndufs2/Dnajc15/Atp5j/Stoml2/Surf1/Iscu/Uqcr10/Ndufs6/Coq7/Atp5h/Uqcrfs1/Ndufs8/Uqcrb/Cyct	32
GO:0046034	ATP metabolic process	48/1109	256/23355	2.37198e-16	2.32027e-13	1.97798e-13	Pkm/Uqcrq/Uqcc2/Park7/Atp5k/Bpgm/Atp5d/Atp5g3/Eif6/Cdk1/Atp5g1/Cox4i1/Stat3/Atp5o/Atp5c1/Atp5l/Guk1/Cox6a1/Galk1/Rhoa/Ndufv3/Cox5a/Gadd45gip1/Nipsnap2/Cyc1/Ndufb8/Mif/Map2k1/Cox5b/Ndufs2/Dnajc15/Gpi1/Atp5j/Stoml2/Surf1/Iscu/Uqcr10/Ndufs6/Coq7/Ak2/Ola1/Atp5h/Uqcrfs1/Ndufs8/Uqcrb/Pgk1/Atpif1/Cyct	48
GO:0022613	ribonucleoprotein complex biogenesis	61/1109	408/23355	1.6222e-15	1.32237e-12	1.12729e-12	Snrpb/Mphosph6/Fbl/Lsm2/Hsp90ab1/Pop5/Zrsr2/Ran/Eif6/Wdr36/Cdkn2a/Npm3/C1qbp/Ptges3/Ncl/Nhp2/Trmt112/Denr/Rpl24/C1d/Snu13/Srpk1/Rps2/Mrto4/Pak1ip1/Rpl35/Rsl24d1/Exosc1/Eif2s3x/Nop14/Dcaf13/Smn1/Rbis/Snrpg/Polr2d/Nop10/Snrpd1/Pin4/Pa2g4/Gtf2h5/Snrpc/Exosc8/Snrpd3/Lsm6/Clns1a/Eif3d/Dicer1/Fcf1/Strap/Ptbp2/Drosha/Wdr74/Rrp1/Exosc4/Frg1/Utp14a/Gtf3a/Nop16/Wdr46/Mrps11/Mrps7	61
GO:0006605	protein targeting	47/1109	275/23355	1.92022e-14	1.24389e-11	1.06039e-11	Naca/Parl/Pdzk1/Srp9/Timm13/Sec61g/Zfand2b/Hspd1/AU015836/Cib1/Timm17a/Tomm20/Cdkn2a/Akap12/Pdcd5/Bnip3l/Sec61b/Pam16/Spcs2/Grpel1/Arpc2/Hras/Pard3/Ywhae/Ywhaz/Srpr/Spcs1/Timm23/Actr3/Dnajc15/Samm50/Gosr2/Bcap31/Hspa4/Tomm40/Chmp4b/Romo1/Yif1b/Dnlz/Golga7/Atpif1/Zfand6/Vti1b/Rab3ip/Ywhag/Timm9/Immp1l	47
GO:0000375	RNA splicing, via transesterification reactions	47/1109	277/23355	2.54323e-14	1.24389e-11	1.06039e-11	Hnrnpa1/Snrpb/Lsm2/Cirbp/Prdx6/Zrsr2/Sf3b5/Srsf3/Lsm3/Esrp1/Lsm5/U2af1/Phf5a/C1qbp/Ncl/Bcas2/Zmat2/Ubl5/Txnl4a/Snu13/Srpk1/Srsf9/Rbm8a/Rbm42/Cwc15/Zcrb1/Smn1/Snrpg/Nono/Snrnp25/Snrpd1/Snrpa1/Snrpc/Snrpn/Snrpd3/Lsm6/Sf1/Clns1a/Ppil1/Ddx46/Lsm7/Strap/Ptbp2/Magoh/Dazap1/Ddx41/Rbm3	47
GO:0000377	RNA splicing, via transesterification reactions with bulged adenosine as nucleophile	47/1109	277/23355	2.54323e-14	1.24389e-11	1.06039e-11	Hnrnpa1/Snrpb/Lsm2/Cirbp/Prdx6/Zrsr2/Sf3b5/Srsf3/Lsm3/Esrp1/Lsm5/U2af1/Phf5a/C1qbp/Ncl/Bcas2/Zmat2/Ubl5/Txnl4a/Snu13/Srpk1/Srsf9/Rbm8a/Rbm42/Cwc15/Zcrb1/Smn1/Snrpg/Nono/Snrnp25/Snrpd1/Snrpa1/Snrpc/Snrpn/Snrpd3/Lsm6/Sf1/Clns1a/Ppil1/Ddx46/Lsm7/Strap/Ptbp2/Magoh/Dazap1/Ddx41/Rbm3	47
GO:0000398	mRNA splicing, via spliceosome	47/1109	277/23355	2.54323e-14	1.24389e-11	1.06039e-11	Hnrnpa1/Snrpb/Lsm2/Cirbp/Prdx6/Zrsr2/Sf3b5/Srsf3/Lsm3/Esrp1/Lsm5/U2af1/Phf5a/C1qbp/Ncl/Bcas2/Zmat2/Ubl5/Txnl4a/Snu13/Srpk1/Srsf9/Rbm8a/Rbm42/Cwc15/Zcrb1/Smn1/Snrpg/Nono/Snrnp25/Snrpd1/Snrpa1/Snrpc/Snrpn/Snrpd3/Lsm6/Sf1/Clns1a/Ppil1/Ddx46/Lsm7/Strap/Ptbp2/Magoh/Dazap1/Ddx41/Rbm3	47
GO:0015980	energy derivation by oxidation of organic compounds	44/1109	250/23355	4.49077e-14	1.99676e-11	1.70219e-11	Hmgb1/Sod2/Uqcrq/Ppp1ca/Park7/Atp5d/Mdh2/Bax/Cdk1/Cisd1/Idh3a/Cox4i1/Ptges3/Mtfr1l/Cox6a1/Ndufv3/Cox5a/Ndufa5/Cyc1/Prdm16/Ndufb8/Ppp1cc/Cox5b/Ndufs2/Dnajc15/Iscu/Uqcr10/Ndufs6/Coq7/Akt1/Suclg1/Idh3b/Uqcrfs1/Ndufs8/Uqcrb/Prelid1/Acadm/Sdhb/Mdh1/Fh1/Cyct/Bloc1s1/Sdhaf4/Idh3g	44
GO:0008380	RNA splicing	57/1109	393/23355	5.28122e-14	2.15254e-11	1.83499e-11	Hnrnpa1/Snrpb/Lsm2/Cirbp/Prdx6/Akap17b/Zrsr2/Hnrnpf/Sf3b5/Ybx1/Srsf3/Lsm3/Esrp1/Lsm5/U2af1/Phf5a/C1qbp/Ncl/Bcas2/Alyref/Zmat2/Ubl5/Txnl4a/Lsm1/Snu13/Srpk1/Hnrnpa3/Srsf9/Rbm8a/Rp9/Rbm42/Cwc15/Raly/Zcrb1/Smn1/Snrpg/Nono/Snrnp25/Snrpd1/Snrpa1/Snrpc/Snrpn/Snrpd3/Lsm6/Sf1/Clns1a/Ppil1/Ddx46/Arl6ip4/Lsm7/Strap/Ptbp2/Frg1/Magoh/Dazap1/Ddx41/Rbm3	57
GO:0006839	mitochondrial transport	39/1109	205/23355	9.41039e-14	3.54048e-11	3.01818e-11	Tmem14c/Parl/Timm13/Smdt1/Hspd1/Atp5d/AU015836/Timm17a/Bax/Tomm20/Cdkn2a/Pdcd5/Stat3/Bnip3l/Atp5o/Atp5c1/Pam16/Grpel1/Alkbh7/Atp5l/Ywhaz/Vdac2/Timm23/Dnajc15/Atp5j/Stoml2/Samm50/Bcap31/Hspa4/Mpc2/Akt1/Tomm40/Atp5h/Romo1/Dnlz/Atpif1/Timm9/Immp1l/Micu2	39
GO:0006397	mRNA processing	62/1109	466/23355	2.18645e-13	7.63853e-11	6.51169e-11	Hnrnpa1/Snrpb/Lsm2/Cirbp/Prdx6/Akap17b/Zrsr2/Hnrnpf/Sf3b5/Ybx1/Srsf3/Lsm3/Esrp1/Lsm5/U2af1/Phf5a/C1qbp/Ncl/Bcas2/Alyref/Zmat2/Ubl5/Txnl4a/Lsm1/Snu13/Srpk1/Pcbp1/Hnrnpa3/Srsf9/Rbm8a/Rbm42/Cwc15/Raly/Aurkaip1/Zcrb1/Smn1/Snrpg/Polr2d/Pabpn1/Nono/Snrnp25/Snrpd1/Supt4a/Snrpa1/Snrpc/Snrpn/Snrpd3/Lsm6/Sf1/Clns1a/Ppil1/Ddx46/Arl6ip4/Lsm7/Strap/Ptbp2/Frg1/Zc3h14/Magoh/Dazap1/Ddx41/Rbm3	62
GO:0006626	protein targeting to mitochondrion	23/1109	75/23355	3.2495e-13	1.05955e-10	9.03247e-11	Parl/Timm13/Hspd1/AU015836/Timm17a/Tomm20/Cdkn2a/Pdcd5/Bnip3l/Pam16/Grpel1/Ywhaz/Timm23/Dnajc15/Samm50/Bcap31/Hspa4/Tomm40/Romo1/Dnlz/Atpif1/Timm9/Immp1l	23
GO:0042775	mitochondrial ATP synthesis coupled electron transport	20/1109	58/23355	9.48306e-13	2.89885e-10	2.47121e-10	Uqcrq/Park7/Cdk1/Cox4i1/Cox6a1/Ndufv3/Cox5a/Cyc1/Ndufb8/Cox5b/Ndufs2/Dnajc15/Iscu/Uqcr10/Ndufs6/Coq7/Uqcrfs1/Ndufs8/Uqcrb/Cyct	20
GO:0072655	establishment of protein localization to mitochondrion	25/1109	94/23355	1.11025e-12	3.19427e-10	2.72304e-10	Parl/Timm13/Hspd1/AU015836/Timm17a/Bax/Tomm20/Cdkn2a/Pdcd5/Bnip3l/Pam16/Grpel1/Ywhaz/Timm23/Dnajc15/Samm50/Bcap31/Hspa4/Akt1/Tomm40/Romo1/Dnlz/Atpif1/Timm9/Immp1l	25
GO:0022904	respiratory electron transport chain	23/1109	80/23355	1.48599e-12	4.03777e-10	3.44211e-10	Sod2/Uqcrq/Park7/Cdk1/Cox4i1/Cox6a1/Ndufv3/Cox5a/Ndufa5/Cyc1/Ndufb8/Cox5b/Ndufs2/Dnajc15/Iscu/Uqcr10/Ndufs6/Coq7/Uqcrfs1/Ndufs8/Uqcrb/Sdhb/Cyct	23
GO:0034660	ncRNA metabolic process	58/1109	445/23355	3.13101e-12	8.05988e-10	6.87087e-10	Tdrd1/Fkbp6/Mphosph6/Fbl/Pop5/Eif6/Wdr36/Cdkn2a/Npm3/Trim71/Stat3/Ncl/Nhp2/Trmt112/Polr3k/Hras/C1d/Snu13/Mrto4/Piwil2/Rpl35/Exosc1/Dph3/Ssb/Osgep/Nop14/Dcaf13/2210016F16Rik/Sars/Nop10/Henmt1/Elp5/Pin4/Pa2g4/Gtf2h5/Rpp14/Lage3/Mov10l1/Exosc8/Dus1l/Rars/Lsm6/Tdrd9/Dicer1/Dtd1/Fcf1/Drosha/Dtd2/Wdr74/Rrp1/Exosc4/Frg1/Utp14a/Rpp21/Wdr46/Pelo/Hsd17b10/Mrps11	58
GO:0070585	protein localization to mitochondrion	25/1109	99/23355	3.92489e-12	9.18228e-10	7.8277e-10	Parl/Timm13/Hspd1/AU015836/Timm17a/Bax/Tomm20/Cdkn2a/Pdcd5/Bnip3l/Pam16/Grpel1/Ywhaz/Timm23/Dnajc15/Samm50/Bcap31/Hspa4/Akt1/Tomm40/Romo1/Dnlz/Atpif1/Timm9/Immp1l	25
GO:0042773	ATP synthesis coupled electron transport	20/1109	62/23355	3.94251e-12	9.18228e-10	7.8277e-10	Uqcrq/Park7/Cdk1/Cox4i1/Cox6a1/Ndufv3/Cox5a/Cyc1/Ndufb8/Cox5b/Ndufs2/Dnajc15/Iscu/Uqcr10/Ndufs6/Coq7/Uqcrfs1/Ndufs8/Uqcrb/Cyct	20
GO:0022900	electron transport chain	23/1109	84/23355	4.58011e-12	1.01824e-09	8.68029e-10	Sod2/Uqcrq/Park7/Cdk1/Cox4i1/Cox6a1/Ndufv3/Cox5a/Ndufa5/Cyc1/Ndufb8/Cox5b/Ndufs2/Dnajc15/Iscu/Uqcr10/Ndufs6/Coq7/Uqcrfs1/Ndufs8/Uqcrb/Sdhb/Cyct	23
GO:0006457	protein folding	31/1109	158/23355	1.40316e-11	2.98384e-09	2.54366e-09	Hspe1/Ppia/Nudc/Fkbp6/Hsp90ab1/Hspd1/Fkbp4/Cct2/AU015836/Stub1/St13/Pdcd5/Dnajb6/Pfdn2/Ptges3/Tbca/Grpel1/Pfdn6/Pfdn4/Ppib/Hspa9/Cct6a/Fkbp9/Fkbp1a/Cct8/Dnaja2/Ppil1/Cdc37/Dnlz/Canx/Pdcl3	31
GO:0033108	mitochondrial respiratory chain complex assembly	22/1109	84/23355	3.49766e-11	7.12794e-09	6.07642e-09	Uqcc2/Ndufb10/Ndufc1/Ndufa11/Ndufa3/Tmem126a/Ndufa5/Ndufb8/Cox14/Ndufab1/Surf1/Samm50/Ndufs5/Ndufs6/Ndufaf4/Ndufb5/Uqcrfs1/Ndufs8/Coa3/Cox19/Tfam/Sdhaf4	22
GO:1990542	mitochondrial transmembrane transport	22/1109	86/23355	5.79067e-11	1.13289e-08	9.65763e-09	Smdt1/Hspd1/Atp5d/AU015836/Timm17a/Tomm20/Atp5o/Atp5c1/Pam16/Grpel1/Atp5l/Timm23/Dnajc15/Atp5j/Stoml2/Mpc2/Akt1/Tomm40/Atp5h/Romo1/Dnlz/Micu2	22
GO:0072594	establishment of protein localization to organelle	54/1109	433/23355	9.60057e-11	1.80601e-08	1.53959e-08	Cfl1/Parl/Hsp90ab1/Srp9/Timm13/Sec61g/Zfand2b/Hspd1/Ran/Cct2/AU015836/Timm17a/Bax/Tomm20/Cdk1/Cdkn2a/Pdcd5/Stat3/Bnip3l/Sec61b/Pam16/Spcs2/Grpel1/Ywhaz/Phb2/Cct6a/Pkig/Snf8/Xbp1/Srpr/Spcs1/Timm23/Nabp2/Cct8/Jak2/Dnajc15/Samm50/Gosr2/Bcap31/Ap2m1/Hspa4/Vps28/Akt1/Tomm40/Ipo5/Chmp4b/Romo1/Dnlz/Kpna2/Atpif1/Zfand6/Vti1b/Timm9/Immp1l	54
GO:0042254	ribosome biogenesis	42/1109	294/23355	1.8368e-10	3.32732e-08	2.83647e-08	Mphosph6/Fbl/Pop5/Ran/Eif6/Wdr36/Cdkn2a/Npm3/C1qbp/Ncl/Nhp2/Trmt112/Rpl24/C1d/Snu13/Rps2/Mrto4/Pak1ip1/Rpl35/Rsl24d1/Exosc1/Nop14/Dcaf13/Rbis/Nop10/Pin4/Pa2g4/Gtf2h5/Exosc8/Lsm6/Fcf1/Drosha/Wdr74/Rrp1/Exosc4/Frg1/Utp14a/Gtf3a/Nop16/Wdr46/Mrps11/Mrps7	42
GO:0009060	aerobic respiration	20/1109	76/23355	2.47587e-10	4.32482e-08	3.68682e-08	Atp5d/Mdh2/Idh3a/Cox4i1/Mtfr1l/Cox6a1/Cox5a/Cox5b/Uqcr10/Akt1/Suclg1/Idh3b/Ndufs8/Uqcrb/Sdhb/Mdh1/Fh1/Cyct/Bloc1s1/Idh3g	20
GO:0016072	rRNA metabolic process	34/1109	216/23355	7.6116e-10	1.28374e-07	1.09436e-07	Mphosph6/Fbl/Pop5/Eif6/Wdr36/Cdkn2a/Npm3/Ncl/Nhp2/Trmt112/C1d/Snu13/Mrto4/Rpl35/Exosc1/Nop14/Dcaf13/Nop10/Pin4/Pa2g4/Gtf2h5/Exosc8/Lsm6/Dicer1/Fcf1/Drosha/Wdr74/Rrp1/Exosc4/Frg1/Utp14a/Wdr46/Pelo/Mrps11	34
GO:0009141	nucleoside triphosphate metabolic process	23/1109	108/23355	1.10793e-09	1.80629e-07	1.53982e-07	Pkm/Atp5k/Atp5d/Ran/Atp5g3/Nme1/Dctpp1/Atp5g1/Stat3/Atp5o/Atp5c1/Dtymk/Atp5l/Guk1/Rhoa/Map2k1/Atp5j/Stoml2/Adk/Ak2/Atp5h/Dut/Nudt1	23
GO:0010499	proteasomal ubiquitin-independent protein catabolic process	11/1109	22/23355	1.14735e-09	1.81022e-07	1.54317e-07	Psma7/Psmb2/Psmb3/Psma3/Psma4/Psma2/Psmb6/Psmb7/Psmb4/Psma8/Psmb5	11
GO:0034470	ncRNA processing	45/1109	355/23355	2.10823e-09	3.22229e-07	2.74694e-07	Mphosph6/Fbl/Pop5/Eif6/Wdr36/Cdkn2a/Npm3/Stat3/Ncl/Nhp2/Trmt112/Polr3k/C1d/Snu13/Mrto4/Rpl35/Exosc1/Dph3/Ssb/Osgep/Nop14/Dcaf13/2210016F16Rik/Nop10/Elp5/Pin4/Pa2g4/Gtf2h5/Rpp14/Lage3/Exosc8/Dus1l/Lsm6/Dicer1/Fcf1/Drosha/Wdr74/Rrp1/Exosc4/Frg1/Utp14a/Rpp21/Wdr46/Hsd17b10/Mrps11	45
GO:0009144	purine nucleoside triphosphate metabolic process	20/1109	88/23355	4.05755e-09	6.01379e-07	5.12663e-07	Pkm/Atp5k/Atp5d/Ran/Atp5g3/Nme1/Atp5g1/Stat3/Atp5o/Atp5c1/Atp5l/Guk1/Rhoa/Map2k1/Atp5j/Stoml2/Adk/Ak2/Atp5h/Nudt1	20
GO:0010498	proteasomal protein catabolic process	53/1109	475/23355	7.64091e-09	1.06679e-06	9.09417e-07	Ube2i/Ubb/Hsp90ab1/Psma7/Park7/Zfand2b/Psmd4/Psmb2/Stub1/Rbx1/Psmb3/Ube2c/Psmc5/Alad/Ubxn6/Psma3/Trim71/Sec61b/Ube2d3/Ube2g2/Ubxn1/Psma4/Psma2/Usp7/Csnk1e/Rnf187/Ube2w/Xbp1/Psmb6/Gabarapl2/Smarcc1/Psmd6/Ube2g1/Arrb2/Kif14/Psmb7/Psmd10/Ube2a/Rmnd5a/Rnf126/Bcap31/Psmb4/Akt1/Ube2h/Psma8/Klhl15/Commd1/Fzr1/Ppp2r5c/Fbxo31/Gid4/Psmb5/Pcnp	53
GO:0034248	regulation of cellular amide metabolic process	48/1109	409/23355	7.85207e-09	1.06679e-06	9.09417e-07	Lsm14b/Pkm/Eif4ebp1/Uqcc2/Eif5a/Ppp1ca/Srp9/Ybx2/Cirbp/Foxo3/Rps3a1/Eif6/Eif4e/Cnbp/C1qbp/Trim71/Nanos1/Stat3/Ncl/Tyms/Polr2g/Eif3k/Piwil2/Csnk1e/Pdk1/Tmed10/Dph3/Eif2s3x/Pcif1/Serp1/Polr2d/Pa2g4/Ormdl3/Akt1/Eif4e2/Ddx6/Eif3d/Zfp706/Igf2bp2/Magoh/Paip2/Coa3/Tmed2/Eif2b1/Zfp36l2/Pin1/Upf3a/Rbm3	48
GO:0043161	proteasome-mediated ubiquitin-dependent protein catabolic process	48/1109	409/23355	7.85207e-09	1.06679e-06	9.09417e-07	Ube2i/Hsp90ab1/Psma7/Park7/Zfand2b/Psmd4/Psmb2/Stub1/Rbx1/Psmb3/Ube2c/Psmc5/Psma3/Trim71/Sec61b/Ube2d3/Ube2g2/Ubxn1/Psma4/Psma2/Usp7/Csnk1e/Rnf187/Ube2w/Psmb6/Smarcc1/Psmd6/Ube2g1/Arrb2/Kif14/Psmb7/Psmd10/Ube2a/Rmnd5a/Rnf126/Bcap31/Psmb4/Akt1/Ube2h/Psma8/Klhl15/Commd1/Fzr1/Ppp2r5c/Fbxo31/Gid4/Psmb5/Pcnp	48
GO:0006417	regulation of translation	43/1109	350/23355	1.22844e-08	1.62386e-06	1.38431e-06	Lsm14b/Pkm/Eif4ebp1/Uqcc2/Eif5a/Ppp1ca/Srp9/Ybx2/Cirbp/Foxo3/Rps3a1/Eif6/Eif4e/Cnbp/C1qbp/Trim71/Nanos1/Stat3/Ncl/Tyms/Polr2g/Eif3k/Piwil2/Dph3/Eif2s3x/Pcif1/Serp1/Polr2d/Pa2g4/Akt1/Eif4e2/Ddx6/Eif3d/Zfp706/Igf2bp2/Magoh/Paip2/Coa3/Tmed2/Eif2b1/Zfp36l2/Upf3a/Rbm3	43
GO:0006364	rRNA processing	31/1109	207/23355	1.424e-08	1.83283e-06	1.56245e-06	Mphosph6/Fbl/Pop5/Eif6/Wdr36/Cdkn2a/Npm3/Ncl/Nhp2/Trmt112/C1d/Snu13/Mrto4/Rpl35/Exosc1/Nop14/Dcaf13/Nop10/Pin4/Pa2g4/Gtf2h5/Exosc8/Lsm6/Fcf1/Wdr74/Rrp1/Exosc4/Frg1/Utp14a/Wdr46/Mrps11	31
GO:0006413	translational initiation	21/1109	104/23355	1.58688e-08	1.99011e-06	1.69652e-06	Eif4a1/Eif4ebp1/Eif1ax/Eif3g/Eif1b/Eif6/Eif4e/Denr/Polr2g/Rps2/Eif1/Eif3k/Eif2s3x/Polr2d/Eif4e2/Eif3l/Eif3d/Paip2/Tmed2/Eif2b1/Eif2b2	21
GO:0015985	energy coupled proton transport, down electrochemical gradient	10/1109	22/23355	2.14701e-08	2.56123e-06	2.18339e-06	Atp5k/Atp5d/Atp5g3/Atp5g1/Atp5o/Atp5c1/Atp5l/Atp5j/Stoml2/Atp5h	10
GO:0015986	ATP synthesis coupled proton transport	10/1109	22/23355	2.14701e-08	2.56123e-06	2.18339e-06	Atp5k/Atp5d/Atp5g3/Atp5g1/Atp5o/Atp5c1/Atp5l/Atp5j/Stoml2/Atp5h	10
GO:0009117	nucleotide metabolic process	49/1109	440/23355	2.98817e-08	3.4798e-06	2.96645e-06	Acat1/Pkm/Park7/Atp5k/Bpgm/Atp5d/Ran/Atp5g3/Eif6/Nme1/Dctpp1/Slc27a3/Adss/Atp5g1/Stat3/Atp5o/Xdh/Atp5c1/Nos1/Dera/Dtymk/Tyms/Atp5l/Guk1/Uck2/Galk1/Rhoa/Mif/Pdk1/Dcakd/Rfk/Map2k1/Tk2/Gpi1/Atp5j/Stoml2/Aprt/Adk/Mpc2/Ak2/Suclg1/Atp5h/Scp2/Pgk1/Dut/Nudt1/Hsd17b4/Nudt9/Mlycd	49
GO:0009165	nucleotide biosynthetic process	30/1109	203/23355	3.302e-08	3.75583e-06	3.20177e-06	Acat1/Pkm/Atp5k/Atp5d/Atp5g3/Nme1/Adss/Atp5g1/Stat3/Atp5o/Atp5c1/Nos1/Dtymk/Tyms/Atp5l/Guk1/Uck2/Pdk1/Dcakd/Rfk/Map2k1/Atp5j/Stoml2/Aprt/Adk/Mpc2/Ak2/Atp5h/Dut/Mlycd	30
GO:0022618	ribonucleoprotein complex assembly	27/1109	171/23355	3.90749e-08	4.26013e-06	3.63167e-06	Snrpb/Lsm2/Hsp90ab1/Zrsr2/Eif6/Ptges3/Denr/Rpl24/Snu13/Srpk1/Rps2/Mrto4/Rsl24d1/Eif2s3x/Smn1/Snrpg/Polr2d/Snrpd1/Snrpc/Snrpd3/Clns1a/Eif3d/Dicer1/Strap/Ptbp2/Mrps11/Mrps7	27
GO:0030150	protein import into mitochondrial matrix	9/1109	18/23355	3.91956e-08	4.26013e-06	3.63167e-06	Timm17a/Tomm20/Pam16/Grpel1/Timm23/Dnajc15/Tomm40/Romo1/Dnlz	9
GO:0009260	ribonucleotide biosynthetic process	25/1109	150/23355	4.14446e-08	4.40664e-06	3.75657e-06	Acat1/Pkm/Atp5k/Atp5d/Atp5g3/Nme1/Adss/Atp5g1/Stat3/Atp5o/Atp5c1/Atp5l/Guk1/Uck2/Pdk1/Dcakd/Rfk/Map2k1/Atp5j/Stoml2/Aprt/Mpc2/Ak2/Atp5h/Mlycd	25
GO:0006753	nucleoside phosphate metabolic process	49/1109	449/23355	5.6528e-08	5.85144e-06	4.98823e-06	Acat1/Pkm/Park7/Atp5k/Bpgm/Atp5d/Ran/Atp5g3/Eif6/Nme1/Dctpp1/Slc27a3/Adss/Atp5g1/Stat3/Atp5o/Xdh/Atp5c1/Nos1/Dera/Dtymk/Tyms/Atp5l/Guk1/Uck2/Galk1/Rhoa/Mif/Pdk1/Dcakd/Rfk/Map2k1/Tk2/Gpi1/Atp5j/Stoml2/Aprt/Adk/Mpc2/Ak2/Suclg1/Atp5h/Scp2/Pgk1/Dut/Nudt1/Hsd17b4/Nudt9/Mlycd	49
GO:1901293	nucleoside phosphate biosynthetic process	30/1109	208/23355	5.77474e-08	5.85144e-06	4.98823e-06	Acat1/Pkm/Atp5k/Atp5d/Atp5g3/Nme1/Adss/Atp5g1/Stat3/Atp5o/Atp5c1/Nos1/Dtymk/Tyms/Atp5l/Guk1/Uck2/Pdk1/Dcakd/Rfk/Map2k1/Atp5j/Stoml2/Aprt/Adk/Mpc2/Ak2/Atp5h/Dut/Mlycd	30
GO:0043248	proteasome assembly	8/1109	14/23355	5.86221e-08	5.85144e-06	4.98823e-06	Pomp/Psmd4/Psmg4/Adrm1/Sem1/Psmd10/Psmd11/Psmd13	8
GO:0090150	establishment of protein localization to membrane	33/1109	247/23355	8.34981e-08	8.16778e-06	6.96286e-06	Naca/Pdzk1/Srp9/Timm13/Sec61g/Zfand2b/Cib1/Bax/Reep2/Pdcd5/Sec61b/Arpc2/Hras/Pard3/Sys1/Srpr/Actr3/Afdn/Emc8/Samm50/Hspa4/Nsf/Tomm40/Chmp4b/Ubl4a/Romo1/Yif1b/Golga7/Commd1/Gorasp2/Rab3ip/Timm9/Rab11b	33
GO:0065002	intracellular protein transmembrane transport	14/1109	52/23355	8.8908e-08	8.52646e-06	7.26862e-06	Sec61g/Zfand2b/Hspd1/AU015836/Timm17a/Tomm20/Sec61b/Pam16/Grpel1/Timm23/Dnajc15/Tomm40/Romo1/Dnlz	14
GO:0071826	ribonucleoprotein complex subunit organization	27/1109	178/23355	9.18465e-08	8.63887e-06	7.36445e-06	Snrpb/Lsm2/Hsp90ab1/Zrsr2/Eif6/Ptges3/Denr/Rpl24/Snu13/Srpk1/Rps2/Mrto4/Rsl24d1/Eif2s3x/Smn1/Snrpg/Polr2d/Snrpd1/Snrpc/Snrpd3/Clns1a/Eif3d/Dicer1/Strap/Ptbp2/Mrps11/Mrps7	27
GO:0046390	ribose phosphate biosynthetic process	25/1109	157/23355	1.0423e-07	9.61868e-06	8.19972e-06	Acat1/Pkm/Atp5k/Atp5d/Atp5g3/Nme1/Adss/Atp5g1/Stat3/Atp5o/Atp5c1/Atp5l/Guk1/Uck2/Pdk1/Dcakd/Rfk/Map2k1/Atp5j/Stoml2/Aprt/Mpc2/Ak2/Atp5h/Mlycd	25
GO:0032386	regulation of intracellular transport	39/1109	326/23355	1.18601e-07	1.07422e-05	9.1575e-06	Rdx/Parl/Cdc42/Pdzk1/Hsp90ab1/Park7/Ran/Cib1/Ndrg4/Cdk1/Cdkn2a/Reep2/Lcp1/Pdcd5/Bnip3l/Arpc2/Hras/Ube2g2/Ywhae/Usp7/Ppp1cc/Pkig/Xbp1/Snx3/Oaz1/Map2k1/Actr3/Jak2/Insig1/Tbc1d20/Bcap31/Ipo5/Map2k2/Scp2/Asph/Atpif1/Commd1/Rab11b/Txn1	39
GO:0071806	protein transmembrane transport	14/1109	54/23355	1.49239e-07	1.30387e-05	1.11152e-05	Sec61g/Zfand2b/Hspd1/AU015836/Timm17a/Tomm20/Sec61b/Pam16/Grpel1/Timm23/Dnajc15/Tomm40/Romo1/Dnlz	14
GO:0016197	endosomal transport	31/1109	229/23355	1.51661e-07	1.30387e-05	1.11152e-05	Cdc42/Ndrg4/Chmp2a/Ubxn6/Rab11fip4/Lamtor1/Mvb12a/Usp7/Tmem50a/Rab6b/Snf8/Dpy30/Snx3/Ap1s1/Gosr2/Rnf126/Arl1/Vps28/2610002M06Rik/Chmp4b/Entr1/Snx6/Snx2/Chmp1a/Chmp5/Commd1/Vti1b/Bloc1s1/Arf6/Rab11b/Vta1	31
GO:0006164	purine nucleotide biosynthetic process	25/1109	160/23355	1.51954e-07	1.30387e-05	1.11152e-05	Acat1/Pkm/Atp5k/Atp5d/Atp5g3/Nme1/Adss/Atp5g1/Stat3/Atp5o/Atp5c1/Nos1/Atp5l/Guk1/Pdk1/Dcakd/Map2k1/Atp5j/Stoml2/Aprt/Adk/Mpc2/Ak2/Atp5h/Mlycd	25
GO:0031647	regulation of protein stability	36/1109	292/23355	1.7092e-07	1.44133e-05	1.2287e-05	Hsp90ab1/Serf2/Zbed3/Park7/Hspd1/Cct2/Tesc/Dad1/Hypk/Stub1/Hdac6/Cdkn2a/Ptges3/Usp2/Phb/Pfn1/Phb2/Flot1/Ppib/Usp7/Aptx/Cct6a/Ccdc88c/Xbp1/Cct8/Zswim7/Cdc37/Asph/Dnlz/Tbrg1/Mfsd1/Golga7/Commd1/Dpm2/Pdcl3/Pin1	36
GO:0009152	purine ribonucleotide biosynthetic process	23/1109	141/23355	2.13703e-07	1.77156e-05	1.51022e-05	Acat1/Pkm/Atp5k/Atp5d/Atp5g3/Nme1/Adss/Atp5g1/Stat3/Atp5o/Atp5c1/Atp5l/Guk1/Pdk1/Dcakd/Map2k1/Atp5j/Stoml2/Aprt/Mpc2/Ak2/Atp5h/Mlycd	23
GO:0016032	viral process	38/1109	322/23355	2.44004e-07	1.98904e-05	1.69561e-05	Mbl2/Ppia/Cfl1/Ube2i/Fkbp6/Banf1/Hsp90ab1/Eif3g/Chmp2a/Bax/Vapa/Psmc3/Phb/Denr/Pfn1/Mvb12a/Srpk1/Phb2/Ppib/Pcbp1/Snf8/Spcs1/Snx3/Ssb/Tbc1d20/Resf1/Bsg/Smarcb1/Ddx6/Chmp4b/Eif3l/Eif3d/Dicer1/Rraga/Kpna2/Lamtor5/Chmp5/Vta1	38
GO:0032509	endosome transport via multivesicular body sorting pathway	11/1109	34/23355	2.74913e-07	2.16156e-05	1.84268e-05	Chmp2a/Ubxn6/Mvb12a/Tmem50a/Snf8/Vps28/2610002M06Rik/Chmp4b/Chmp1a/Chmp5/Vta1	11
GO:0044743	protein transmembrane import into intracellular organelle	11/1109	34/23355	2.74913e-07	2.16156e-05	1.84268e-05	Hspd1/AU015836/Timm17a/Tomm20/Pam16/Grpel1/Timm23/Dnajc15/Tomm40/Romo1/Dnlz	11
GO:0072522	purine-containing compound biosynthetic process	25/1109	165/23355	2.78426e-07	2.16156e-05	1.84268e-05	Acat1/Pkm/Atp5k/Atp5d/Atp5g3/Nme1/Adss/Atp5g1/Stat3/Atp5o/Atp5c1/Nos1/Atp5l/Guk1/Pdk1/Dcakd/Map2k1/Atp5j/Stoml2/Aprt/Adk/Mpc2/Ak2/Atp5h/Mlycd	25
GO:0009145	purine nucleoside triphosphate biosynthetic process	15/1109	65/23355	2.84237e-07	2.17219e-05	1.85175e-05	Pkm/Atp5k/Atp5d/Atp5g3/Nme1/Atp5g1/Stat3/Atp5o/Atp5c1/Atp5l/Map2k1/Atp5j/Stoml2/Adk/Atp5h	15
GO:0010257	NADH dehydrogenase complex assembly	13/1109	49/23355	3.09658e-07	2.29476e-05	1.95623e-05	Ndufb10/Ndufc1/Ndufa11/Ndufa3/Tmem126a/Ndufa5/Ndufb8/Ndufab1/Ndufs5/Ndufs6/Ndufaf4/Ndufb5/Ndufs8	13
GO:0032981	mitochondrial respiratory chain complex I assembly	13/1109	49/23355	3.09658e-07	2.29476e-05	1.95623e-05	Ndufb10/Ndufc1/Ndufa11/Ndufa3/Tmem126a/Ndufa5/Ndufb8/Ndufab1/Ndufs5/Ndufs6/Ndufaf4/Ndufb5/Ndufs8	13
GO:0050821	protein stabilization	26/1109	181/23355	4.71033e-07	3.43854e-05	2.93128e-05	Hsp90ab1/Zbed3/Park7/Hspd1/Cct2/Tesc/Hypk/Cdkn2a/Ptges3/Usp2/Phb/Pfn1/Phb2/Flot1/Ppib/Usp7/Cct6a/Cct8/Zswim7/Cdc37/Dnlz/Tbrg1/Mfsd1/Golga7/Pdcl3/Pin1	26
GO:0009142	nucleoside triphosphate biosynthetic process	16/1109	77/23355	5.32637e-07	3.83107e-05	3.26591e-05	Pkm/Atp5k/Atp5d/Atp5g3/Nme1/Atp5g1/Stat3/Atp5o/Atp5c1/Dtymk/Atp5l/Map2k1/Atp5j/Stoml2/Adk/Atp5h	16
GO:0034655	nucleobase-containing compound catabolic process	41/1109	373/23355	5.61504e-07	3.98017e-05	3.39301e-05	Acat1/Lsm2/Ybx2/Cirbp/Rnaset2a/Ybx1/Rnaset2b/Lsm3/Bax/Lsm5/Dctpp1/Cdkn2a/Pabpc4/Trim71/Nanos1/Xdh/Dera/Pam16/Polr2g/Lsm1/Mrto4/Rnaseh2c/Rbm8a/Ssb/Polr2d/Dxo/Exosc8/Lsm6/Dcp1a/Dicer1/Lsm7/Drosha/Exosc4/Zc3h14/Dut/Magoh/Nudt1/Pelo/Zfp36l2/Nudt9/Mlycd	41
GO:0006163	purine nucleotide metabolic process	40/1109	360/23355	5.82641e-07	4.071e-05	3.47044e-05	Acat1/Pkm/Atp5k/Bpgm/Atp5d/Ran/Atp5g3/Eif6/Nme1/Slc27a3/Adss/Atp5g1/Stat3/Atp5o/Xdh/Atp5c1/Nos1/Atp5l/Guk1/Galk1/Rhoa/Mif/Pdk1/Dcakd/Map2k1/Gpi1/Atp5j/Stoml2/Aprt/Adk/Mpc2/Ak2/Suclg1/Atp5h/Scp2/Pgk1/Nudt1/Hsd17b4/Nudt9/Mlycd	40
GO:0033157	regulation of intracellular protein transport	29/1109	220/23355	6.64676e-07	4.57877e-05	3.90331e-05	Parl/Cdc42/Pdzk1/Hsp90ab1/Park7/Ran/Cib1/Cdk1/Cdkn2a/Lcp1/Pdcd5/Bnip3l/Arpc2/Hras/Ube2g2/Ywhae/Pkig/Xbp1/Snx3/Oaz1/Actr3/Jak2/Insig1/Bcap31/Ipo5/Asph/Atpif1/Commd1/Txn1	29
GO:0044403	biological process involved in symbiotic interaction	42/1109	390/23355	7.08445e-07	4.8125e-05	4.10256e-05	Mbl2/Ppia/Cfl1/Ube2i/Fkbp6/Banf1/Hsp90ab1/Eif3g/Hspd1/Chmp2a/Bax/Vapa/Psmc3/Phb/Denr/Pfn1/Mvb12a/Srpk1/Phb2/Ppib/Pcbp1/Snf8/Spcs1/Snx3/Ssb/Jak2/Tbc1d20/Resf1/Bsg/Smarcb1/Ddx6/Chmp4b/Eif3l/Eif3d/Romo1/Dicer1/Rraga/Kpna2/Lamtor5/Chmp5/Tusc2/Vta1	42
GO:0140053	mitochondrial gene expression	19/1109	108/23355	7.28658e-07	4.88201e-05	4.16181e-05	Uqcc2/Foxo3/C1qbp/Mrps17/Mrps21/Mrps12/Mrpl12/Mrps18a/Mrpl57/Mrps16/Mrps25/Mrps35/Mrps34/Mrpl2/Coa3/Hsd17b10/Tfam/Mrps11/Mrps6	19
GO:0009205	purine ribonucleoside triphosphate metabolic process	16/1109	79/23355	7.68469e-07	5.07917e-05	4.32988e-05	Pkm/Atp5k/Atp5d/Ran/Atp5g3/Nme1/Atp5g1/Stat3/Atp5o/Atp5c1/Atp5l/Rhoa/Map2k1/Atp5j/Stoml2/Atp5h	16
GO:0045324	late endosome to vacuole transport	9/1109	24/23355	8.13804e-07	5.27937e-05	4.50055e-05	Chmp2a/Tmem50a/Snf8/Vps28/2610002M06Rik/Chmp4b/Chmp1a/Chmp5/Vta1	9
GO:0000280	nuclear division	45/1109	434/23355	8.27297e-07	5.27937e-05	4.50055e-05	Cks2/Cdc42/Nudc/Ubb/Pebp1/Sycp3/Birc5/Ran/Ooep/Chmp2a/Cenpx/Naa50/Ube2c/Prc1/Syce2/Syce1/Rpl24/Ranbp1/Rhoa/Phb2/Ywhah/Piwil2/Actr3/Kif14/Ccdc61/Bub3/Mov10l1/Chmp4b/Psma8/Tdrd9/Bccip/Psmd13/Rad21/Chmp1a/Chmp5/Kif4/Fzr1/Spin1/Anapc15/Drg1/Incenp/Dctn2/Cdca8/Igf1r/Seh1l	45
GO:0008631	intrinsic apoptotic signaling pathway in response to oxidative stress	12/1109	45/23355	8.31142e-07	5.27937e-05	4.50055e-05	Ppia/Sod2/Park7/Rnf7/Ralbp1/Map3k5/Pdk1/Sod1/Jak2/Nono/Diablo/Stk25	12
GO:0071985	multivesicular body sorting pathway	11/1109	38/23355	9.70677e-07	6.08664e-05	5.18873e-05	Chmp2a/Ubxn6/Mvb12a/Tmem50a/Snf8/Vps28/2610002M06Rik/Chmp4b/Chmp1a/Chmp5/Vta1	11
GO:0009259	ribonucleotide metabolic process	39/1109	354/23355	9.95509e-07	6.16333e-05	5.25411e-05	Acat1/Pkm/Atp5k/Bpgm/Atp5d/Ran/Atp5g3/Eif6/Nme1/Slc27a3/Adss/Atp5g1/Stat3/Atp5o/Xdh/Atp5c1/Atp5l/Guk1/Uck2/Galk1/Rhoa/Mif/Pdk1/Dcakd/Rfk/Map2k1/Gpi1/Atp5j/Stoml2/Aprt/Mpc2/Ak2/Suclg1/Atp5h/Scp2/Pgk1/Hsd17b4/Nudt9/Mlycd	39
GO:0006754	ATP biosynthetic process	13/1109	54/23355	1.04767e-06	6.40521e-05	5.46031e-05	Pkm/Atp5k/Atp5d/Atp5g3/Atp5g1/Stat3/Atp5o/Atp5c1/Atp5l/Map2k1/Atp5j/Stoml2/Atp5h	13
GO:0050657	nucleic acid transport	23/1109	155/23355	1.1985e-06	7.12179e-05	6.07118e-05	Hnrnpa1/Eif5a/G3bp2/Ybx1/Srsf3/Ran/Eif6/Tomm20/Alyref/Flot1/Hnrnpa3/Cetn2/Sem1/Ssb/Polr2d/Pabpn1/Eny2/Igf2bp2/Magoh/Nxf2/Ddx19a/Cetn3/Seh1l	23
GO:0050658	RNA transport	23/1109	155/23355	1.1985e-06	7.12179e-05	6.07118e-05	Hnrnpa1/Eif5a/G3bp2/Ybx1/Srsf3/Ran/Eif6/Tomm20/Alyref/Flot1/Hnrnpa3/Cetn2/Sem1/Ssb/Polr2d/Pabpn1/Eny2/Igf2bp2/Magoh/Nxf2/Ddx19a/Cetn3/Seh1l	23
GO:0019068	virion assembly	9/1109	25/23355	1.218e-06	7.12179e-05	6.07118e-05	Chmp2a/Mvb12a/Snf8/Spcs1/Tbc1d20/Ddx6/Chmp4b/Chmp5/Vta1	9
GO:0031334	positive regulation of protein-containing complex assembly	30/1109	239/23355	1.22313e-06	7.12179e-05	6.07118e-05	Arpc5l/Tcl1/Vil1/Park7/Bax/Stub1/Psmc5/Lcp1/Psmc3/Arpc5/Rap1b/Arl2/Arpc2/Pfn1/Rhoa/Arpc3/Baiap2l1/Actr3/Arpc4/Psmc4/Brk1/1810058I24Rik/Wasl/Wasf2/Rac1/Psmc2/Drg1/Arf6/Asap1/Grb2	30
GO:0043254	regulation of protein-containing complex assembly	45/1109	441/23355	1.28244e-06	7.31292e-05	6.23411e-05	Tmsb10/Kank3/Rdx/Cfl1/Arpc5l/Stmn1/Tcl1/Eif4ebp1/Vil1/Park7/Fkbp4/Bax/Stub1/Hdac6/Psmc5/Lcp1/Psmc3/Arpc5/Rap1b/Arl2/Arpc2/Pfn1/Rhoa/Arpc3/Baiap2l1/Vdac2/Napa/Hes1/Actr3/Arpc4/Psmc4/Brk1/Dnajc15/Kif14/1810058I24Rik/Wasl/Wasf2/Rac1/Psmc2/Dut/Drg1/Arf6/Asap1/Grb2/Tmsb4x	45
GO:0044270	cellular nitrogen compound catabolic process	42/1109	399/23355	1.29081e-06	7.31292e-05	6.23411e-05	Acat1/Lsm2/Ybx2/Cirbp/Rnaset2a/Ybx1/Rnaset2b/Lsm3/Bax/Lsm5/Dctpp1/Cdkn2a/Pabpc4/Trim71/Nanos1/Xdh/Dera/Pam16/Polr2g/Lsm1/Mrto4/Rnaseh2c/Rbm8a/Ssb/Polr2d/Dxo/Blvra/Exosc8/Lsm6/Dcp1a/Dicer1/Lsm7/Drosha/Exosc4/Zc3h14/Dut/Magoh/Nudt1/Pelo/Zfp36l2/Nudt9/Mlycd	42
GO:0009199	ribonucleoside triphosphate metabolic process	16/1109	82/23355	1.30081e-06	7.31292e-05	6.23411e-05	Pkm/Atp5k/Atp5d/Ran/Atp5g3/Nme1/Atp5g1/Stat3/Atp5o/Atp5c1/Atp5l/Rhoa/Map2k1/Atp5j/Stoml2/Atp5h	16
GO:0046700	heterocycle catabolic process	42/1109	400/23355	1.37774e-06	7.6574e-05	6.52777e-05	Acat1/Lsm2/Ybx2/Cirbp/Rnaset2a/Ybx1/Rnaset2b/Lsm3/Bax/Lsm5/Dctpp1/Cdkn2a/Pabpc4/Trim71/Nanos1/Xdh/Dera/Pam16/Polr2g/Lsm1/Mrto4/Rnaseh2c/Rbm8a/Ssb/Polr2d/Dxo/Blvra/Exosc8/Lsm6/Dcp1a/Dicer1/Lsm7/Drosha/Exosc4/Zc3h14/Dut/Magoh/Nudt1/Pelo/Zfp36l2/Nudt9/Mlycd	42
GO:0009206	purine ribonucleoside triphosphate biosynthetic process	14/1109	64/23355	1.41184e-06	7.75875e-05	6.61417e-05	Pkm/Atp5k/Atp5d/Atp5g3/Nme1/Atp5g1/Stat3/Atp5o/Atp5c1/Atp5l/Map2k1/Atp5j/Stoml2/Atp5h	14
GO:0006403	RNA localization	25/1109	180/23355	1.46797e-06	7.97761e-05	6.80074e-05	Hnrnpa1/Fbl/Eif5a/G3bp2/Ybx1/Srsf3/Ran/Cct2/Eif6/Tomm20/Alyref/Flot1/Hnrnpa3/Cetn2/Sem1/Ssb/Polr2d/Pabpn1/Eny2/Igf2bp2/Magoh/Nxf2/Ddx19a/Cetn3/Seh1l	25
GO:0008637	apoptotic mitochondrial changes	19/1109	113/23355	1.48818e-06	7.99855e-05	6.81859e-05	Parl/Sod2/Hspd1/Bax/Cdkn2a/Higd1a/Pdcd5/Rnf7/Bnip3l/Gclm/Pam16/Jtb/Vdac2/Arrb2/Psmd10/Akt1/Prelid1/Atpif1/Triap1	19
GO:0051236	establishment of RNA localization	23/1109	158/23355	1.68306e-06	8.94766e-05	7.62769e-05	Hnrnpa1/Eif5a/G3bp2/Ybx1/Srsf3/Ran/Eif6/Tomm20/Alyref/Flot1/Hnrnpa3/Cetn2/Sem1/Ssb/Polr2d/Pabpn1/Eny2/Igf2bp2/Magoh/Nxf2/Ddx19a/Cetn3/Seh1l	23
GO:0006281	DNA repair	48/1109	489/23355	1.73042e-06	9.10054e-05	7.75802e-05	Hmgb1/Sfr1/Sycp3/Park7/Ooep/Stub1/Mgmt/Rbx1/Cenpx/Ung/Rnf8/Ube2d3/Ube2v1/Nudt16l1/Usp7/Aptx/Cetn2/Ube2w/Sem1/Polr2i/Swi5/Nabp2/Zswim7/Asf1a/Ube2n/Dek/Nono/Pold2/Wdr70/Ube2a/Morf4l2/Gtf2h5/Nsmce1/Klhl15/Bccip/Rad21/Rpa2/Commd1/Nudt1/Fzr1/Babam1/Aunip/Fh1/Mrnip/Otub1/Rfc3/Gins4/Xrcc6	48
GO:0009150	purine ribonucleotide metabolic process	37/1109	335/23355	1.76423e-06	9.17961e-05	7.82542e-05	Acat1/Pkm/Atp5k/Bpgm/Atp5d/Ran/Atp5g3/Eif6/Nme1/Slc27a3/Adss/Atp5g1/Stat3/Atp5o/Xdh/Atp5c1/Atp5l/Guk1/Galk1/Rhoa/Mif/Pdk1/Dcakd/Map2k1/Gpi1/Atp5j/Stoml2/Aprt/Mpc2/Ak2/Suclg1/Atp5h/Scp2/Pgk1/Hsd17b4/Nudt9/Mlycd	37
GO:0048193	Golgi vesicle transport	32/1109	269/23355	1.79095e-06	9.22057e-05	7.86034e-05	Vapa/Nrbp1/Arf5/Rab6b/Sys1/Tmed10/Snx3/Gabarapl2/Kif16b/Erp29/Myo1b/Insig1/Gosr2/Tbc1d20/Tmed9/Tex261/Bcap31/Arl1/Nsf/Arl3/Yif1b/Snx2/Golga7/Sec22a/Commd1/Mia2/Tmed2/Vti1b/Trappc5/Cope/Trappc2l/Tmed3	32
GO:0019439	aromatic compound catabolic process	43/1109	419/23355	1.8922e-06	9.60113e-05	8.18476e-05	Acat1/Lsm2/Ybx2/Cirbp/Rnaset2a/Ybx1/Rnaset2b/Lsm3/Bax/Lsm5/Dctpp1/Cdkn2a/Pabpc4/Trim71/Nanos1/Xdh/Dera/Pam16/Polr2g/Lsm1/Mrto4/Rnaseh2c/Rbm8a/Ssb/Polr2d/Dxo/Qdpr/Blvra/Exosc8/Lsm6/Dcp1a/Dicer1/Lsm7/Drosha/Exosc4/Zc3h14/Dut/Magoh/Nudt1/Pelo/Zfp36l2/Nudt9/Mlycd	43
GO:0090201	negative regulation of release of cytochrome c from mitochondria	8/1109	20/23355	1.90413e-06	9.60113e-05	8.18476e-05	Parl/Higd1a/Pam16/Arrb2/Psmd10/Akt1/Prelid1/Triap1	8
GO:2000116	regulation of cysteine-type endopeptidase activity	29/1109	232/23355	1.99383e-06	9.95086e-05	8.4829e-05	Park7/Birc5/Hspd1/Bax/Mgmt/Trp63/Cdkn2a/Pdcd5/Rnf7/Dnajb6/Xdh/Rhoa/Map3k5/Pawr/Jak2/Csnk2a1/Gpi1/Arrb2/Mtch1/Bcap31/Cast/Akt1/Ctsd/Pdcd2/Asph/Diablo/Lamtor5/Triap1/Cyct	29
GO:0019693	ribose phosphate metabolic process	39/1109	365/23355	2.12551e-06	0.000105009	8.95177e-05	Acat1/Pkm/Atp5k/Bpgm/Atp5d/Ran/Atp5g3/Eif6/Nme1/Slc27a3/Adss/Atp5g1/Stat3/Atp5o/Xdh/Atp5c1/Atp5l/Guk1/Uck2/Galk1/Rhoa/Mif/Pdk1/Dcakd/Rfk/Map2k1/Gpi1/Atp5j/Stoml2/Aprt/Mpc2/Ak2/Suclg1/Atp5h/Scp2/Pgk1/Hsd17b4/Nudt9/Mlycd	39
GO:0006888	endoplasmic reticulum to Golgi vesicle-mediated transport	19/1109	116/23355	2.23567e-06	0.000109346	9.32155e-05	Vapa/Nrbp1/Tmed10/Erp29/Insig1/Gosr2/Tbc1d20/Tmed9/Tex261/Bcap31/Yif1b/Sec22a/Mia2/Tmed2/Vti1b/Trappc5/Cope/Trappc2l/Tmed3	19
GO:0032543	mitochondrial translation	15/1109	76/23355	2.3861e-06	0.000115549	9.85027e-05	Uqcc2/C1qbp/Mrps17/Mrps21/Mrps12/Mrps18a/Mrpl57/Mrps16/Mrps25/Mrps35/Mrps34/Mrpl2/Coa3/Mrps11/Mrps6	15
GO:0072521	purine-containing compound metabolic process	40/1109	381/23355	2.44947e-06	0.000116662	9.94521e-05	Acat1/Pkm/Atp5k/Bpgm/Atp5d/Ran/Atp5g3/Eif6/Nme1/Slc27a3/Adss/Atp5g1/Stat3/Atp5o/Xdh/Atp5c1/Nos1/Atp5l/Guk1/Galk1/Rhoa/Mif/Pdk1/Dcakd/Map2k1/Gpi1/Atp5j/Stoml2/Aprt/Adk/Mpc2/Ak2/Suclg1/Atp5h/Scp2/Pgk1/Nudt1/Hsd17b4/Nudt9/Mlycd	40
GO:0042776	mitochondrial ATP synthesis coupled proton transport	7/1109	15/23355	2.4568e-06	0.000116662	9.94521e-05	Atp5d/Atp5o/Atp5c1/Atp5l/Atp5j/Stoml2/Atp5h	7
GO:0009201	ribonucleoside triphosphate biosynthetic process	14/1109	67/23355	2.52768e-06	0.000118874	0.000101338	Pkm/Atp5k/Atp5d/Atp5g3/Nme1/Atp5g1/Stat3/Atp5o/Atp5c1/Atp5l/Map2k1/Atp5j/Stoml2/Atp5h	14
GO:0051204	protein insertion into mitochondrial membrane	8/1109	21/23355	2.94778e-06	0.000137311	0.000117054	Timm13/Bax/Pdcd5/Samm50/Hspa4/Tomm40/Romo1/Timm9	8
GO:1901361	organic cyclic compound catabolic process	44/1109	446/23355	4.06849e-06	0.000187726	0.000160032	Acat1/Lsm2/Ybx2/Cirbp/Rnaset2a/Ybx1/Rnaset2b/Lsm3/Bax/Lsm5/Dctpp1/Cdkn2a/Pabpc4/Trim71/Nanos1/Xdh/Dera/Pam16/Polr2g/Lsm1/Ywhah/Mrto4/Rnaseh2c/Rbm8a/Ssb/Polr2d/Dxo/Qdpr/Blvra/Exosc8/Lsm6/Dcp1a/Dicer1/Lsm7/Drosha/Exosc4/Zc3h14/Dut/Magoh/Nudt1/Pelo/Zfp36l2/Nudt9/Mlycd	44
GO:0006122	mitochondrial electron transport, ubiquinol to cytochrome c	6/1109	11/23355	4.25351e-06	0.000194429	0.000165747	Uqcrq/Cyc1/Uqcr10/Uqcrfs1/Uqcrb/Cyct	6
GO:0036473	cell death in response to oxidative stress	17/1109	100/23355	4.49143e-06	0.000203403	0.000173397	Ppia/Sod2/Park7/Foxo3/Hdac6/Rnf7/Ralbp1/Map3k5/Pdk1/Sod1/Pawr/Jak2/Nono/Gfer/Diablo/Stk25/Txn1	17
GO:0007051	spindle organization	24/1109	181/23355	5.37771e-06	0.000241306	0.000205709	Stmn1/Nudc/Chmp2a/Prc1/Ralbp1/Ranbp1/Rhoa/Ntmt1/Haus7/Ccdc61/Map4/Chmp4b/Haus1/Dicer1/Bccip/Chmp1a/Chmp5/Kif4/Haus4/Aunip/Drg1/Incenp/Dctn2/Dctn6	24
GO:0051881	regulation of mitochondrial membrane potential	15/1109	81/23355	5.47779e-06	0.000243563	0.000207632	Sod2/Tcl1/Ubb/Park7/Bax/Cdkn2a/Atp5g1/Bnip3l/Gclm/Sod1/Stoml2/Akt1/Prelid1/Atpif1/Tusc2	15
GO:0006401	RNA catabolic process	30/1109	258/23355	5.91454e-06	0.000260613	0.000222167	Lsm2/Ybx2/Cirbp/Rnaset2a/Ybx1/Rnaset2b/Lsm3/Lsm5/Pabpc4/Trim71/Nanos1/Polr2g/Lsm1/Mrto4/Rnaseh2c/Rbm8a/Ssb/Polr2d/Dxo/Exosc8/Lsm6/Dcp1a/Dicer1/Lsm7/Drosha/Exosc4/Zc3h14/Magoh/Pelo/Zfp36l2	30
GO:0044770	cell cycle phase transition	42/1109	424/23355	6.05331e-06	0.00026313	0.000224313	Cks2/Anp32b/Rdx/Ccno/Taf10/Eif4ebp1/Cirbp/Birc5/Chmp2a/Cdk1/Eif4e/Trp63/Cdkn2a/Ube2c/Trim71/E2f5/Map3k11/Calm1/Lmnb1/Rpl24/Rcc2/Phb2/Iqgap3/Nabp2/Ube2l3/Kif14/Bub3/Cks1b/Akt1/Chmp4b/Arpp19/Aven/Rad21/Rpa2/Fzr1/Babam1/Anapc15/Id2/Mrnip/Zfp36l2/Fbxo31/Dbf4	42
GO:0043281	regulation of cysteine-type endopeptidase activity involved in apoptotic process	26/1109	207/23355	6.07926e-06	0.00026313	0.000224313	Park7/Birc5/Hspd1/Bax/Mgmt/Trp63/Cdkn2a/Pdcd5/Rnf7/Dnajb6/Xdh/Rhoa/Map3k5/Jak2/Csnk2a1/Gpi1/Arrb2/Mtch1/Bcap31/Akt1/Ctsd/Pdcd2/Diablo/Lamtor5/Triap1/Cyct	26
GO:0000910	cytokinesis	22/1109	160/23355	7.25516e-06	0.000311272	0.000265353	Cfl1/Stmn1/Birc5/Chmp2a/Rab11fip4/Prc1/Cenpv/Rhoa/Dctn3/Cetn2/Jtb/Actr3/Kif14/Arl3/Chmp4b/Entr1/Chmp1a/Chmp5/Kif4/Incenp/Pin1/Igf1r	22
GO:0051656	establishment of organelle localization	40/1109	399/23355	7.52861e-06	0.000319999	0.000272793	Uchl1/Cfl1/Kit/Cdc42/Nudc/Ubb/Zbed3/Birc5/Ran/Ooep/Nlrp4f/Chmp2a/Eif6/Gpr143/Stxbp2/Tle6/Pard3/Ywhaz/Tmed10/Map2k1/Actr3/Myo1b/Kif14/Tmed9/Map4/Chmp4b/Wasl/Bccip/Agtpbp1/Stk25/Chmp1a/Ccdc186/Chmp5/Ap3s1/Bloc1s1/Incenp/Rab11b/Dctn2/Cdca8/Seh1l	40
GO:0009262	deoxyribonucleotide metabolic process	11/1109	46/23355	7.58943e-06	0.000319999	0.000272793	Dctpp1/Xdh/Dera/Dtymk/Tyms/Guk1/Tk2/Adk/Ak2/Dut/Nudt1	11
GO:0070936	protein K48-linked ubiquitination	13/1109	64/23355	7.98977e-06	0.000334	0.000284728	Ppia/Ube2e1/Rbx1/Ube2c/Ube2q2/Rnf8/Ube2d3/Ube2g2/Rnf187/Ube2g1/Ube2a/Rnf126/Ube2h	13
GO:1902600	proton transmembrane transport	16/1109	94/23355	8.37713e-06	0.000347225	0.000296002	Park7/Atp5k/Atp5d/Atp5g3/Tesc/Atp6v1f/Atp5g1/Atp5o/Atp5c1/Atp6v0e/Atp5l/Phb2/Atp6v1g1/Atp5j/Stoml2/Atp5h	16
GO:0015931	nucleobase-containing compound transport	25/1109	199/23355	9.08234e-06	0.000373292	0.000318224	Hnrnpa1/Eif5a/G3bp2/Ybx1/Srsf3/Ran/Eif6/Tomm20/Alyref/Flot1/Hnrnpa3/Cetn2/Sem1/Ssb/Polr2d/Slc35b1/Pabpn1/Eny2/Igf2bp2/Magoh/Slc35c2/Nxf2/Ddx19a/Cetn3/Seh1l	25
GO:0048285	organelle fission	46/1109	490/23355	9.18025e-06	0.000374172	0.000318974	Cks2/Cdc42/Nudc/Ubb/Pebp1/Sycp3/Birc5/Ran/Ooep/Chmp2a/Cenpx/Naa50/Ube2c/Prc1/Syce2/Syce1/Mtfr1l/Rpl24/Ranbp1/Rhoa/Phb2/Ywhah/Piwil2/Actr3/Kif14/Ccdc61/Bub3/Mov10l1/Chmp4b/Psma8/Tdrd9/Bccip/Psmd13/Rad21/Chmp1a/Chmp5/Kif4/Fzr1/Spin1/Anapc15/Drg1/Incenp/Dctn2/Cdca8/Igf1r/Seh1l	46
GO:0043648	dicarboxylic acid metabolic process	15/1109	85/23355	1.01284e-05	0.000409404	0.000349009	Mdh2/Idh3a/Adss/Got2/Gclm/Kyat3/Suclg1/Idh3b/Sdhb/Mdh1/Nit2/Fh1/Grhpr/Mrps36/Idh3g	15
GO:0052548	regulation of endopeptidase activity	36/1109	348/23355	1.06741e-05	0.000427925	0.000364797	Pcsk1n/Park7/Birc5/Hspd1/Psenen/Bax/Mgmt/Trp63/Cdkn2a/Psma3/Pdcd5/Rnf7/Dnajb6/Stat3/Xdh/Akirin2/Rhoa/Map3k5/Tmed10/Pawr/Jak2/Csnk2a1/Gpi1/Arrb2/Mtch1/Bcap31/Cast/Akt1/Ctsd/Pdcd2/Asph/Diablo/Prelid1/Lamtor5/Triap1/Cyct	36
GO:0000387	spliceosomal snRNP assembly	9/1109	32/23355	1.2379e-05	0.000492242	0.000419626	Snrpb/Lsm2/Smn1/Snrpg/Snrpd1/Snrpc/Snrpd3/Clns1a/Strap	9
GO:0030838	positive regulation of actin filament polymerization	16/1109	97/23355	1.26667e-05	0.000499619	0.000425915	Arpc5l/Vil1/Arpc5/Arpc2/Pfn1/Rhoa/Arpc3/Baiap2l1/Actr3/Arpc4/Brk1/Wasl/Wasf2/Rac1/Arf6/Grb2	16
GO:0090151	establishment of protein localization to mitochondrial membrane	8/1109	25/23355	1.32193e-05	0.000517247	0.000440942	Timm13/Bax/Pdcd5/Samm50/Hspa4/Tomm40/Romo1/Timm9	8
GO:1903008	organelle disassembly	16/1109	98/23355	1.44794e-05	0.000562054	0.000479139	Parl/Cdk1/Hdac6/Cdkn2a/Bnip3l/Map1lc3a/Denr/Phb2/Gabarapl2/Map1lc3b/Cdc37/Gabarap/Atpif1/Atg12/Pelo/Ufc1	16
GO:0051028	mRNA transport	17/1109	109/23355	1.47477e-05	0.000567962	0.000484175	Hnrnpa1/Eif5a/G3bp2/Srsf3/Alyref/Hnrnpa3/Cetn2/Sem1/Polr2d/Pabpn1/Eny2/Igf2bp2/Magoh/Nxf2/Ddx19a/Cetn3/Seh1l	17
GO:0097193	intrinsic apoptotic signaling pathway	32/1109	298/23355	1.53684e-05	0.000587243	0.000500612	Ppia/Parl/Sod2/Ubb/Park7/Bax/Trp63/Hdac2/Aen/Rnf7/Hras/Ralbp1/Ybx3/Map3k5/Mif/Pdk1/Grina/Xbp1/Sod1/Vdac2/Map2k1/Jak2/Zfp385b/Erp29/Nono/Ndufs3/Bcap31/Akt1/Diablo/Stk25/Triap1/Cyct	32
GO:0030832	regulation of actin filament length	24/1109	193/23355	1.61848e-05	0.000612084	0.000521788	Tmsb10/Kank3/Rdx/Cfl1/Arpc5l/Vil1/Arpc5/Arpc2/Pfn1/Rhoa/Arpc3/Baiap2l1/Neb/Actr3/Arpc4/Brk1/Cfl2/Wasl/Wdr1/Wasf2/Rac1/Arf6/Grb2/Tmsb4x	24
GO:0009200	deoxyribonucleoside triphosphate metabolic process	7/1109	19/23355	1.62688e-05	0.000612084	0.000521788	Dctpp1/Dtymk/Guk1/Adk/Ak2/Dut/Nudt1	7
GO:0022411	cellular component disassembly	38/1109	385/23355	1.79264e-05	0.000668714	0.000570064	Rdx/Cfl1/Stmn1/Parl/Eif5a/Vil1/Cib1/Bax/Cdk1/Hdac6/Cdkn2a/Lcp1/Bnip3l/Pam16/Map1lc3a/Denr/Arpc2/Phb2/Flot1/Napa/Gabarapl2/Smarcc1/Smn1/Map1lc3b/Smarcb1/Nsf/Cfl2/Dicer1/Wdr1/Cdc37/Asph/Gabarap/Atpif1/Atg12/Pelo/Arf6/Igf1r/Ufc1	38
GO:0006402	mRNA catabolic process	26/1109	220/23355	1.81842e-05	0.000668714	0.000570064	Lsm2/Ybx2/Cirbp/Ybx1/Lsm3/Lsm5/Pabpc4/Trim71/Nanos1/Polr2g/Lsm1/Mrto4/Rbm8a/Ssb/Polr2d/Dxo/Exosc8/Lsm6/Dcp1a/Dicer1/Lsm7/Exosc4/Zc3h14/Magoh/Pelo/Zfp36l2	26
GO:0017038	protein import	26/1109	220/23355	1.81842e-05	0.000668714	0.000570064	Cfl1/Hsp90ab1/Hspd1/Ran/AU015836/Timm17a/Tomm20/Cdk1/Pdcd5/Stat3/Pam16/Grpel1/Phb2/Pkig/Xbp1/Timm23/Jak2/Dnajc15/Samm50/Hspa4/Akt1/Tomm40/Ipo5/Romo1/Dnlz/Kpna2	26
GO:2001242	regulation of intrinsic apoptotic signaling pathway	22/1109	170/23355	1.92575e-05	0.000702898	0.000599205	Ppia/Parl/Sod2/Ubb/Park7/Bax/Hdac2/Ralbp1/Ybx3/Mif/Grina/Xbp1/Sod1/Vdac2/Map2k1/Erp29/Nono/Ndufs3/Bcap31/Akt1/Triap1/Cyct	22
GO:0140014	mitotic nuclear division	30/1109	275/23355	2.07326e-05	0.000751133	0.000640325	Cdc42/Nudc/Pebp1/Birc5/Ran/Chmp2a/Naa50/Ube2c/Prc1/Rpl24/Ranbp1/Rhoa/Phb2/Ywhah/Kif14/Ccdc61/Bub3/Chmp4b/Bccip/Rad21/Chmp1a/Chmp5/Kif4/Anapc15/Drg1/Incenp/Dctn2/Cdca8/Igf1r/Seh1l	30
GO:0090407	organophosphate biosynthetic process	41/1109	434/23355	2.39371e-05	0.000860857	0.000733863	Ckb/Acat1/Pkm/Atp5k/Atp5d/Atp5g3/Nme1/Adss/Atp5g1/Stat3/Atp5o/Atp5c1/Nos1/Dtymk/Tyms/Atp5l/Guk1/Uck2/Mboat2/Plcg2/Pdk1/Lpcat1/Dcakd/Fdps/Rfk/Map2k1/Atp5j/Stoml2/Aprt/Ormdl3/Adk/Mpc2/Ak2/Ippk/Atp5h/Cds1/Scp2/Pigyl/Dut/Dpm2/Mlycd	41
GO:0007006	mitochondrial membrane organization	16/1109	102/23355	2.42536e-05	0.000865871	0.000738136	Timm13/Bax/Pdcd5/Stat3/Bnip3l/Alkbh7/Apoo/Vdac2/Samm50/Chchd6/Hspa4/Tomm40/Romo1/Tmem11/Atpif1/Timm9	16
GO:0070071	proton-transporting two-sector ATPase complex assembly	6/1109	14/23355	2.44395e-05	0.000866184	0.000738403	Atp5d/Ccdc115/Tmem9/Atp23/Pip4p1/Vma21	6
GO:0052547	regulation of peptidase activity	40/1109	422/23355	2.7766e-05	0.000970024	0.000826924	Pcsk1n/Pebp1/Park7/Birc5/Hspd1/Psenen/Bax/Mgmt/Trp63/Cdkn2a/Psma3/Pdcd5/Rnf7/Dnajb6/Stat3/Xdh/Svbp/Akirin2/Ubxn1/Rhoa/Map3k5/Tmed10/Pawr/Cst3/Jak2/Csnk2a1/Gpi1/Arrb2/Mtch1/Bcap31/Cast/Akt1/Ctsd/Pdcd2/Asph/Diablo/Prelid1/Lamtor5/Triap1/Cyct	40
GO:0070997	neuron death	40/1109	422/23355	2.7766e-05	0.000970024	0.000826924	Crlf1/Alg13/Sod2/Cdc42/Ubb/Hsp90ab1/Park7/Foxo3/Birc5/Hspd1/Set/Bax/Trp63/Atp5g1/Stat3/Map3k11/Gclm/Nos1/Hras/Ralbp1/Rhoa/Map3k5/Ube2m/Tmtc4/Sod1/Egln2/Pawr/Jak2/Gpi1/Arrb2/Kif14/Nono/Psmc1/Gfer/Chmp4b/Snx6/Diablo/Egln1/Aimp2/Pin1	40
GO:1903320	regulation of protein modification by small protein conjugation or removal	27/1109	240/23355	3.07197e-05	0.00106372	0.000906803	Ppia/Ube2i/Hsp90ab1/Park7/Stub1/Rasd2/Cdkn2a/Svbp/Ubxn1/Rps2/Fkbp1a/Ube2l3/Dcun1d1/Ube2n/Arrb2/Psmd10/Wdr70/Vps28/Akt1/Nxn/Cops9/Commd1/Aimp2/Fzr1/Sae1/Pin1/Otub1	27
GO:1901214	regulation of neuron death	37/1109	380/23355	3.0883e-05	0.00106372	0.000906803	Crlf1/Alg13/Sod2/Cdc42/Ubb/Hsp90ab1/Park7/Foxo3/Birc5/Hspd1/Set/Bax/Atp5g1/Stat3/Map3k11/Gclm/Nos1/Hras/Ralbp1/Rhoa/Map3k5/Ube2m/Sod1/Egln2/Pawr/Jak2/Gpi1/Arrb2/Kif14/Nono/Psmc1/Gfer/Chmp4b/Snx6/Egln1/Aimp2/Pin1	37
GO:0051258	protein polymerization	31/1109	295/23355	3.16081e-05	0.00108108	0.000921601	Tmsb10/Kank3/Rdx/Cfl1/Arpc5l/Stmn1/Vil1/Fkbp4/Chmp2a/Ube2c/Arpc5/Arl2/Arpc2/Pfn1/Rhoa/Arpc3/Baiap2l1/Mtss1/Vdac2/Actr3/Gpx4/Arpc4/Brk1/Chmp4b/Wasl/Wasf2/Rac1/Drg1/Arf6/Grb2/Tmsb4x	31
GO:0032271	regulation of protein polymerization	26/1109	228/23355	3.38973e-05	0.00115133	0.000981486	Tmsb10/Kank3/Rdx/Cfl1/Arpc5l/Stmn1/Vil1/Fkbp4/Arpc5/Arl2/Arpc2/Pfn1/Rhoa/Arpc3/Baiap2l1/Vdac2/Actr3/Arpc4/Brk1/Wasl/Wasf2/Rac1/Drg1/Arf6/Grb2/Tmsb4x	26
GO:0008064	regulation of actin polymerization or depolymerization	23/1109	190/23355	3.70958e-05	0.00125128	0.00106669	Tmsb10/Kank3/Rdx/Cfl1/Arpc5l/Vil1/Arpc5/Arpc2/Pfn1/Rhoa/Arpc3/Baiap2l1/Actr3/Arpc4/Brk1/Cfl2/Wasl/Wdr1/Wasf2/Rac1/Arf6/Grb2/Tmsb4x	23
GO:0010950	positive regulation of endopeptidase activity	21/1109	165/23355	3.79477e-05	0.00127125	0.00108371	Hspd1/Psenen/Bax/Cdkn2a/Pdcd5/Rnf7/Stat3/Xdh/Akirin2/Rhoa/Map3k5/Pawr/Jak2/Mtch1/Bcap31/Ctsd/Pdcd2/Asph/Diablo/Prelid1/Cyct	21
GO:0032511	late endosome to vacuole transport via multivesicular body sorting pathway	6/1109	15/23355	3.90946e-05	0.00130076	0.00110887	Tmem50a/Snf8/Vps28/Chmp4b/Chmp5/Vta1	6
GO:1903829	positive regulation of cellular protein localization	29/1109	272/23355	4.31572e-05	0.00142062	0.00121105	Rdx/Cfl1/Pdzk1/Hsp90ab1/Vil1/Park7/Ran/Cct2/Cib1/Cdk1/Cdkn2a/Pdcd5/Arpc2/Hras/Cct6a/Xbp1/Cct8/Actr3/Jak2/Ormdl3/Vps28/Pgrmc1/Akt1/Ipo5/Entr1/Lamtor5/Commd1/Abhd17a/Arf6	29
GO:0032273	positive regulation of protein polymerization	18/1109	130/23355	4.36584e-05	0.00142062	0.00121105	Arpc5l/Vil1/Arpc5/Arl2/Arpc2/Pfn1/Rhoa/Arpc3/Baiap2l1/Actr3/Arpc4/Brk1/Wasl/Wasf2/Rac1/Drg1/Arf6/Grb2	18
GO:0045727	positive regulation of translation	18/1109	130/23355	4.36584e-05	0.00142062	0.00121105	Pkm/Uqcc2/Eif5a/Cirbp/Rps3a1/Eif6/Cnbp/C1qbp/Polr2g/Piwil2/Eif2s3x/Pcif1/Serp1/Polr2d/Eif3d/Coa3/Upf3a/Rbm3	18
GO:0031396	regulation of protein ubiquitination	24/1109	205/23355	4.38588e-05	0.00142062	0.00121105	Ppia/Hsp90ab1/Park7/Stub1/Rasd2/Cdkn2a/Svbp/Ubxn1/Rps2/Fkbp1a/Ube2l3/Dcun1d1/Ube2n/Arrb2/Psmd10/Wdr70/Vps28/Akt1/Nxn/Commd1/Aimp2/Fzr1/Pin1/Otub1	24
GO:0090199	regulation of release of cytochrome c from mitochondria	10/1109	46/23355	4.78113e-05	0.00152785	0.00130246	Parl/Bax/Higd1a/Pdcd5/Pam16/Arrb2/Psmd10/Akt1/Prelid1/Triap1	10
GO:0007059	chromosome segregation	33/1109	330/23355	4.82735e-05	0.00152785	0.00130246	Ube2i/Nudc/Banf1/Sycp3/Birc5/Ran/Chmp2a/Cenpx/Naa50/Ube2c/Prc1/Syce2/Syce1/Ntmt1/Srpk1/Rcc2/Phb2/Actr3/Csnk2a1/Kif14/Bub3/Chmp4b/Rad21/Ciao2a/Chmp1a/Chmp5/Kif4/Pmf1/Anapc15/Incenp/Dctn2/Cdca8/Seh1l	33
GO:0006120	mitochondrial electron transport, NADH to ubiquinone	7/1109	22/23355	4.85747e-05	0.00152785	0.00130246	Park7/Ndufb8/Ndufs2/Dnajc15/Iscu/Ndufs6/Ndufs8	7
GO:0006995	cellular response to nitrogen starvation	5/1109	10/23355	4.93559e-05	0.00152785	0.00130246	Map1lc3a/Gabarapl2/Map1lc3b/Nprl2/Gabarap	5
GO:0009265	2'-deoxyribonucleotide biosynthetic process	5/1109	10/23355	4.93559e-05	0.00152785	0.00130246	Dtymk/Tyms/Guk1/Adk/Dut	5
GO:0043562	cellular response to nitrogen levels	5/1109	10/23355	4.93559e-05	0.00152785	0.00130246	Map1lc3a/Gabarapl2/Map1lc3b/Nprl2/Gabarap	5
GO:0046385	deoxyribose phosphate biosynthetic process	5/1109	10/23355	4.93559e-05	0.00152785	0.00130246	Dtymk/Tyms/Guk1/Adk/Dut	5
GO:0045862	positive regulation of proteolysis	34/1109	345/23355	5.01065e-05	0.00154133	0.00131395	Sumo3/Cfl1/Hspd1/Timm17a/Psenen/Bax/Stub1/Hdac2/Cdkn2a/Pdcd5/Rnf7/Stat3/Xdh/Akirin2/Rhoa/Map3k5/Csnk1e/Xbp1/Pawr/Aurkaip1/Jak2/Psmd10/Mtch1/Bcap31/Akt1/Ctsd/Agtpbp1/Pdcd2/Asph/Diablo/Prelid1/Atpif1/Fzr1/Cyct	34
GO:0042176	regulation of protein catabolic process	37/1109	390/23355	5.37013e-05	0.00164158	0.00139941	Sumo3/Rdx/Ubb/Uqcc2/Hsp90ab1/Park7/Stub1/Cdkn2a/Alad/Phb/Ubxn1/Tmem9/Usp7/Csnk1e/Snf8/Xbp1/Lpcat1/Snx3/Egln2/Oaz1/Gabarapl2/Smarcc1/Cst3/Csnk2a1/Psmd3/Psmd10/Bcap31/Nsf/Vps28/Akt1/Agtpbp1/Egln1/Atpif1/Commd1/Fzr1/Pdcl3/Pin1	37
GO:0018208	peptidyl-proline modification	9/1109	38/23355	5.56414e-05	0.00167725	0.00142982	Ppia/Fkbp4/Ntmt1/Ppib/Egln2/Fkbp1a/Ppil1/Egln1/Pin1	9
GO:0034314	Arp2/3 complex-mediated actin nucleation	9/1109	38/23355	5.56414e-05	0.00167725	0.00142982	Arpc5l/Arpc5/Arpc2/Arpc3/Actr3/Arpc4/Brk1/Wasl/Wasf2	9
GO:0000956	nuclear-transcribed mRNA catabolic process	16/1109	109/23355	5.5897e-05	0.00167725	0.00142982	Lsm3/Nanos1/Polr2g/Lsm1/Mrto4/Rbm8a/Ssb/Polr2d/Dxo/Exosc8/Dcp1a/Lsm7/Exosc4/Magoh/Pelo/Zfp36l2	16
GO:0045454	cell redox homeostasis	12/1109	66/23355	5.66739e-05	0.0016902	0.00144086	Prdx6/Gsr/Glrx5/Sh3bgrl3/Egln2/Txnl1/Txndc9/Txnrd3/Nxn/Glrx3/Txn2/Txn1	12
GO:2001243	negative regulation of intrinsic apoptotic signaling pathway	15/1109	98/23355	5.78416e-05	0.00171457	0.00146163	Ppia/Parl/Sod2/Park7/Hdac2/Ybx3/Mif/Grina/Xbp1/Vdac2/Map2k1/Nono/Ndufs3/Akt1/Triap1	15
GO:0006103	2-oxoglutarate metabolic process	6/1109	16/23355	6.00384e-05	0.00176896	0.001508	Idh3a/Got2/Kyat3/Idh3b/Mrps36/Idh3g	6
GO:0051052	regulation of DNA metabolic process	36/1109	379/23355	6.57177e-05	0.00192406	0.00164022	Dppa3/Sub1/Hmgb1/Kdm1b/Hsp90ab1/Ooep/Cct2/Bax/Mgmt/Cdkn2a/Rnf8/Ptges3/Pam16/Pfn1/Nudt16l1/Usp7/Cct6a/Nabp2/Cct8/Dnajc2/Ube2n/Arrb2/Dek/Wdr70/Gfer/Akt1/Klhl15/Rpa2/Babam1/Aunip/Fh1/Mrnip/Otub1/Rfc3/Igf1r/H1f0	36
GO:0070972	protein localization to endoplasmic reticulum	12/1109	67/23355	6.6089e-05	0.00192406	0.00164022	Srp9/Sec61g/Zfand2b/Vapa/Sec61b/Spcs2/Srpr/Spcs1/Gabarapl2/Insig1/Bcap31/Chmp4b	12
GO:0016226	iron-sulfur cluster assembly	7/1109	23/23355	6.69719e-05	0.00192682	0.00164257	Xdh/Glrx5/Hspa9/Nfu1/Iscu/Glrx3/Ciao2a	7
GO:0031163	metallo-sulfur cluster assembly	7/1109	23/23355	6.69719e-05	0.00192682	0.00164257	Xdh/Glrx5/Hspa9/Nfu1/Iscu/Glrx3/Ciao2a	7
GO:0030833	regulation of actin filament polymerization	21/1109	172/23355	7.01656e-05	0.00200473	0.00170899	Tmsb10/Kank3/Rdx/Cfl1/Arpc5l/Vil1/Arpc5/Arpc2/Pfn1/Rhoa/Arpc3/Baiap2l1/Actr3/Arpc4/Brk1/Wasl/Wasf2/Rac1/Arf6/Grb2/Tmsb4x	21
GO:0006979	response to oxidative stress	38/1109	410/23355	7.04997e-05	0.00200473	0.00170899	Ppia/Cfl1/Akr1b3/Sod2/Prdx6/Park7/Foxo3/Gsr/Hdac6/Hdac2/Cdkn2a/Rnf7/Gclm/Rwdd1/Ralbp1/Aptx/Map3k5/Pdk1/Xbp1/Sod1/Map2k1/Pawr/Gpx4/Cst3/Ndufs2/Jak2/Nono/Coq7/Gfer/Akt1/Ccs/Romo1/Ndufs8/Diablo/Egln1/Stk25/Txn1/Psmb5	38
GO:0000281	mitotic cytokinesis	12/1109	68/23355	7.68229e-05	0.00214709	0.00183035	Cfl1/Stmn1/Birc5/Chmp2a/Rhoa/Jtb/Arl3/Chmp4b/Chmp1a/Chmp5/Kif4/Incenp	12
GO:0000422	autophagy of mitochondrion	12/1109	68/23355	7.68229e-05	0.00214709	0.00183035	Parl/Hdac6/Cdkn2a/Bnip3l/Map1lc3a/Phb2/Gabarapl2/Map1lc3b/Cdc37/Gabarap/Atpif1/Atg12	12
GO:0061726	mitochondrion disassembly	12/1109	68/23355	7.68229e-05	0.00214709	0.00183035	Parl/Hdac6/Cdkn2a/Bnip3l/Map1lc3a/Phb2/Gabarapl2/Map1lc3b/Cdc37/Gabarap/Atpif1/Atg12	12
GO:0044772	mitotic cell cycle phase transition	36/1109	383/23355	8.1426e-05	0.00226281	0.001929	Cks2/Anp32b/Rdx/Ccno/Taf10/Eif4ebp1/Birc5/Chmp2a/Cdk1/Eif4e/Cdkn2a/Ube2c/Trim71/E2f5/Calm1/Lmnb1/Rpl24/Rcc2/Phb2/Iqgap3/Nabp2/Kif14/Bub3/Cks1b/Akt1/Chmp4b/Arpp19/Aven/Rad21/Rpa2/Anapc15/Id2/Mrnip/Zfp36l2/Fbxo31/Dbf4	36
GO:0010952	positive regulation of peptidase activity	21/1109	174/23355	8.30251e-05	0.00229421	0.00195577	Hspd1/Psenen/Bax/Cdkn2a/Pdcd5/Rnf7/Stat3/Xdh/Akirin2/Rhoa/Map3k5/Pawr/Jak2/Mtch1/Bcap31/Ctsd/Pdcd2/Asph/Diablo/Prelid1/Cyct	21
GO:0046755	viral budding	6/1109	17/23355	8.90623e-05	0.00244721	0.0020862	Chmp2a/Mvb12a/Snf8/Chmp4b/Chmp5/Vta1	6
GO:0030041	actin filament polymerization	22/1109	188/23355	9.03666e-05	0.00246918	0.00210492	Tmsb10/Kank3/Rdx/Cfl1/Arpc5l/Vil1/Arpc5/Arpc2/Pfn1/Rhoa/Arpc3/Baiap2l1/Mtss1/Actr3/Arpc4/Brk1/Wasl/Wasf2/Rac1/Arf6/Grb2/Tmsb4x	22
GO:0008154	actin polymerization or depolymerization	24/1109	215/23355	9.3775e-05	0.00254807	0.00217218	Tmsb10/Kank3/Rdx/Cfl1/Arpc5l/Vil1/Arpc5/Arpc2/Pfn1/Rhoa/Arpc3/Baiap2l1/Mtss1/Actr3/Arpc4/Brk1/Cfl2/Wasl/Wdr1/Wasf2/Rac1/Arf6/Grb2/Tmsb4x	24
GO:0006099	tricarboxylic acid cycle	8/1109	32/23355	9.55814e-05	0.00258281	0.00220179	Mdh2/Idh3a/Suclg1/Idh3b/Sdhb/Mdh1/Fh1/Idh3g	8
GO:0032535	regulation of cellular component size	38/1109	417/23355	0.000100537	0.00269545	0.00229782	Tmsb10/Anxa7/Kank3/Rdx/Cfl1/Arpc5l/Hsp90ab1/Vil1/Rnd2/Wdr36/Lamtor4/Shtn1/Atp5g1/Arpc5/Arpc2/Pfn1/Rhoa/Iqgap3/Arpc3/Baiap2l1/Neb/Snf8/Actr3/Arpc4/Brk1/Ap2m1/Akt1/Cfl2/Clns1a/Wasl/Wdr1/Wasf2/Rac1/Lamtor5/Arf6/Grb2/Tmsb4x/Eif2b2	38
GO:0016574	histone ubiquitination	10/1109	50/23355	0.000101403	0.00269545	0.00229782	Park7/Ube2e1/Pcgf5/Rnf8/Bcor/Pcgf6/Ube2n/Wdr70/Ube2a/Otub1	10
GO:0051205	protein insertion into membrane	10/1109	50/23355	0.000101403	0.00269545	0.00229782	Timm13/Bax/Pdcd5/Emc8/Samm50/Hspa4/Tomm40/Ubl4a/Romo1/Timm9	10
GO:0006352	DNA-templated transcription, initiation	15/1109	103/23355	0.000103616	0.00273938	0.00233526	Sub1/Taf10/Psmc5/Psmc3/Polr2g/Polr3h/Polr2i/Psmc4/Polr2d/Med17/Psmc2/Taf5/Snapc5/Tfam/Ubtf	15
GO:0009394	2'-deoxyribonucleotide metabolic process	9/1109	41/23355	0.000105198	0.00275146	0.00234556	Dctpp1/Xdh/Dtymk/Tyms/Guk1/Adk/Ak2/Dut/Nudt1	9
GO:0019692	deoxyribose phosphate metabolic process	9/1109	41/23355	0.000105198	0.00275146	0.00234556	Dctpp1/Xdh/Dtymk/Tyms/Guk1/Adk/Ak2/Dut/Nudt1	9
GO:0001836	release of cytochrome c from mitochondria	11/1109	60/23355	0.000106071	0.00275953	0.00235244	Parl/Sod2/Bax/Higd1a/Pdcd5/Pam16/Arrb2/Psmd10/Akt1/Prelid1/Triap1	11
GO:0016569	covalent chromatin modification	41/1109	464/23355	0.000107378	0.00277876	0.00236883	Taf10/Kdm1b/Fbl/Park7/Ube2e1/Sin3b/Hdac6/Hdac2/Naa50/Prmt1/Pcgf5/Rnf8/Nos1/Trmt112/Phb/Mbd3/Ntmt1/Bcor/Hat1/Usp7/Piwil2/Dpy30/Xbp1/Rcor3/Pcgf6/Jak2/Ube2n/Wdr70/Resf1/Ube2a/Morf4l2/Smarcb1/Eny2/Suds3/Taf5/Wdr61/Fh1/Pole3/Incenp/Otub1/Coprs	41
GO:0019058	viral life cycle	25/1109	231/23355	0.000111563	0.00287187	0.00244821	Ppia/Fkbp6/Banf1/Hsp90ab1/Chmp2a/Vapa/Phb/Mvb12a/Srpk1/Ppib/Pcbp1/Snf8/Spcs1/Snx3/Tbc1d20/Resf1/Bsg/Smarcb1/Ddx6/Chmp4b/Dicer1/Kpna2/Lamtor5/Chmp5/Vta1	25
GO:0016570	histone modification	40/1109	450/23355	0.00011424	0.00292538	0.00249383	Taf10/Kdm1b/Fbl/Park7/Ube2e1/Sin3b/Hdac6/Hdac2/Naa50/Prmt1/Pcgf5/Rnf8/Nos1/Trmt112/Phb/Mbd3/Ntmt1/Bcor/Hat1/Usp7/Piwil2/Dpy30/Xbp1/Rcor3/Pcgf6/Jak2/Ube2n/Wdr70/Ube2a/Morf4l2/Smarcb1/Eny2/Suds3/Taf5/Wdr61/Fh1/Pole3/Incenp/Otub1/Coprs	40
GO:0007007	inner mitochondrial membrane organization	8/1109	33/23355	0.000120949	0.00306389	0.0026119	Timm13/Bax/Apoo/Samm50/Chchd6/Romo1/Tmem11/Timm9	8
GO:0034599	cellular response to oxidative stress	28/1109	274/23355	0.000121275	0.00306389	0.0026119	Ppia/Cfl1/Akr1b3/Sod2/Park7/Foxo3/Gsr/Hdac6/Hdac2/Cdkn2a/Rnf7/Rwdd1/Ralbp1/Map3k5/Pdk1/Xbp1/Sod1/Pawr/Jak2/Nono/Coq7/Gfer/Akt1/Ccs/Romo1/Diablo/Stk25/Txn1	28
GO:0061640	cytoskeleton-dependent cytokinesis	14/1109	93/23355	0.000121528	0.00306389	0.0026119	Cfl1/Stmn1/Birc5/Chmp2a/Rhoa/Dctn3/Jtb/Actr3/Arl3/Chmp4b/Chmp1a/Chmp5/Kif4/Incenp	14
GO:0051402	neuron apoptotic process	30/1109	303/23355	0.000124833	0.00313107	0.00266917	Crlf1/Sod2/Cdc42/Hsp90ab1/Park7/Foxo3/Birc5/Hspd1/Set/Bax/Trp63/Map3k11/Gclm/Nos1/Hras/Ralbp1/Rhoa/Ube2m/Tmtc4/Sod1/Egln2/Pawr/Jak2/Gpi1/Arrb2/Kif14/Nono/Snx6/Diablo/Pin1	30
GO:0034587	piRNA metabolic process	6/1109	18/23355	0.000128236	0.00318378	0.0027141	Tdrd1/Fkbp6/Piwil2/Henmt1/Mov10l1/Tdrd9	6
GO:0051131	chaperone-mediated protein complex assembly	6/1109	18/23355	0.000128236	0.00318378	0.0027141	Hsp90ab1/Cct2/Stub1/Ptges3/Pfdn6/Hspa4	6
GO:0000070	mitotic sister chromatid segregation	19/1109	154/23355	0.000132691	0.00327774	0.0027942	Nudc/Birc5/Ran/Chmp2a/Naa50/Ube2c/Prc1/Kif14/Bub3/Chmp4b/Rad21/Chmp1a/Chmp5/Kif4/Anapc15/Incenp/Dctn2/Cdca8/Seh1l	19
GO:0090316	positive regulation of intracellular protein transport	18/1109	142/23355	0.000139696	0.00343342	0.00292692	Cdc42/Pdzk1/Hsp90ab1/Ran/Cib1/Cdk1/Pdcd5/Arpc2/Hras/Ywhae/Xbp1/Oaz1/Actr3/Jak2/Bcap31/Ipo5/Asph/Commd1	18
GO:0006123	mitochondrial electron transport, cytochrome c to oxygen	5/1109	12/23355	0.000143211	0.00346598	0.00295467	Cox4i1/Cox6a1/Cox5a/Cox5b/Cyct	5
GO:0019646	aerobic electron transport chain	5/1109	12/23355	0.000143211	0.00346598	0.00295467	Cox4i1/Cox6a1/Cox5a/Cox5b/Cyct	5
GO:0045010	actin nucleation	10/1109	52/23355	0.000143287	0.00346598	0.00295467	Arpc5l/Vil1/Arpc5/Arpc2/Arpc3/Actr3/Arpc4/Brk1/Wasl/Wasf2	10
GO:0051495	positive regulation of cytoskeleton organization	24/1109	221/23355	0.000143855	0.00346598	0.00295467	Cfl1/Arpc5l/Vil1/Pfdn2/Arpc5/Arl2/Arpc2/Hras/Pfn1/Rhoa/Arpc3/Baiap2l1/Mtss1/Actr3/Arpc4/Brk1/Cfl2/Wasl/Wdr1/Wasf2/Rac1/Drg1/Arf6/Grb2	24
GO:0032388	positive regulation of intracellular transport	21/1109	181/23355	0.000146079	0.00349286	0.00297759	Rdx/Cdc42/Pdzk1/Hsp90ab1/Ran/Cib1/Cdk1/Pdcd5/Arpc2/Hras/Ywhae/Xbp1/Oaz1/Actr3/Jak2/Tbc1d20/Bcap31/Ipo5/Scp2/Asph/Commd1	21
GO:0007052	mitotic spindle organization	16/1109	118/23355	0.000146399	0.00349286	0.00297759	Stmn1/Nudc/Chmp2a/Prc1/Ralbp1/Rhoa/Ccdc61/Map4/Chmp4b/Bccip/Chmp1a/Chmp5/Kif4/Drg1/Dctn2/Dctn6	16
GO:0051098	regulation of binding	36/1109	396/23355	0.000158725	0.00376856	0.00321261	Sumo3/Stmn1/Taf10/Cdc42/Hsp90ab1/Ybx2/Park7/Ran/Bax/Nme1/Stub1/Hdac2/Cdkn2a/Edf1/Calm1/Flot1/Csnk1e/Dph3/Tle5/Fkbp1a/Hes1/Actr3/Jak2/Arrb2/Map1lc3b/Zfp593/Actb/Hspa4/Akt1/Eif3d/Lamtor5/Id2/Eif2b1/Pin1/Txn1/H1f0	36
GO:0006612	protein targeting to membrane	16/1109	119/23355	0.000161812	0.00382331	0.00325929	Naca/Pdzk1/Srp9/Sec61g/Zfand2b/Cib1/Sec61b/Arpc2/Hras/Pard3/Srpr/Actr3/Chmp4b/Yif1b/Golga7/Rab3ip	16
GO:0043046	DNA methylation involved in gamete generation	6/1109	19/23355	0.000179914	0.00421033	0.00358921	Tdrd1/Kdm1b/Fkbp6/Piwil2/Mov10l1/Tdrd9	6
GO:0045116	protein neddylation	6/1109	19/23355	0.000179914	0.00421033	0.00358921	Nedd8/Cdkn2a/Rnf7/Ube2m/Dcun1d1/Cops9	6
GO:0000819	sister chromatid segregation	21/1109	184/23355	0.000184086	0.00428746	0.00365497	Nudc/Sycp3/Birc5/Ran/Chmp2a/Naa50/Ube2c/Prc1/Phb2/Kif14/Bub3/Chmp4b/Rad21/Chmp1a/Chmp5/Kif4/Anapc15/Incenp/Dctn2/Cdca8/Seh1l	21
GO:0072659	protein localization to plasma membrane	29/1109	296/23355	0.000192383	0.00445946	0.00380159	Rdx/Pdzk1/Vil1/Cib1/Tesc/Rab3d/Myl12a/Flot1/Sys1/Actr3/Afdn/Csnk2a1/Bsg/Ap2m1/Actb/Nsf/Pgrmc1/Akt1/Scp2/Rac1/Tspan33/Golga7/Commd1/Gorasp2/Rap1a/Tmed2/Vti1b/Stx8/Arf6	29
GO:0019827	stem cell population maintenance	20/1109	172/23355	0.000201929	0.00464598	0.0039606	Kit/Tcl1/Foxo3/Eif4e/Trp63/Cdkn2a/Stat3/Lsm1/Prdm16/Piwil2/Hes1/Vps72/Med28/Med17/Ddx6/Dicer1/Zfp706/Med10/Pelo/Zfp36l2	20
GO:0034250	positive regulation of cellular amide metabolic process	19/1109	159/23355	0.00020233	0.00464598	0.0039606	Pkm/Uqcc2/Eif5a/Cirbp/Rps3a1/Eif6/Cnbp/C1qbp/Polr2g/Piwil2/Csnk1e/Eif2s3x/Pcif1/Serp1/Polr2d/Eif3d/Coa3/Upf3a/Rbm3	19
GO:0051443	positive regulation of ubiquitin-protein transferase activity	7/1109	27/23355	0.000205358	0.00469349	0.0040011	Stub1/Rps2/Ube2l3/Dcun1d1/Ube2n/Fzr1/Pin1	7
GO:0009263	deoxyribonucleotide biosynthetic process	5/1109	13/23355	0.000223623	0.00508717	0.0043367	Dtymk/Tyms/Guk1/Adk/Dut	5
GO:1902745	positive regulation of lamellipodium organization	8/1109	36/23355	0.000232271	0.00525944	0.00448356	Cfl1/Vil1/Arpc2/Actr3/Brk1/Wasf2/Rac1/Akirin1	8
GO:0045931	positive regulation of mitotic cell cycle	16/1109	123/23355	0.000238472	0.00537496	0.00458204	Anp32b/Rdx/Hmgb1/Eif4ebp1/Birc5/Cdk1/Eif4e/Ube2c/Usp2/Shb/Lmnb1/Rcc2/Phb2/Hes1/Akt1/Dbf4	16
GO:0000966	RNA 5'-end processing	6/1109	20/23355	0.000246732	0.00553563	0.00471901	Pop5/Piwil2/Ssb/Rpp14/Rpp21/Hsd17b10	6
GO:0043523	regulation of neuron apoptotic process	27/1109	272/23355	0.00025527	0.00570104	0.00486001	Crlf1/Sod2/Cdc42/Hsp90ab1/Park7/Foxo3/Birc5/Hspd1/Set/Bax/Map3k11/Gclm/Nos1/Hras/Ralbp1/Rhoa/Ube2m/Sod1/Egln2/Pawr/Jak2/Gpi1/Arrb2/Kif14/Nono/Snx6/Pin1	27
GO:0120034	positive regulation of plasma membrane bounded cell projection assembly	15/1109	112/23355	0.000267779	0.00595322	0.00507499	Cfl1/Kit/Cdc42/Mien1/Arpc2/Hras/Pfn1/Actr3/Brk1/Wasl/Wasf2/Rac1/Entr1/Espn/Akirin1	15
GO:0061077	chaperone-mediated protein folding	10/1109	56/23355	0.000271561	0.00598291	0.0051003	Hspe1/Fkbp4/Cct2/St13/Pdcd5/Dnajb6/Ptges3/Hspa9/Fkbp1a/Pdcl3	10
GO:1903533	regulation of protein targeting	10/1109	56/23355	0.000271561	0.00598291	0.0051003	Parl/Pdzk1/Cib1/Cdkn2a/Pdcd5/Bnip3l/Arpc2/Hras/Actr3/Atpif1	10
GO:0098727	maintenance of cell number	20/1109	176/23355	0.00027482	0.00600884	0.00512241	Kit/Tcl1/Foxo3/Eif4e/Trp63/Cdkn2a/Stat3/Lsm1/Prdm16/Piwil2/Hes1/Vps72/Med28/Med17/Ddx6/Dicer1/Zfp706/Med10/Pelo/Zfp36l2	20
GO:1902905	positive regulation of supramolecular fiber organization	22/1109	203/23355	0.000275195	0.00600884	0.00512241	Cfl1/Arpc5l/Vil1/Arpc5/Arl2/Arpc2/Pfn1/Rhoa/Arpc3/Baiap2l1/Mtss1/Actr3/Arpc4/Brk1/Cfl2/Wasl/Wdr1/Wasf2/Rac1/Drg1/Arf6/Grb2	22
GO:0006611	protein export from nucleus	16/1109	125/23355	0.000287409	0.00624763	0.00532597	Eif5a/Park7/Srsf3/Ran/Eif6/Cdkn2a/Ywhae/Hspa9/Sem1/Ssb/Polr2d/Pabpn1/Eny2/Txn1/Nxf2/Ddx19a	16
GO:0043467	regulation of generation of precursor metabolites and energy	17/1109	138/23355	0.000298884	0.00646833	0.00551412	Hmgb1/Uqcc2/Ppp1ca/Park7/Eif6/Cdk1/Cisd1/Stat3/Rhoa/Phb2/Gadd45gip1/Prdm16/Mif/Dnajc15/Iscu/Akt1/Prelid1	17
GO:0007080	mitotic metaphase plate congression	9/1109	47/23355	0.000316834	0.00682658	0.00581952	Nudc/Chmp2a/Kif14/Chmp4b/Chmp1a/Chmp5/Dctn2/Cdca8/Seh1l	9
GO:1902903	regulation of supramolecular fiber organization	34/1109	380/23355	0.000319999	0.00686453	0.00585187	Tmsb10/Kank3/Rdx/Cfl1/Arpc5l/Stmn1/Vil1/Fkbp4/Cib1/Hdac6/Hdac2/Pfdn2/Arpc5/Arl2/Pfdn6/Arpc2/Pfn1/Rhoa/Pfdn4/Arpc3/Baiap2l1/Mtss1/Actr3/Arpc4/Brk1/Cfl2/Wasl/Wdr1/Wasf2/Rac1/Drg1/Arf6/Grb2/Tmsb4x	34
GO:0045787	positive regulation of cell cycle	33/1109	365/23355	0.000322898	0.00689648	0.0058791	Anp32b/Rdx/Hmgb1/Eif4ebp1/Pebp1/Hsp90ab1/Birc5/Ooep/Cdk1/Eif4e/Trp63/Cdkn2a/Ube2c/Rab11fip4/Cenpv/Usp2/Shb/Lmnb1/Ranbp1/Rhoa/Rcc2/Phb2/Piwil2/Mif/Hes1/Kif14/Psmd10/Cast/Akt1/Rad21/Id2/Igf1r/Dbf4	33
GO:0051225	spindle assembly	15/1109	114/23355	0.000325551	0.00692292	0.00590164	Chmp2a/Prc1/Rhoa/Haus7/Ccdc61/Chmp4b/Haus1/Dicer1/Bccip/Chmp1a/Chmp5/Kif4/Haus4/Drg1/Incenp	15
GO:1903209	positive regulation of oxidative stress-induced cell death	6/1109	21/23355	0.000331613	0.00700226	0.00596928	Park7/Foxo3/Hdac6/Ralbp1/Sod1/Pawr	6
GO:0010592	positive regulation of lamellipodium assembly	7/1109	29/23355	0.000332146	0.00700226	0.00596928	Cfl1/Arpc2/Actr3/Brk1/Wasf2/Rac1/Akirin1	7
GO:0010421	hydrogen peroxide-mediated programmed cell death	5/1109	14/23355	0.000334281	0.00701702	0.00598186	Park7/Foxo3/Hdac6/Pawr/Stk25	5
GO:0045047	protein targeting to ER	8/1109	38/23355	0.000345048	0.0072121	0.00614816	Srp9/Sec61g/Zfand2b/Sec61b/Spcs2/Srpr/Spcs1/Chmp4b	8
GO:1990778	protein localization to cell periphery	33/1109	367/23355	0.00035614	0.00741226	0.0063188	Rdx/Pdzk1/Vil1/Cib1/Tesc/Rab3d/Hras/Myl12a/Flot1/Sys1/Map2k1/Actr3/Pdzd11/Afdn/Csnk2a1/Bsg/Ap2m1/Actb/Nsf/Pgrmc1/Akt1/Arl3/Scp2/Rac1/Tspan33/Golga7/Commd1/Gorasp2/Rap1a/Tmed2/Vti1b/Stx8/Arf6	33
GO:0007015	actin filament organization	38/1109	445/23355	0.000371604	0.00770133	0.00656522	Tmsb10/Kank3/Rdx/Cfl1/Arpc5l/Stmn1/Cdc42/Vil1/Zbed3/Rnd2/Ooep/Nlrp4f/Shtn1/Lcp1/Arpc5/Tle6/Arpc2/Marcksl1/Pfn1/Rhoa/Arpc3/Baiap2l1/Neb/Mtss1/Actr3/Pawr/Arpc4/Brk1/Myo1b/Cfl2/Wasl/Wdr1/Wasf2/Rac1/Espn/Arf6/Grb2/Tmsb4x	38
GO:0002181	cytoplasmic translation	13/1109	92/23355	0.000397595	0.00820522	0.00699478	Eif4a1/Pkm/Eif4ebp1/Tma7/Cnbp/Rwdd1/Denr/Rpl24/Rps2/Dph3/Eif2s3x/Eif3d/Drg1	13
GO:0051303	establishment of chromosome localization	12/1109	81/23355	0.00042359	0.00870496	0.00742079	Nudc/Birc5/Chmp2a/Actr3/Kif14/Chmp4b/Chmp1a/Chmp5/Incenp/Dctn2/Cdca8/Seh1l	12
GO:0006367	transcription initiation from RNA polymerase II promoter	11/1109	70/23355	0.000434492	0.00879452	0.00749714	Sub1/Taf10/Psmc5/Psmc3/Polr2g/Polr2i/Psmc4/Polr2d/Med17/Psmc2/Taf5	11
GO:0071426	ribonucleoprotein complex export from nucleus	11/1109	70/23355	0.000434492	0.00879452	0.00749714	Eif5a/Srsf3/Ran/Eif6/Sem1/Ssb/Polr2d/Pabpn1/Eny2/Nxf2/Ddx19a	11
GO:0051099	positive regulation of binding	21/1109	196/23355	0.000437244	0.00879452	0.00749714	Stmn1/Hsp90ab1/Park7/Ran/Nme1/Edf1/Calm1/Flot1/Dph3/Fkbp1a/Hes1/Actr3/Jak2/Map1lc3b/Hspa4/Eif3d/Lamtor5/Eif2b1/Pin1/Txn1/H1f0	21
GO:0120032	regulation of plasma membrane bounded cell projection assembly	21/1109	196/23355	0.000437244	0.00879452	0.00749714	Rdx/Cfl1/Kit/Cdc42/Mien1/Arpc2/Hras/Pfn1/Rcc2/Actr3/Brk1/Map4/Wasl/Wasf2/Rac1/Entr1/Espn/Rab3ip/Wdpcp/Akirin1/Arf6	21
GO:0000413	protein peptidyl-prolyl isomerization	6/1109	22/23355	0.000437752	0.00879452	0.00749714	Ppia/Fkbp4/Ppib/Fkbp1a/Ppil1/Pin1	6
GO:0010823	negative regulation of mitochondrion organization	9/1109	49/23355	0.000438737	0.00879452	0.00749714	Parl/Higd1a/Vat1/Pam16/Arrb2/Psmd10/Akt1/Prelid1/Triap1	9
GO:0098813	nuclear chromosome segregation	26/1109	267/23355	0.000442332	0.0088304	0.00752773	Nudc/Sycp3/Birc5/Ran/Chmp2a/Cenpx/Naa50/Ube2c/Prc1/Syce2/Syce1/Rcc2/Phb2/Actr3/Kif14/Bub3/Chmp4b/Rad21/Chmp1a/Chmp5/Kif4/Anapc15/Incenp/Dctn2/Cdca8/Seh1l	26
GO:0048308	organelle inheritance	5/1109	15/23355	0.000481874	0.00942771	0.00803692	Cdk1/Ywhaz/Map2k1/Map2k2/Stk25	5
GO:0048313	Golgi inheritance	5/1109	15/23355	0.000481874	0.00942771	0.00803692	Cdk1/Ywhaz/Map2k1/Map2k2/Stk25	5
GO:0097468	programmed cell death in response to reactive oxygen species	5/1109	15/23355	0.000481874	0.00942771	0.00803692	Park7/Foxo3/Hdac6/Pawr/Stk25	5
GO:0099116	tRNA 5'-end processing	5/1109	15/23355	0.000481874	0.00942771	0.00803692	Pop5/Ssb/Rpp14/Rpp21/Hsd17b10	5
GO:1901215	negative regulation of neuron death	25/1109	254/23355	0.00048189	0.00942771	0.00803692	Crlf1/Alg13/Sod2/Hsp90ab1/Park7/Birc5/Hspd1/Set/Bax/Stat3/Gclm/Nos1/Hras/Rhoa/Sod1/Jak2/Gpi1/Arrb2/Kif14/Nono/Psmc1/Gfer/Chmp4b/Snx6/Pin1	25
GO:0043524	negative regulation of neuron apoptotic process	20/1109	184/23355	0.000492093	0.00950973	0.00810684	Crlf1/Sod2/Hsp90ab1/Park7/Birc5/Hspd1/Set/Bax/Gclm/Nos1/Hras/Rhoa/Sod1/Jak2/Gpi1/Arrb2/Kif14/Nono/Snx6/Pin1	20
GO:0071166	ribonucleoprotein complex localization	11/1109	71/23355	0.000492424	0.00950973	0.00810684	Eif5a/Srsf3/Ran/Eif6/Sem1/Ssb/Polr2d/Pabpn1/Eny2/Nxf2/Ddx19a	11
GO:0006302	double-strand break repair	24/1109	240/23355	0.000492719	0.00950973	0.00810684	Sfr1/Ooep/Mgmt/Rnf8/Nudt16l1/Aptx/Sem1/Swi5/Nabp2/Zswim7/Ube2n/Dek/Wdr70/Nsmce1/Klhl15/Rad21/Rpa2/Babam1/Aunip/Fh1/Mrnip/Otub1/Gins4/Xrcc6	24
GO:2001056	positive regulation of cysteine-type endopeptidase activity	17/1109	144/23355	0.00049386	0.00950973	0.00810684	Hspd1/Bax/Cdkn2a/Pdcd5/Rnf7/Xdh/Rhoa/Map3k5/Pawr/Jak2/Mtch1/Bcap31/Ctsd/Pdcd2/Asph/Diablo/Cyct	17
GO:0060491	regulation of cell projection assembly	21/1109	198/23355	0.000500661	0.00960288	0.00818625	Rdx/Cfl1/Kit/Cdc42/Mien1/Arpc2/Hras/Pfn1/Rcc2/Actr3/Brk1/Map4/Wasl/Wasf2/Rac1/Entr1/Espn/Rab3ip/Wdpcp/Akirin1/Arf6	21
GO:0051438	regulation of ubiquitin-protein transferase activity	9/1109	50/23355	0.000512786	0.00979701	0.00835174	Park7/Stub1/Cdkn2a/Rps2/Ube2l3/Dcun1d1/Ube2n/Fzr1/Pin1	9
GO:0007346	regulation of mitotic cell cycle	38/1109	453/23355	0.000523529	0.00996335	0.00849354	Cks2/Anp32b/Rdx/Hmgb1/Cdc42/Eif4ebp1/Pebp1/Birc5/Cdk1/Eif4e/Cdkn2a/Ube2c/Usp2/Shb/Lmnb1/Rpl24/Sra1/Rcc2/Phb2/Gadd45gip1/Ywhah/Nabp2/Hes1/Kif14/Bub3/Cks1b/Akt1/Aven/Rad21/Rpa2/Anapc15/Id2/Mrnip/Heca/Zfp36l2/Fbxo31/Igf1r/Dbf4	38

## Sheet: Dataset EV3 legend
Dataset EV3. Genes significantly enriched in surviving oocytes of branch heatmap in Fig 5F
Representative gene ontology terms enriched in the surviving oocyte lineage.
GO ID, Description, GeneRatio, BgRatio, pvalue, p_adjust, qvalue, geneID, Count
