# Supplementary material for: Cyst-independent oocyte phagocytosis builds the female reproductive reserve in mice
Source: EMBO Rep. 2025 Dec 8;27(1):230–55. doi: 10.1038/s44319-025-00663-7 (PMC12796176; doi:10.1038/s44319-025-00663-7)
Supplement: Supplementary file 6 — Data Set EV4 [file 44319_2025_663_MOESM6_ESM.xlsx]

## Sheet: Dataset EV4
GO ID	Description	GeneRatio	BgRatio	pvalue	p.adjust	qvalue	geneID	Count
GO:0007015	actin filament organization	103/1668	445/23355	3.52561e-27	2.07094e-23	1.17533e-23	Tmsb4x/Arpc1b/S100a10/Cald1/Tpm4/Rnd3/Rhoc/Sdc4/Tpm1/Tpm3/Pfn1/Wnt4/Phldb2/Tmsb10/Rgcc/Cfl1/Flna/Marcks/Gsn/Rhoa/Tpm2/Rhob/Pls3/Actn1/Dpysl3/Vasp/Ccn2/F11r/Bin1/Cdc42/Arpc2/Fscn1/Arhgap18/Nrp1/Pik3r1/Arpc5/Pdlim1/Cdc42ep5/Rac1/Dbn1/Actr3/Arpc4/Myadm/Sorbs2/Dstn/Mical2/Marcksl1/Ezr/Myo1c/Wdr1/Dlc1/Actg1/Rhobtb3/Bcl2/Arhgap28/Fermt2/Kank2/Bcar1/Zbed3/Zyx/Cyfip1/Rflnb/Myh10/Sptbn1/Actr2/Cttn/Itgb5/R…	103
GO:0001667	ameboidal-type cell migration	101/1668	439/23355	1.88869e-26	5.54708e-23	3.14815e-23	Sparc/Cd63/Zeb2/Sdc4/Gpx1/Itgb1/Pfn1/Ets1/Kitl/Timp1/Syne2/Rgcc/Apoe/Hspb1/Map2k3/Cfl1/Gja1/Thbs1/Igf2/Tgfb1/Rhoa/Pdcd6/Rhob/Igf1/Akap12/Sema3e/Anxa3/Hmox1/Tpbg/Amotl2/Nfe2l2/Nrp1/Fstl1/Rtn4/Epha2/Acta2/Anxa6/Anxa1/Pdlim1/Ctsh/Ptgs2/Amotl1/Rac1/Myh9/Syde1/Itga3/Schip1/Actr3/Vegfa/Arid5b/Loxl2/Iqgap1/C1qbp/Hbegf/Mta2/Nr4a1/Pdgfb/Akt1/Jun/Mcc/Ago2/Serpinf1/Pmp22/Tns1/Itgav/Sema4b/Rras/Kank2/Bcar1/H…	101
GO:2001233	regulation of apoptotic signaling pathway	94/1668	391/23355	3.37081e-26	6.60005e-23	3.74574e-23	Tpt1/Ier3/Gpx1/Slc25a5/Tnfrsf12a/Itm2c/Wnt4/Cav1/Lmna/Myc/Clu/Prdx2/Hspb1/Creb3l1/Thbs1/Timp3/Gnai2/Mif/Tmbim1/Casp8/Igf1/Plaur/Cd44/Hmox1/Tmbim6/Dab2/Creb3/Nfe2l2/Nrp1/Tcf7l2/Plscr1/Trp53/Cflar/Gata4/Ctsh/Acsl5/Ptgs2/Psen2/Vegfa/Bcl10/Mcl1/Serinc3/Nupr1/Ctnna1/Bcl2l11/Ppp1ca/Akt1/Ppp2r1a/Xbp1/Prelid1/Ybx3/Tpd52l1/Herpud1/Sfpq/Ripk1/Itga6/Stx4a/Bcl2/Pmp22/Selenos/Itgav/Erp29/Hnrnpk/Cttn/Hyal2/Fxn…	94
GO:0032970	regulation of actin filament-based process	94/1668	411/23355	1.726e-24	2.53463e-21	1.43848e-21	Tmsb4x/Abracl/Arpc1b/S100a10/Rnd3/Rhoc/Sdc4/Tpm1/Pfn1/Wnt4/Phldb2/Cav1/Tmsb10/Rgcc/Cfl1/Flna/Tgfb1/Sri/Gsn/Rhoa/Rhob/Vasp/Sema3e/Ccn2/F11r/Bin1/Arpc2/Fscn1/Arhgap18/Nrp1/Pik3r1/Acta2/Gata4/Arpc5/Cnn2/Cdc42ep5/Rac1/Dbn1/Pam/Myh9/Actr3/Arpc4/Myadm/Iqgap1/Dstn/Myo1c/Wdr1/Dlc1/Actg1/Bst2/Rhobtb3/Arhgdia/Arhgap28/Fermt2/Kank2/Cyfip1/Sptbn1/Actr2/Cttn/Rhog/Cotl1/Prkcd/Hras/Ctsl/Cdc42ep3/Arpc3/Grb2/Arf1…	94
GO:0043254	regulation of protein-containing complex assembly	95/1668	441/23355	9.95221e-23	1.16919e-19	6.6355e-20	Tmsb4x/Arpc1b/Rhoc/Tpm1/Sgk1/Pfn1/Cav1/Tmsb10/Eif4ebp1/Clu/Apoe/Cfl1/Tgfb1/Msn/Gsn/Rhoa/Lmo4/Vasp/Bin1/Arpc2/Fscn1/Cd24a/Arhgap18/Pmepa1/Trp53/Rap1b/Arpc5/Cdc42ep5/Piezo1/Rac1/Dbn1/Actr3/Psen2/Vegfa/Arpc4/Myadm/Bcl2l11/Myo1c/Ralb/Ncam1/Stxbp6/Cdkn1b/Map1b/Napa/Arhgap28/H3f3b/Palld/Fermt2/Psmc5/Cyfip1/Sptbn1/Actr2/Cttn/Stub1/Cotl1/Prkcd/Lamp2/Cdc42ep3/Arpc3/1810058I24Rik/Grb2/Ddx3x/Arf1/Capza2/Bai…	95
GO:0032956	regulation of actin cytoskeleton organization	84/1668	364/23355	2.81407e-22	2.75498e-19	1.56354e-19	Tmsb4x/Arpc1b/S100a10/Rnd3/Rhoc/Sdc4/Tpm1/Pfn1/Wnt4/Phldb2/Tmsb10/Rgcc/Cfl1/Flna/Tgfb1/Gsn/Rhoa/Rhob/Vasp/Sema3e/Ccn2/F11r/Bin1/Arpc2/Fscn1/Arhgap18/Nrp1/Pik3r1/Arpc5/Cdc42ep5/Rac1/Dbn1/Pam/Actr3/Arpc4/Myadm/Iqgap1/Dstn/Myo1c/Wdr1/Dlc1/Actg1/Bst2/Rhobtb3/Arhgdia/Arhgap28/Fermt2/Kank2/Cyfip1/Sptbn1/Actr2/Cttn/Rhog/Cotl1/Prkcd/Hras/Ctsl/Cdc42ep3/Arpc3/Grb2/Arf1/Capza2/Baiap2l1/Wasf2/Snx9/Map3k1/Kan…	84
GO:1902903	regulation of supramolecular fiber organization	84/1668	380/23355	5.46085e-21	4.58243e-18	2.60068e-18	Tmsb4x/Arpc1b/S100a10/Rhoc/Sdc4/Tpm1/Sgk1/Pfn1/Wnt4/Phldb2/Cav1/Tmsb10/Rgcc/Clu/Apoe/Cfl1/App/Flna/Gsn/Rhoa/Vasp/Ccn2/F11r/Bin1/Arpc2/Arhgap18/Nrp1/Mid1ip1/Pik3r1/Ldlr/Arpc5/Cdc42ep5/Rac1/Dbn1/Actr3/Arpc4/Aebp1/Myadm/Dstn/Myo1c/Wdr1/Dlc1/Hspg2/Actg1/Cdkn1b/Map1b/Arhgap28/Fermt2/Kank2/Cyfip1/Sptbn1/Actr2/Cttn/Cotl1/Prkcd/Cdc42ep3/Arpc3/Grb2/Hspa8/Arf1/Capza2/Baiap2l1/Wasf2/Snx9/Map3k1/Kank3/Tmod3/…	84
GO:0031589	cell-substrate adhesion	80/1668	358/23355	2.35556e-20	1.54493e-17	8.76797e-18	S100a10/Cd63/Ccn1/Sdc4/Itgb1/Tnfrsf12a/Wnt4/Lgals1/Phldb2/Cfl1/Axl/Parva/Ccdc80/Thbs1/Flna/Rhoa/Actn1/Nid1/Sema3e/Ccn2/B4galt1/Itga5/Dab2/Arpc2/Nrp1/Col3a1/Pik3r1/Ddr1/Mmp14/Rac1/Dbn1/Itga3/Vegfa/Ptprk/Myadm/Iqgap1/Dusp3/C1qbp/Bcl2l11/Pdgfb/Fndc3b/Dlc1/Gas6/Lims1/Actg1/Lamc1/Itga6/Cdk6/Rsu1/Bcl2/Itgav/Fermt2/Rras/Bcar1/Zyx/Cttn/Itgb5/Prkx/Adam9/Hsd17b12/Actn4/Col1a1/Lamb1/Vcl/Peak1/Hacd1/Pip5k1a/…	80
GO:0051098	regulation of binding	85/1668	396/23355	2.3671e-20	1.54493e-17	8.76797e-18	Actb/S100a10/Cald1/Anxa2/Tle5/Txn1/Cav1/Myc/Cdkn1a/Apoe/App/Tgfb1/Sri/Igf1/Plaur/Cdc42/Hmox1/B2m/Tmbim6/Dab2/Ctsz/Tcf7l2/Plscr1/Hsp90ab1/Bag2/Eno1/Sox11/Actr3/Psen2/Bmp2/Ldlrap1/Map1lc3b/Pdgfb/Ramp2/Akt1/Ppp2cb/Jun/Ralb/Bambi/Fkbp1a/Zbtb7a/Tdg/Derl1/Zfpm1/Arhgap28/Ctbp2/Flot1/Nfib/Dnajb2/Hnrnpk/Stub1/Cycs/1810037I17Rik/Ripor1/Csnk1e/Ppp2ca/Ran/Nme1/Zfp593/Edf1/Dhx9/Ppp1r2/Mbd2/Hipk3/Ppp3ca/Hipk2/…	85
GO:0072659	protein localization to plasma membrane	70/1668	296/23355	2.14352e-19	1.2591e-16	7.14582e-17	Actb/S100a10/Anxa2/Itgb1/Sqstm1/Flna/Krt18/Tgfb1/Myl12a/Tmbim1/F11r/Cd81/Ehd2/Tpbg/Dab2/Tnfrsf1a/Pik3r1/Prnp/Tspan5/Rab7/Epha2/Camk2d/Rab34/Mmp14/Rac1/Itga3/Actr3/Vamp8/Myadm/Ldlrap1/Ezr/Pgrmc1/Ramp2/Akt1/Cacnb2/Kif5b/Gas6/Rap1a/Sys1/Rab12/Stx4a/Flot1/Arl6ip5/Sptbn1/Rhog/Ehd4/Prkci/Gga2/Vamp2/Rab8a/Cdh2/Zdhhc3/Gripap1/Rer1/Pip5k1a/Slc9a3r2/Exoc5/Atp1b1/Rock2/Cltc/Csk/Tmed2/Ift20/Rab8b/Ehd1/Arf6/R…	70
GO:0110053	regulation of actin filament organization	67/1668	276/23355	2.89438e-19	1.5456e-16	8.77178e-17	Tmsb4x/Arpc1b/S100a10/Rhoc/Sdc4/Tpm1/Pfn1/Wnt4/Phldb2/Tmsb10/Rgcc/Cfl1/Flna/Gsn/Rhoa/Vasp/Ccn2/F11r/Bin1/Arpc2/Arhgap18/Nrp1/Pik3r1/Arpc5/Cdc42ep5/Rac1/Dbn1/Actr3/Arpc4/Myadm/Dstn/Myo1c/Wdr1/Dlc1/Actg1/Arhgap28/Fermt2/Kank2/Cyfip1/Sptbn1/Actr2/Cttn/Cotl1/Prkcd/Cdc42ep3/Arpc3/Grb2/Arf1/Capza2/Baiap2l1/Wasf2/Snx9/Map3k1/Kank3/Tmod3/Rock2/Nckap1/Capzb/Add1/Tesk1/Hax1/Arhgef5/Arf6/Trim27/Pecam1/Capza…	67
GO:0071559	response to transforming growth factor beta	59/1668	222/23355	3.75717e-19	1.83913e-16	1.04377e-16	Cav1/Tgfb1i1/Runx1/Thbs1/Col4a2/Tgfb1/Smad7/Got1/Vasn/Cited2/Dab2/Spry2/Col3a1/Chst11/Hsp90ab1/Htra1/Pmepa1/Sdcbp/Trp53/Cflar/Zfp36l1/Dbn1/Itga3/Actr3/Cav2/Ptprk/Bmp2/Fam89b/Fos/Xbp1/Jun/Peg10/Bambi/Zmiz1/Zbtb7a/Twsg1/Ltbp3/Fermt2/Zyx/Zfp703/Stub1/Itgb5/Hyal2/Adam9/Eid2/Smad1/Furin/Skil/Map3k1/Nrep/Snx6/Lats2/Hipk2/Rock2/Zfp36l2/Fyn/Spred1/Fbn2/Pin1	59
GO:0071560	cellular response to transforming growth factor beta stimulus	58/1668	218/23355	7.11014e-19	3.21269e-16	1.82331e-16	Cav1/Tgfb1i1/Runx1/Thbs1/Col4a2/Tgfb1/Smad7/Got1/Vasn/Cited2/Dab2/Spry2/Col3a1/Chst11/Hsp90ab1/Htra1/Pmepa1/Sdcbp/Trp53/Cflar/Zfp36l1/Dbn1/Itga3/Actr3/Cav2/Ptprk/Bmp2/Fam89b/Fos/Xbp1/Jun/Peg10/Bambi/Zmiz1/Zbtb7a/Twsg1/Ltbp3/Fermt2/Zyx/Zfp703/Stub1/Itgb5/Hyal2/Adam9/Eid2/Smad1/Furin/Skil/Map3k1/Nrep/Snx6/Lats2/Hipk2/Zfp36l2/Fyn/Spred1/Fbn2/Pin1	58
GO:0006979	response to oxidative stress	84/1668	410/23355	8.59154e-19	3.60476e-16	2.04582e-16	Txn1/Gpx1/Prdx6/Txnrd1/Gpx4/Apoe/Prdx2/Hspb1/Cfl1/Axl/Gpx8/App/Thbs1/Mgst1/Srxn1/Rhob/Kdm6b/Hmox1/Aldh1a1/Nfe2l2/Aldh2/Prnp/Pycr2/Sigmar1/Trp53/Anxa1/Cflar/Gata4/Stc2/Gch1/Ptgs2/Atf4/Ptprk/Rbpms/Gstp1/Mcl1/Fos/Akt1/Ppp2cb/Xbp1/Casp3/Jun/Psmb5/Sfpq/Ripk1/Ncoa7/Gsr/Stx4a/Bcl2/Selenos/Itgav/Arl6ip5/Sesn2/Bcar1/Prdx3/Hyal2/Fxn/Prkcd/Adam9/Cat/Hif1a/Abcc1/Grk2/Nfkb1/Hnrnpd/Map2k1/Cst3/Glrx2/Tor1a/Rest…	84
GO:0060537	muscle tissue development	92/1668	477/23355	1.23847e-18	4.62586e-16	2.62532e-16	Myl6/Tpm1/Gpx1/Itgb1/Cav1/Lmna/Myc/Gja1/Btg2/Igf2/Maff/Meg3/Tgfb1/Naca/Rhoa/Kdm6b/Casp8/Igf1/Smad7/Cxadr/Cdc42/Cited2/Col3a1/Zfpm2/Tcf7l2/Heg1/Csrp1/Camk2d/Plagl1/Cflar/Gata4/Flnb/Ifrd1/Trip10/Pim1/Sox11/Schip1/Vegfa/Cav2/Mbnl1/Gata6/Sorbs2/Fhl2/Bmp2/Ly6e/Fos/Nr4a1/Nupr1/Ybx3/Vgll4/Hspg2/Egr1/Ncam1/Fkbp1a/Igfbp5/Ripk1/Zfpm1/Bcl2/Pmp22/Dipk2a/Flot1/Myh10/Hdac7/Slc25a4/Smad1/Hmg20b/Csrp2/Sik1/Sap30…	92
GO:2001234	negative regulation of apoptotic signaling pathway	60/1668	234/23355	1.26002e-18	4.62586e-16	2.62532e-16	Tpt1/Ier3/Gpx1/Slc25a5/Wnt4/Lmna/Clu/Prdx2/Hspb1/Creb3l1/Gnai2/Mif/Tmbim1/Igf1/Plaur/Cd44/Hmox1/Tmbim6/Dab2/Creb3/Nfe2l2/Nrp1/Tcf7l2/Cflar/Gata4/Ptgs2/Psen2/Vegfa/Mcl1/Ctnna1/Akt1/Xbp1/Prelid1/Ybx3/Herpud1/Ripk1/Itga6/Bcl2/Selenos/Itgav/Cttn/Fxn/Grina/Hif1a/Sgms1/Acaa2/Pttg1ip/Dnaja1/Ddx3x/Gnai3/Map2k1/Ghitm/Sh3glb1/Rela/Vdac2/Fyn/Ivns1abp/Yap1/Ptpn1/Zmynd11	60
GO:0010810	regulation of cell-substrate adhesion	58/1668	221/23355	1.44112e-18	4.97948e-16	2.82602e-16	S100a10/Ccn1/Sdc4/Itgb1/Wnt4/Lgals1/Phldb2/Cfl1/Ccdc80/Thbs1/Flna/Rhoa/Nid1/Sema3e/Itga5/Dab2/Arpc2/Nrp1/Pik3r1/Ddr1/Mmp14/Rac1/Dbn1/Itga3/Vegfa/Myadm/Iqgap1/Dusp3/C1qbp/Pdgfb/Dlc1/Lims1/Actg1/Itga6/Cdk6/Rsu1/Bcl2/Fermt2/Rras/Bcar1/Hsd17b12/Actn4/Col1a1/Vcl/Peak1/Hacd1/Triobp/Ptpn11/Jak2/Utrn/Ninj1/Map4k4/Tesk1/Efemp2/Mdk/Dapk3/Ldb1/Dag1	58
GO:0034248	regulation of cellular amide metabolic process	83/1668	409/23355	2.56076e-18	8.35663e-16	4.74265e-16	Vim/Ccn1/Sox4/Gapdh/Eif4ebp1/Clu/Apoe/App/Thbs1/Btg2/Pgam1/Igf1/Bin1/Rbm3/Enc1/Nfe2l2/Shmt2/Prnp/Rtn4/Zfp36/Trp53/Ptbp1/Zfp36l1/Ppp1r15a/Serp1/C1qbp/Cdk4/Samd4/Ppp1ca/Akt1/Casp3/Eif5a/Cnbp/Ago2/Plxnb2/Pkm/Igfbp5/Ormdl3/Sesn2/Eif6/Pa2g4/Cyfip1/Eif4e2/Eif2s3x/Syncrip/Prkcd/Pus7/Csnk1e/Rps3a1/Aars/Gspt1/Etf1/Tmed10/Ddx3x/Eif4g2/Paip2/Rgs2/Dhx9/Otud6b/Hnrnpd/Tcof1/Ncl/Igf2bp2/Elavl1/Eif3b/Khdrbs1/Cap…	83
GO:0071900	regulation of protein serine/threonine kinase activity	85/1668	427/23355	3.47209e-18	1.07342e-15	6.09203e-16	Ccnd2/Actb/Zeb2/Kitl/Cav1/Rgcc/Cdkn1a/Apoe/Prdx2/Map2k3/Igfbp6/Dusp6/App/Thbs1/Tgfb1/Rhoa/Mif/Igf1/Cd81/Trib1/Ghr/Dab2/Cd24a/Spry2/Heg1/Hsp90ab1/Dusp4/Ccnd3/Trib2/Pim1/Vegfa/Iqgap1/Bmp2/Dusp3/Gstp1/Pdgfb/Akt1/Casp3/Ralb/Tpd52l1/Tead1/Gadd45b/Cdkn1b/Bccip/Ripk1/Pmp22/Pdgfa/Dipk2a/Fermt2/Erp29/Sesn2/Hyal2/Prkcd/Hras/Ppp2ca/Dusp1/Dnaja1/Spag9/Gadd45a/Ddx3x/Gadd45g/Dusp5/Prkar1a/Rgs2/Map2k4/Map3k1/Ir…	85
GO:0042060	wound healing	76/1668	357/23355	4.10264e-18	1.20495e-15	6.83845e-16	Anxa5/Anxa2/Ccn1/Sdc4/Tpm1/Gpx1/Itgb1/Gnas/Tnfrsf12a/Timp1/Wnt4/Phldb2/F2r/Cav1/Cdkn1a/Apoe/Prdx2/Axl/Gja1/Thbs1/Cd151/Plec/Flna/F3/Tgfb1/Naca/Myof/Igf1/F11r/Cxadr/B4galt1/Cd44/Hmox1/Nfe2l2/Col3a1/Ddr1/Acta2/Col5a1/Anxa6/Cadm4/Anxa1/Cflar/Gata4/Pla2g4a/Cnn2/Myh9/Vegfa/Cd9/Sdc1/Hbegf/Ano6/Ext1/Rap2b/Pdgfb/Xbp1/Fkbp10/Gas6/Actg1/Pdgfa/Vegfb/Fermt2/Myh10/Prkcd/Hras/Hif1a/Col1a1/Tafa5/Map3k1/Tor1a/St…	76
GO:0034329	cell junction assembly	85/1668	432/23355	7.34757e-18	2.05522e-15	1.1664e-15	Actb/S100a10/Rhoc/Sdc4/Itgb1/Wnt4/Phldb2/Cav1/Cfl1/Gja1/App/Plec/Tln1/Rhoa/Actn1/F11r/Smad7/Itga5/Tpbg/Fscn1/Nrp1/Pik3r1/Cgn/Heg1/Lsr/Epha2/Gpc4/Sdcbp/Flrt2/Rap1b/Mmp14/Rac1/Actr3/Vegfa/Cd9/Ptprk/Iqgap1/Dusp3/Ctnna1/Pdgfb/Ramp2/Myo1c/Wdr1/Dlc1/Rap1a/Lims1/Actg1/Lamc1/Plxnb2/Bcl2/Pmp22/Tns1/Itgav/Flot1/Fermt2/Obsl1/Zfp703/Cttn/Ctnnd1/Pard6b/Zdhhc12/Adgrl2/Vmp1/Hdac7/Actn4/Vcl/Peak1/Cdh2/Pcdh17/Pip…	85
GO:0060485	mesenchyme development	66/1668	288/23355	1.30298e-17	3.47896e-15	1.97442e-15	Zeb2/Wwtr1/Kitl/Wnt4/Phldb2/Myc/Rgcc/Tgfb1i1/Cfl1/Gja1/Thbs1/Flna/Tgfb1/Pdcd6/Sema3e/Plaur/Smad7/Vasn/Cited2/Dab2/Nrp1/Spry2/Nedd4/Rtn4/Tcf7l2/Sdcbp/Anxa6/Gata4/Hnrnpab/Zfp36l1/Trip10/Tead2/Sox11/Vegfa/Loxl2/Bmp2/Ext1/Phldb1/Bambi/Tead1/Cul7/Pofut2/Bcl2/Sema4b/Fermt2/Zfp703/Rflnb/Hif1a/Ppp2ca/Col1a1/Ppp3r1/Cdh2/Tcof1/Sema6d/Nckap1/Smo/Hes1/Fgfr1/Yap1/Spred1/Pawr/Mapk3/Rdh10/Bmpr2/Mdk/Dag1	66
GO:0090287	regulation of cellular response to growth factor stimulus	66/1668	289/23355	1.57366e-17	3.95323e-15	2.24359e-15	Cd63/Ccn1/Wnt4/Cav1/Tgfb1i1/Creb3l1/Thbs1/Fst/Tgfb1/Pdcd6/Myof/Smad7/Got1/Vasn/Cited2/Dab2/Spry2/Fstl1/Nedd4/Chst11/Tcf7l2/Hsp90ab1/Htra1/Pmepa1/Sdcbp/Trp53/Cadm4/Cflar/Gata4/Itga3/Sox11/Cav2/Gata6/Grb10/Fam89b/Pdgfb/Myo1c/Xbp1/Peg10/Bambi/Zbtb7a/Twsg1/Vegfb/Cyfip1/Zfp703/Stub1/Eid2/Hif1a/Furin/Gpc3/Skil/Nrep/Snx6/Lats2/Tcf4/Hipk2/Sh3glb1/Hes1/Fgfr1/Ptpn1/Spred1/Fbn2/Crim1/Pin1/Bmpr2/Ptprf	66
GO:0010631	epithelial cell migration	68/1668	304/23355	1.61521e-17	3.95323e-15	2.24359e-15	Sparc/Cd63/Zeb2/Gpx1/Itgb1/Pfn1/Ets1/Rgcc/Apoe/Hspb1/Map2k3/Thbs1/Igf2/Tgfb1/Rhoa/Pdcd6/Rhob/Igf1/Anxa3/Hmox1/Nfe2l2/Nrp1/Fstl1/Rtn4/Epha2/Anxa1/Ctsh/Ptgs2/Amotl1/Rac1/Myh9/Itga3/Vegfa/Loxl2/Hbegf/Nr4a1/Pdgfb/Akt1/Jun/Mcc/Serpinf1/Itgav/Rras/Kank2/Bcar1/Lgals8/Prkx/Adam9/Gpi1/Hif1a/Hdac7/Gadd45a/Efnb2/Atp5b/Ptpn11/Rock2/Map4k4/Hmgb1/Plk2/Tesk1/Nus1/Fgfr1/Arf6/Spred1/Pecam1/Klf4/Bmpr2/Nr2f2	68
GO:0007264	small GTPase mediated signal transduction	85/1668	439/23355	2.0493e-17	4.81503e-15	2.73269e-15	Rnd3/Rhoc/Itgb1/Kitl/F2r/Apoe/Cdc42se1/Rhoa/Rhob/Rras2/Igf1/F11r/Cdc42/Hmox1/Arhgap18/Nrp1/Spry2/Col3a1/Rtn4/Heg1/Fgd3/Ctnnal1/Sdcbp/Rap1b/Camk2d/Cadm4/Adgrg1/Lpar6/Cdc42ep5/Rac1/Syde1/Itga3/Arhgap31/Tax1bp3/Nradd/Rap2b/Ppp2cb/Arhgap42/Dlc1/Rap1a/Jun/Ralb/Srgap1/Timp2/Arhgdia/Rsu1/Arhgap28/Arhgef17/Flot1/Rras/Kank2/Cyfip1/Arhgap1/Rassf1/Rhog/Kpnb1/Hras/Ripor1/Kctd10/Cdc42ep3/Bnip2/Tnfaip1/Grb2/Cd…	85
GO:0090132	epithelium migration	68/1668	306/23355	2.32111e-17	5.24393e-15	2.9761e-15	Sparc/Cd63/Zeb2/Gpx1/Itgb1/Pfn1/Ets1/Rgcc/Apoe/Hspb1/Map2k3/Thbs1/Igf2/Tgfb1/Rhoa/Pdcd6/Rhob/Igf1/Anxa3/Hmox1/Nfe2l2/Nrp1/Fstl1/Rtn4/Epha2/Anxa1/Ctsh/Ptgs2/Amotl1/Rac1/Myh9/Itga3/Vegfa/Loxl2/Hbegf/Nr4a1/Pdgfb/Akt1/Jun/Mcc/Serpinf1/Itgav/Rras/Kank2/Bcar1/Lgals8/Prkx/Adam9/Gpi1/Hif1a/Hdac7/Gadd45a/Efnb2/Atp5b/Ptpn11/Rock2/Map4k4/Hmgb1/Plk2/Tesk1/Nus1/Fgfr1/Arf6/Spred1/Pecam1/Klf4/Bmpr2/Nr2f2	68
GO:0045785	positive regulation of cell adhesion	85/1668	442/23355	3.15448e-17	6.86275e-15	3.89483e-15	S100a10/Cd63/Ccn1/Sdc4/Tpm1/Itgb1/Ets1/Sox4/Wnt4/Lgals1/Cav1/Cfl1/Runx1/Ccdc80/Thbs1/Flna/Igf2/Tgfb1/Rhoa/Igf1/Nid1/Plaur/F11r/Smad7/Cd44/Itga5/Cd81/Cited2/Dab2/Arpc2/Cd24a/Nrp1/Anxa1/Slc7a1/Adgrg1/Piezo1/Rac1/Dbn1/Itga3/Vegfa/Myo10/Myadm/Iqgap1/C1qbp/Bcl10/Pdgfb/Xbp1/Lims1/Zmiz1/Itga6/Cdk6/Rsu1/Stx4a/Itgav/Flot1/Jak1/Fermt2/Rras/Lgals8/Adam9/Hsd17b12/Zbtb1/Hacd1/Irak1/Efnb2/Triobp/Ppp3ca/Pnp/Ptp…	85
GO:0090130	tissue migration	68/1668	308/23355	3.32311e-17	6.97141e-15	3.9565e-15	Sparc/Cd63/Zeb2/Gpx1/Itgb1/Pfn1/Ets1/Rgcc/Apoe/Hspb1/Map2k3/Thbs1/Igf2/Tgfb1/Rhoa/Pdcd6/Rhob/Igf1/Anxa3/Hmox1/Nfe2l2/Nrp1/Fstl1/Rtn4/Epha2/Anxa1/Ctsh/Ptgs2/Amotl1/Rac1/Myh9/Itga3/Vegfa/Loxl2/Hbegf/Nr4a1/Pdgfb/Akt1/Jun/Mcc/Serpinf1/Itgav/Rras/Kank2/Bcar1/Lgals8/Prkx/Adam9/Gpi1/Hif1a/Hdac7/Gadd45a/Efnb2/Atp5b/Ptpn11/Rock2/Map4k4/Hmgb1/Plk2/Tesk1/Nus1/Fgfr1/Arf6/Spred1/Pecam1/Klf4/Bmpr2/Nr2f2	68
GO:1990778	protein localization to cell periphery	75/1668	367/23355	7.50914e-17	1.52099e-14	8.63211e-15	Actb/S100a10/Anxa2/Itgb1/Sqstm1/Flna/Krt18/Tgfb1/Myl12a/Tmbim1/F11r/Cd81/Ehd2/Tpbg/Dab2/Tnfrsf1a/Pik3r1/Prnp/Tspan5/Rab7/Epha2/Gpc4/Camk2d/Rab34/Mmp14/Rac1/Itga3/Actr3/Vamp8/Myadm/Ldlrap1/Ezr/Pgrmc1/Ramp2/Akt1/Cacnb2/Kif5b/Gas6/Rap1a/Sys1/Rab12/Stx4a/Gnai1/Flot1/Arl6ip5/Sptbn1/Rhog/Ehd4/Hras/Prkci/Gga2/Vamp2/Rab8a/Cdh2/Zdhhc3/Gripap1/Rer1/Pip5k1a/Map2k1/Slc9a3r2/Exoc5/Atp1b1/Rock2/Cltc/Csk/Tmed2/…	75
GO:0007179	transforming growth factor beta receptor signaling pathway	49/1668	178/23355	8.15409e-17	1.59657e-14	9.06106e-15	Cav1/Tgfb1i1/Thbs1/Tgfb1/Smad7/Got1/Vasn/Cited2/Dab2/Spry2/Col3a1/Chst11/Hsp90ab1/Htra1/Pmepa1/Sdcbp/Trp53/Itga3/Cav2/Ptprk/Bmp2/Fam89b/Fos/Xbp1/Jun/Peg10/Bambi/Zmiz1/Zbtb7a/Twsg1/Ltbp3/Fermt2/Zyx/Zfp703/Stub1/Itgb5/Adam9/Eid2/Smad1/Furin/Skil/Map3k1/Nrep/Snx6/Lats2/Hipk2/Spred1/Fbn2/Pin1	49
GO:0007265	Ras protein signal transduction	73/1668	352/23355	8.48423e-17	1.60762e-14	9.12379e-15	Itgb1/Kitl/F2r/Apoe/Cdc42se1/Rhoa/Rras2/Igf1/F11r/Cdc42/Nrp1/Spry2/Col3a1/Rtn4/Heg1/Fgd3/Ctnnal1/Sdcbp/Rap1b/Camk2d/Cadm4/Adgrg1/Lpar6/Cdc42ep5/Rac1/Syde1/Itga3/Tax1bp3/Nradd/Rap2b/Ppp2cb/Arhgap42/Dlc1/Rap1a/Jun/Ralb/Srgap1/Timp2/Arhgdia/Rsu1/Arhgef17/Flot1/Rras/Kank2/Cyfip1/Rassf1/Rhog/Kpnb1/Hras/Ripor1/Kctd10/Cdc42ep3/Tnfaip1/Grb2/Cdh2/Wasf2/Map2k1/Trio/Rock2/Nckap1/Nisch/Map4k4/Erbin/Plk2/Cyth…	73
GO:0050673	epithelial cell proliferation	84/1668	443/23355	1.16775e-16	2.14355e-14	1.21653e-14	Ccnd2/Sparc/Cebpb/Gpx1/Cyba/Cav1/Myc/Rgcc/Apoe/Hmgn1/Nme2/Gja1/Thbs1/Mydgf/Igf2/F3/Fst/Tgfb1/Pdcd6/Igf1/Cxadr/B4galt1/Cdc42/Hmox1/B2m/Dab2/Rtn4/Tcf7l2/Pold4/Zfp36/Atpif1/Epha2/Htra1/Cflar/Klf9/Zfp36l1/Igfbp4/Sox11/Vegfa/Cav2/Ptprk/Ereg/Loxl2/Bmp2/Hmga2/Nr4a1/Nupr1/Pdgfb/Akt1/Xbp1/Lims1/Jun/Azin1/Mcc/Serpinf1/Cdkn1b/Igfbp5/Cdk6/Phb2/Vegfb/Nfib/Zfp703/Hras/Prkx/Ctsl/Areg/Nme1/Zfas1/Sidt2/Errfi1/Pdc…	84
GO:0022604	regulation of cell morphogenesis	69/1668	328/23355	2.76822e-16	4.92743e-14	2.79648e-14	Sparc/S100a10/Aldoa/Rnd3/Rhoc/Sgk1/Cfl1/Cdc42se1/Parva/Flna/Myl12a/Msn/Rhoa/Rhob/Sema3e/F11r/Cd44/Dab2/Arpc2/Arhgap18/Nrp1/Rtn4/S100a13/Anxa1/Cdc42ep5/Rac1/Dbn1/Myh9/Actr3/Vegfa/Myo10/Myadm/C1qbp/Ezr/Limd1/Wdr1/Dlc1/Lims1/Bambi/Rhobtb3/Cul7/Plxnb2/Arhgdia/Fermt2/Bcar1/Cyfip1/Myh10/Actr2/Hnrnpk/Rhog/Cdc42ep3/Anxa7/Actn4/Cfdp1/Spag9/Fam171a1/Triobp/Ptprd/Caprin1/Capzb/Sh3glb1/Tesk1/Fyn/Picalm/Fgd1/…	69
GO:0097193	intrinsic apoptotic signaling pathway	65/1668	298/23355	3.13985e-16	5.42456e-14	3.07861e-14	Tpt1/Ier3/Cebpb/Gpx1/Cav1/Myc/Cdkn1a/Clu/Hspb1/Creb3l1/Mif/Plaur/Cd44/Hmox1/Tmbim6/Creb3/Nfe2l2/Aldh2/Tnfrsf1a/Pik3r1/Plscr1/Epha2/Trp53/Ptgs2/Atf4/Shisa5/Dyrk2/Mcl1/Serinc3/Nupr1/Bcl2l11/Akt1/Xbp1/Casp3/Ybx3/Phlda3/Herpud1/Sfpq/Bcl2/Selenos/Erp29/Arl6ip5/Hnrnpk/Hras/Grina/Hif1a/Pttg1ip/Mybbp1a/Dnaja1/Ddx3x/Fis1/Skil/Map2k1/Hipk2/Pnp/Rrp8/Jak2/Rps3/Trp53bp2/Sh3glb1/Vdac2/Ddit4/Ivns1abp/Ptpn1/Ddit3	65
GO:0048762	mesenchymal cell differentiation	56/1668	232/23355	3.30464e-16	5.54613e-14	3.14761e-14	Zeb2/Wwtr1/Kitl/Wnt4/Phldb2/Rgcc/Tgfb1i1/Cfl1/Gja1/Flna/Tgfb1/Pdcd6/Sema3e/Plaur/Smad7/Vasn/Cited2/Dab2/Nrp1/Spry2/Rtn4/Tcf7l2/Sdcbp/Anxa6/Hnrnpab/Trip10/Sox11/Vegfa/Loxl2/Bmp2/Ext1/Phldb1/Bambi/Cul7/Pofut2/Bcl2/Sema4b/Fermt2/Zfp703/Rflnb/Hif1a/Ppp2ca/Col1a1/Ppp3r1/Cdh2/Tcof1/Sema6d/Smo/Hes1/Fgfr1/Spred1/Pawr/Mapk3/Rdh10/Mdk/Dag1	56
GO:0150115	cell-substrate junction organization	35/1668	99/23355	4.29013e-16	7.00007e-14	3.97277e-14	S100a10/Sdc4/Wnt4/Phldb2/Cfl1/Plec/Tln1/Actn1/Itga5/Nrp1/Pik3r1/Mmp14/Rac1/Vegfa/Ptprk/Iqgap1/Dusp3/Dlc1/Lims1/Actg1/Lamc1/Bcl2/Tns1/Itgav/Fermt2/Cttn/Vcl/Peak1/Pip5k1a/Ptpn11/Map4k4/Rab8b/Arf6/Dapk3/Ldb1	35
GO:0062197	cellular response to chemical stress	69/1668	331/23355	4.5286e-16	7.10493e-14	4.03227e-14	Txn1/Gpx1/Cav1/Prdx2/Hspb1/Cfl1/Axl/App/Thbs1/Mgst1/Lrrc8c/Srxn1/Rhob/Kdm6b/Hmox1/Nfe2l2/Aldh2/Pycr2/Sigmar1/Trp53/Anxa1/Cflar/Gata4/Zfp36l1/Gch1/Ptgs2/Atf4/Ptprk/Mcl1/Fos/Akt1/Xbp1/Serpinb6a/Casp3/Ybx3/Jun/Sfpq/Ripk1/Ncoa7/Gsr/Stx4a/Bcl2/Selenos/Arl6ip5/Sesn2/Bcar1/Prdx3/Fxn/Prkcd/Hif1a/Dnaja1/Ddx3x/Hnrnpd/Rest/Jak2/Rps3/Nfe2l1/Relb/Rela/Foxp1/Fyn/Top2b/Lonp1/Atp2a2/Pawr/Mapk3/Prdx5/Psap/Ddit3	69
GO:0014706	striated muscle tissue development	84/1668	453/23355	4.59631e-16	7.10493e-14	4.03227e-14	Myl6/Tpm1/Gpx1/Itgb1/Cav1/Lmna/Myc/Gja1/Btg2/Igf2/Maff/Meg3/Tgfb1/Naca/Rhoa/Kdm6b/Casp8/Igf1/Smad7/Cxadr/Cdc42/Cited2/Zfpm2/Tcf7l2/Heg1/Camk2d/Plagl1/Cflar/Gata4/Flnb/Ifrd1/Trip10/Pim1/Sox11/Vegfa/Cav2/Mbnl1/Gata6/Sorbs2/Fhl2/Bmp2/Ly6e/Fos/Nr4a1/Nupr1/Ybx3/Vgll4/Hspg2/Egr1/Ncam1/Fkbp1a/Ripk1/Zfpm1/Bcl2/Pmp22/Dipk2a/Flot1/Myh10/Hdac7/Slc25a4/Smad1/Hmg20b/Sik1/Sap30/Prkar1a/Rgs2/Map2k4/Hnrnpu/Skil/…	84
GO:0030833	regulation of actin filament polymerization	47/1668	172/23355	4.75442e-16	7.16089e-14	4.06404e-14	Tmsb4x/Arpc1b/Tpm1/Pfn1/Tmsb10/Cfl1/Gsn/Rhoa/Vasp/Bin1/Arpc2/Arhgap18/Arpc5/Cdc42ep5/Rac1/Dbn1/Actr3/Arpc4/Myadm/Myo1c/Arhgap28/Cyfip1/Sptbn1/Actr2/Cttn/Cotl1/Prkcd/Cdc42ep3/Arpc3/Grb2/Arf1/Capza2/Baiap2l1/Wasf2/Snx9/Map3k1/Kank3/Tmod3/Nckap1/Capzb/Add1/Hax1/Arf6/Trim27/Pecam1/Capza1/Svil	47
GO:0042692	muscle cell differentiation	78/1668	410/23355	1.21271e-15	1.78087e-13	1.0107e-13	Tmsb4x/Gpx1/Itgb1/Wnt4/Lmna/Capn2/Igf2/Ybx1/Tgfb1/Naca/Kdm6b/Flnc/Myof/Igf1/Cxadr/Bin1/Cd81/Ehd2/Krt8/Csrp1/Ptbp1/Camk2d/Cflar/Gata4/Mmp14/Ifrd1/Trip10/Myh9/Vegfa/Cav2/Cd9/Ereg/Gata6/Sorbs2/Fhl2/Bmp2/Pdgfb/Ramp2/Akt1/Xbp1/Wdr1/Eif5a/Actg1/Igfbp5/Bcl2/Pmp22/H3f3b/Flot1/H3f3a/Myh10/Slc25a4/Bnip2/Csrp2/Sik1/Spag9/Hacd1/Cdh2/Prkar1a/Supt6/Rgs2/Map2k4/Hnrnpu/Thra/Efnb2/Tmod3/Ppp3ca/Capzb/Smo/Tanc1/Ift…	78
GO:0031334	positive regulation of protein-containing complex assembly	56/1668	239/23355	1.34324e-15	1.92444e-13	1.09218e-13	Arpc1b/Rhoc/Pfn1/Cav1/Clu/Tgfb1/Msn/Gsn/Rhoa/Vasp/Bin1/Arpc2/Fscn1/Cd24a/Trp53/Rap1b/Arpc5/Cdc42ep5/Piezo1/Rac1/Actr3/Vegfa/Arpc4/Bcl2l11/Myo1c/Cdkn1b/Map1b/Palld/Fermt2/Psmc5/Cyfip1/Actr2/Cttn/Stub1/Cdc42ep3/Arpc3/1810058I24Rik/Grb2/Ddx3x/Arf1/Baiap2l1/Wasf2/Snx9/Map3k1/Ahr/Psmc4/Rps3/Nckap1/Sh3glb1/Eif4g1/Arhgef5/Arf6/Psmc3/Trim27/Abca1/Asap1	56
GO:0008064	regulation of actin polymerization or depolymerization	49/1668	190/23355	1.42265e-15	1.98967e-13	1.1292e-13	Tmsb4x/Arpc1b/Tpm1/Pfn1/Tmsb10/Cfl1/Gsn/Rhoa/Vasp/Bin1/Arpc2/Arhgap18/Arpc5/Cdc42ep5/Rac1/Dbn1/Actr3/Arpc4/Myadm/Dstn/Myo1c/Wdr1/Arhgap28/Cyfip1/Sptbn1/Actr2/Cttn/Cotl1/Prkcd/Cdc42ep3/Arpc3/Grb2/Arf1/Capza2/Baiap2l1/Wasf2/Snx9/Map3k1/Kank3/Tmod3/Nckap1/Capzb/Add1/Hax1/Arf6/Trim27/Pecam1/Capza1/Svil	49
GO:0043542	endothelial cell migration	53/1668	218/23355	1.48661e-15	2.03078e-13	1.15253e-13	Sparc/Gpx1/Itgb1/Ets1/Rgcc/Apoe/Hspb1/Map2k3/Thbs1/Igf2/Tgfb1/Rhoa/Pdcd6/Rhob/Igf1/Anxa3/Hmox1/Nfe2l2/Nrp1/Fstl1/Epha2/Anxa1/Ptgs2/Amotl1/Rac1/Myh9/Vegfa/Loxl2/Nr4a1/Pdgfb/Akt1/Serpinf1/Itgav/Rras/Bcar1/Lgals8/Prkx/Gpi1/Hif1a/Hdac7/Gadd45a/Efnb2/Atp5b/Rock2/Hmgb1/Plk2/Nus1/Fgfr1/Spred1/Pecam1/Klf4/Bmpr2/Nr2f2	53
GO:0010811	positive regulation of cell-substrate adhesion	40/1668	133/23355	2.0475e-15	2.73341e-13	1.5513e-13	S100a10/Ccn1/Sdc4/Itgb1/Wnt4/Cfl1/Ccdc80/Thbs1/Flna/Nid1/Itga5/Dab2/Arpc2/Nrp1/Rac1/Dbn1/Itga3/Vegfa/Myadm/Iqgap1/C1qbp/Pdgfb/Lims1/Itga6/Cdk6/Rsu1/Fermt2/Rras/Hsd17b12/Hacd1/Triobp/Ptpn11/Jak2/Utrn/Ninj1/Map4k4/Tesk1/Efemp2/Mdk/Dag1	40
GO:0001503	ossification	77/1668	406/23355	2.20806e-15	2.88226e-13	1.63577e-13	Clic1/Junb/Cebpb/Ccn1/Wwtr1/Gnas/Wnt4/Lmna/Gja1/Runx1/Creb3l1/Igf2/Tgfb1/Rhoa/Igf1/Ccn2/Smad7/Tcf7l2/Cebpd/Epha2/Mgp/Mmp14/Bmp1/Ptgs2/Sbds/Sox11/Pbx1/Atf4/Vegfa/Fhl2/Bmp2/Ano6/Ifitm1/Ext1/Akt1/Sgms2/Limd1/Fndc3b/Hspg2/Bambi/Igfbp5/Twsg1/Cdk6/Ltbp3/Bcl2/H3f3b/Pdlim7/Fermt2/H3f3a/Rflnb/Hif1a/Hdac7/Smad1/Col1a1/Areg/Jund/Gpc3/Thra/Mesd/Nab2/Nab1/Inppl1/Rest/Ptpn11/Ahr/Smo/Erh/Fgfr1/Yap1/Il6st/Fbn2/C…	77
GO:1901342	regulation of vasculature development	64/1668	302/23355	2.30965e-15	2.94932e-13	1.67384e-13	Sparc/Itgb1/Ets1/Tnfrsf12a/Wnt4/Rgcc/Hspb1/Runx1/Creb3l1/Thbs1/Col4a2/Mydgf/Igf2/F3/Hk2/Pdcd6/Rhob/Rnh1/S100a1/Sema3e/Anxa3/Hmox1/Itga5/Nfe2l2/Pgk1/Nrp1/Spry2/Tnfrsf1a/Rtn4/Epha2/Gata4/Ctsh/Vegfa/Klf2/Gata6/Adamts1/Hmga2/Ramp2/Xbp1/Ago2/Serpinf1/Pkm/Vegfb/Jak1/Rras/Gtf2i/Hif1a/Sars/Smad1/Tafa5/Gadd45a/Pdcl3/Btg1/Tcf4/Hipk2/Rock2/Add1/Hmgb1/Plk2/Mtdh/Spred1/Klf4/Mdk/Slc12a2	64
GO:0061572	actin filament bundle organization	46/1668	172/23355	2.37463e-15	2.96778e-13	1.68431e-13	S100a10/Cald1/Rhoc/Sdc4/Tpm1/Pfn1/Wnt4/Phldb2/Rgcc/Cfl1/Flna/Marcks/Rhoa/Pls3/Actn1/Dpysl3/Ccn2/F11r/Fscn1/Nrp1/Pik3r1/Pdlim1/Rac1/Dbn1/Ezr/Dlc1/Actg1/Arhgap28/Fermt2/Kank2/Zyx/Rflnb/Myh10/Itgb5/Actn4/Tnfaip1/Baiap2l1/Wasf2/Kank3/Fam171a1/Triobp/Rock2/Add1/Tesk1/Arhgef5/Pawr	46
GO:0032271	regulation of protein polymerization	54/1668	228/23355	2.65644e-15	3.25082e-13	1.84495e-13	Tmsb4x/Arpc1b/Tpm1/Sgk1/Pfn1/Cav1/Tmsb10/Cfl1/Gsn/Rhoa/Vasp/Bin1/Arpc2/Arhgap18/Arpc5/Cdc42ep5/Rac1/Dbn1/Actr3/Arpc4/Myadm/Myo1c/Cdkn1b/Map1b/Arhgap28/Cyfip1/Sptbn1/Actr2/Cttn/Cotl1/Prkcd/Cdc42ep3/Arpc3/Grb2/Arf1/Capza2/Baiap2l1/Wasf2/Snx9/Map3k1/Kank3/Tmod3/Rps3/Nckap1/Capzb/Fkbp4/Add1/Vdac2/Hax1/Arf6/Trim27/Pecam1/Capza1/Svil	54
GO:0030832	regulation of actin filament length	49/1668	193/23355	2.78656e-15	3.34046e-13	1.89582e-13	Tmsb4x/Arpc1b/Tpm1/Pfn1/Tmsb10/Cfl1/Gsn/Rhoa/Vasp/Bin1/Arpc2/Arhgap18/Arpc5/Cdc42ep5/Rac1/Dbn1/Actr3/Arpc4/Myadm/Dstn/Myo1c/Wdr1/Arhgap28/Cyfip1/Sptbn1/Actr2/Cttn/Cotl1/Prkcd/Cdc42ep3/Arpc3/Grb2/Arf1/Capza2/Baiap2l1/Wasf2/Snx9/Map3k1/Kank3/Tmod3/Nckap1/Capzb/Add1/Hax1/Arf6/Trim27/Pecam1/Capza1/Svil	49
GO:0033002	muscle cell proliferation	56/1668	245/23355	4.25119e-15	4.96314e-13	2.81674e-13	Cyba/Cav1/Myc/Cdkn1a/Gja1/Thbs1/Gnai2/Rhoa/Igf1/Cxadr/Hmox1/Trib1/Cited2/Pik3r1/Zfpm2/Tcf7l2/Trp53/Camk2d/Cflar/Gata4/Ptgs2/Pim1/Vegfa/Ereg/Gata6/Adamts1/Hbegf/Ldlrap1/Pdgfb/Akt1/Vgll4/Jun/Egr1/Ncam1/Cdkn1b/Igfbp5/Ripk1/Dipk2a/Hif1a/Smad1/Tafa5/Comt/Phb/Prkar1a/Gnai3/Grk2/Sf1/Rab5a/Irak1/Jak2/Foxp1/Fgfr1/Yap1/Efemp2/Klf4/Hmgcr	56
GO:0045765	regulation of angiogenesis	63/1668	298/23355	4.30916e-15	4.96314e-13	2.81674e-13	Sparc/Itgb1/Ets1/Tnfrsf12a/Rgcc/Hspb1/Runx1/Creb3l1/Thbs1/Col4a2/Mydgf/Igf2/F3/Hk2/Pdcd6/Rhob/Rnh1/S100a1/Sema3e/Anxa3/Hmox1/Itga5/Nfe2l2/Pgk1/Nrp1/Spry2/Tnfrsf1a/Rtn4/Epha2/Gata4/Ctsh/Vegfa/Klf2/Gata6/Adamts1/Hmga2/Ramp2/Xbp1/Ago2/Serpinf1/Pkm/Vegfb/Jak1/Rras/Gtf2i/Hif1a/Sars/Smad1/Tafa5/Gadd45a/Pdcl3/Btg1/Tcf4/Hipk2/Rock2/Add1/Hmgb1/Plk2/Mtdh/Spred1/Klf4/Mdk/Slc12a2	63
GO:0051017	actin filament bundle assembly	45/1668	169/23355	5.69119e-15	6.42885e-13	3.64858e-13	S100a10/Cald1/Rhoc/Sdc4/Tpm1/Pfn1/Wnt4/Phldb2/Rgcc/Cfl1/Flna/Marcks/Rhoa/Pls3/Actn1/Dpysl3/Ccn2/F11r/Fscn1/Nrp1/Pik3r1/Pdlim1/Rac1/Dbn1/Ezr/Dlc1/Actg1/Arhgap28/Fermt2/Kank2/Zyx/Myh10/Itgb5/Actn4/Tnfaip1/Baiap2l1/Wasf2/Kank3/Fam171a1/Triobp/Rock2/Add1/Tesk1/Arhgef5/Pawr	45
GO:0007178	transmembrane receptor protein serine/threonine kinase signaling pathway	73/1668	381/23355	6.85488e-15	7.59728e-13	4.3117e-13	Vim/Ccn1/Wwtr1/Cav1/Tgfb1i1/Thbs1/Meg3/Fst/Tgfb1/Smad7/Got1/Vasn/Cited2/Dab2/Spry2/Fstl1/Col3a1/Chst11/Tcf7l2/Hsp90ab1/Htra1/Pmepa1/Sdcbp/Trp53/Gata4/Tgif1/Itga3/Sox11/Inha/Cav2/Ptprk/Rbpms/Gata6/Bmp2/Fam89b/Fos/Ext1/Xbp1/Jun/Egr1/Peg10/Bambi/Zmiz1/Fkbp1a/Zbtb7a/Twsg1/Ltbp3/Fermt2/Zyx/Zfp703/Sptbn1/Stub1/Itgb5/Adam9/Eid2/Smad1/Furin/Gpc3/Skil/Map3k1/Nrep/Snx6/Lats2/Hipk2/Jak2/Rgmb/Hes1/Spred1/Fbn…	73
GO:0034504	protein localization to nucleus	63/1668	301/23355	7.07283e-15	7.69367e-13	4.36641e-13	Txn1/Wwtr1/Lmna/Syne2/Cdkn1a/Cfl1/App/Flna/Tgfb1/Chchd10/Tnfrsf1a/Pik3r1/Hsp90ab1/Trp53/Bag3/Ptgs2/Cav2/Ctnna1/Hdgf/Akt1/Xbp1/Zbtb7a/Tbrg1/Ormdl3/Phb2/Fermt2/Fbxo4/Sesn2/Rangap1/Hyal2/Prkcd/Kpnb1/Ppp2ca/Tor1aip2/Col1a1/Ran/Rrs1/Pttg1ip/Tor1b/Hspa8/Ywhae/Ppp3r1/Lzts2/Grk2/Hnrnpu/Ipo7/Sec13/Lats2/Tor1a/Ppp3ca/Elavl1/Rpf2/Jak2/Hnrnpm/Smo/Arl2bp/Tesk1/Zpr1/Fyn/Yap1/Cd2ap/Nfkbia/Pin1	63
GO:1903829	positive regulation of cellular protein localization	59/1668	272/23355	9.61575e-15	1.02696e-12	5.82834e-13	Wwtr1/Itgb1/Sqstm1/Cfl1/Flna/Tgfb1/Msn/Tcaf1/Cd81/Arpc2/Tnfrsf1a/Pik3r1/Prnp/Rtn4/Hsp90ab1/Epha2/Rab34/Bag3/Ptgs2/Itga3/Actr3/Vegfa/Cav2/Iqgap1/Ezr/Pgrmc1/Akt1/Myo1c/Xbp1/Kif5b/Ormdl3/Stx4a/Gnai1/Fermt2/Sesn2/Sptbn1/Hnrnpk/Rhog/Hyal2/Prkcd/Hras/Prkci/Ran/Gnl3/Fis1/Rer1/Mesd/Jak2/Rock2/Hnrnpm/Smo/Abhd17a/Sh3glb1/Tesk1/Zpr1/Fyn/Yap1/Arf6/Cd2ap	59
GO:0032535	regulation of cellular component size	77/1668	417/23355	9.90428e-15	1.03889e-12	5.89602e-13	Tmsb4x/Arpc1b/Tpm1/Pfn1/Tnfrsf12a/Tmsb10/Apoe/Cfl1/Gsn/Rhoa/Vasp/Sema3e/Bin1/Arpc2/Arhgap18/Nrp1/Rtn4/Hsp90ab1/Arpc5/Ifrd1/Ppp1r15a/Cdc42ep5/Rac1/Dbn1/Actr3/Vegfa/Arpc4/Slc12a4/Myadm/Dstn/Ano6/Cdk4/Ezr/Akt1/Myo1c/Wdr1/Map1b/Hp1bp3/Arhgap28/Sema4b/Cyfip1/Sptbn1/Actr2/Cttn/Cotl1/Fxn/Prkcd/Cdc42ep3/Arpc3/Anxa7/Grb2/Arf1/Capza2/Eif4g2/Baiap2l1/Wasf2/Snx9/Map3k1/Kank3/Rab5a/Akt1s1/Sema6d/Tmod3/Atp5g1/…	77
GO:0050678	regulation of epithelial cell proliferation	72/1668	377/23355	1.24946e-14	1.2876e-12	7.30753e-13	Ccnd2/Sparc/Gpx1/Cyba/Cav1/Myc/Rgcc/Apoe/Hmgn1/Nme2/Gja1/Thbs1/Mydgf/Igf2/F3/Tgfb1/Pdcd6/Igf1/Cxadr/B4galt1/Cdc42/Hmox1/B2m/Dab2/Rtn4/Tcf7l2/Pold4/Zfp36/Atpif1/Htra1/Cflar/Klf9/Zfp36l1/Sox11/Vegfa/Cav2/Ptprk/Bmp2/Hmga2/Nr4a1/Nupr1/Pdgfb/Akt1/Xbp1/Lims1/Jun/Azin1/Mcc/Serpinf1/Cdkn1b/Cdk6/Phb2/Vegfb/Nfib/Zfp703/Hras/Ctsl/Nme1/Zfas1/Errfi1/Pdcl3/Gpc3/Efnb2/Smo/Hes1/Foxp1/Fgfr1/Yap1/Bmpr2/Mdk/Nr2f2/D…	72
GO:0016032	viral process	65/1668	322/23355	1.62733e-14	1.64809e-12	9.35344e-13	Ifitm2/Pfn1/Lgals1/Cav1/Myc/Apoe/Cfl1/Axl/Nectin2/Gsn/Creb3/Nrp1/Plscr1/Hsp90ab1/Zfp36/Spcs1/Rab7/Pcbp1/Trp53/Ptbp1/Rraga/Cav2/Vamp8/Trim35/Ly6e/Ifitm1/Ifitm3/Bcl2l11/Gas6/Jun/Eif3f/Chmp4b/Ppib/Bst2/Ripk1/Bcl2/Itgav/Phb2/Hyal2/Snx3/Vps37b/Etf1/Ctsb/Hspa8/Ddx3x/Phb/Chmp1b/Grk2/Dhx9/Chd1/Rab5a/Rest/Usp6nl/Eif3b/Rock2/Ppid/Resf1/Rad23a/Ddb1/Mcts1/Top2b/Larp1/Psmc3/Trim27/Dag1	65
GO:0043393	regulation of protein binding	52/1668	223/23355	1.71156e-14	1.70402e-12	9.67084e-13	Actb/Cald1/Anxa2/Tle5/Cav1/Myc/Cdkn1a/Apoe/App/Cdc42/B2m/Tmbim6/Dab2/Ctsz/Tcf7l2/Plscr1/Hsp90ab1/Bag2/Actr3/Psen2/Bmp2/Ldlrap1/Map1lc3b/Pdgfb/Ramp2/Akt1/Ppp2cb/Ralb/Bambi/Fkbp1a/Tdg/Derl1/Zfpm1/Flot1/Dnajb2/Hnrnpk/Stub1/Cycs/Csnk1e/Ppp2ca/Ran/Ppp1r2/Hipk2/Amfr/Add1/Plk2/Ruvbl2/Atp2a2/Rapgef2/Mapk3/Pin1/Ptprf	52
GO:0007044	cell-substrate junction assembly	32/1668	93/23355	1.88191e-14	1.82992e-12	1.03854e-12	S100a10/Sdc4/Wnt4/Phldb2/Cfl1/Plec/Tln1/Actn1/Itga5/Nrp1/Mmp14/Rac1/Vegfa/Ptprk/Iqgap1/Dusp3/Dlc1/Lims1/Actg1/Lamc1/Bcl2/Tns1/Itgav/Fermt2/Cttn/Vcl/Peak1/Pip5k1a/Ptpn11/Map4k4/Dapk3/Ldb1	32
GO:0030041	actin filament polymerization	47/1668	188/23355	1.92605e-14	1.82992e-12	1.03854e-12	Tmsb4x/Arpc1b/Tpm1/Pfn1/Tmsb10/Cfl1/Gsn/Rhoa/Vasp/Bin1/Arpc2/Arhgap18/Arpc5/Cdc42ep5/Rac1/Dbn1/Actr3/Arpc4/Myadm/Myo1c/Arhgap28/Cyfip1/Sptbn1/Actr2/Cttn/Cotl1/Prkcd/Cdc42ep3/Arpc3/Grb2/Arf1/Capza2/Baiap2l1/Wasf2/Snx9/Map3k1/Kank3/Tmod3/Nckap1/Capzb/Add1/Hax1/Arf6/Trim27/Pecam1/Capza1/Svil	47
GO:1905475	regulation of protein localization to membrane	48/1668	195/23355	1.93148e-14	1.82992e-12	1.03854e-12	Actb/Itgb1/Sqstm1/Tgfb1/Gsn/Tcaf1/Tmbim1/Cd81/Dab2/Arpc2/Pik3r1/Prnp/Epha2/Gpc4/Camk2d/Mmp14/Dbn1/Itga3/Actr3/Vamp8/Sorbs2/Ldlrap1/Ezr/Pgrmc1/Akt1/Myo1c/Kif5b/Rap1a/Stx4a/Sptbn1/Rhog/Hras/Prkci/Cdh2/Fis1/Gpc3/Gripap1/Rer1/Mesd/Map2k1/Cltc/Sh3glb1/Csk/Fyn/Arf6/Tmem59/Picalm/Dag1	48
GO:1903844	regulation of cellular response to transforming growth factor beta stimulus	36/1668	117/23355	2.3436e-14	2.15241e-12	1.22156e-12	Cav1/Tgfb1i1/Thbs1/Tgfb1/Smad7/Got1/Vasn/Cited2/Dab2/Spry2/Chst11/Hsp90ab1/Htra1/Pmepa1/Sdcbp/Trp53/Cflar/Itga3/Cav2/Fam89b/Xbp1/Peg10/Bambi/Zbtb7a/Zfp703/Stub1/Eid2/Furin/Skil/Nrep/Snx6/Lats2/Hipk2/Spred1/Fbn2/Pin1	36
GO:1902905	positive regulation of supramolecular fiber organization	49/1668	203/23355	2.34516e-14	2.15241e-12	1.22156e-12	Arpc1b/S100a10/Rhoc/Sdc4/Tpm1/Pfn1/Wnt4/Cav1/Rgcc/Cfl1/App/Flna/Gsn/Rhoa/Vasp/Ccn2/Bin1/Arpc2/Nrp1/Arpc5/Cdc42ep5/Rac1/Actr3/Arpc4/Dstn/Myo1c/Wdr1/Cdkn1b/Map1b/Fermt2/Cyfip1/Actr2/Cttn/Cdc42ep3/Arpc3/Grb2/Arf1/Baiap2l1/Wasf2/Snx9/Map3k1/Rock2/Rps3/Nckap1/Tesk1/Arhgef5/Arf6/Trim27/Efemp2	49
GO:0097191	extrinsic apoptotic signaling pathway	53/1668	233/23355	2.84613e-14	2.57203e-12	1.45971e-12	Gpx1/Kitl/Tnfrsf12a/Itm2c/Cav1/Lmna/Prdx2/Thbs1/Timp3/Krt18/Tgfb1/Tmbim1/Casp8/Igf1/Hmox1/Dab2/Nrp1/Krt8/Pik3r1/Tcf7l2/Gabarap/Cflar/Bag3/Acsl5/Psen2/Vegfa/Bcl10/Mcl1/Ctnna1/Bcl2l11/Ppp1ca/Ppp2r1a/Ripk1/Itga6/Stx4a/Bcl2/Itgav/Itm2b/Cttn/Hyal2/Sgms1/Ddx3x/Zdhhc3/Skil/Jak2/Rock2/Pdia3/Rela/Fgfr1/Fyn/Yap1/Zmynd11/Dapk3	53
GO:0034599	cellular response to oxidative stress	58/1668	274/23355	4.98523e-14	4.43686e-12	2.51806e-12	Txn1/Gpx1/Prdx2/Hspb1/Cfl1/Axl/App/Thbs1/Mgst1/Srxn1/Rhob/Kdm6b/Hmox1/Nfe2l2/Aldh2/Pycr2/Sigmar1/Trp53/Anxa1/Cflar/Gata4/Gch1/Atf4/Ptprk/Mcl1/Fos/Akt1/Xbp1/Jun/Sfpq/Ripk1/Ncoa7/Gsr/Stx4a/Bcl2/Selenos/Arl6ip5/Sesn2/Bcar1/Prdx3/Fxn/Prkcd/Hif1a/Hnrnpd/Rest/Jak2/Rps3/Nfe2l1/Rela/Foxp1/Fyn/Top2b/Lonp1/Atp2a2/Pawr/Mapk3/Prdx5/Psap	58
GO:0045860	positive regulation of protein kinase activity	78/1668	439/23355	5.63933e-14	4.94409e-12	2.80593e-12	Ccnd2/Zeb2/Ccn1/Sdc4/Kitl/F2r/Rgcc/Cdkn1a/Clu/Prdx2/Map2k3/Igfbp6/App/Thbs1/Tgfb1/Rhoa/Mif/Igf1/Cd81/Ghr/Dab2/Prrc1/Cd24a/Prnp/Hsp90ab1/Ccnd3/Pim1/Vegfa/Ereg/Iqgap1/Bmp2/Hbegf/Pdgfb/Akt1/Gas6/Rap1a/Ralb/Egr1/Tpd52l1/Tead1/Unc119/Gadd45b/Cdkn1b/Ripk1/Pdgfa/Dipk2a/Phb2/Fermt2/Erp29/Prkcd/Hras/Adam9/Ppp2ca/Areg/Spag9/Gadd45a/Ddx3x/Gadd45g/Phb/Map2k4/Snx9/Map3k1/Nab2/Irak1/Map2k1/Taok3/Ptpn11/Jak2/Rp…	78
GO:0017015	regulation of transforming growth factor beta receptor signaling pathway	35/1668	114/23355	5.76984e-14	4.98412e-12	2.82865e-12	Cav1/Tgfb1i1/Thbs1/Tgfb1/Smad7/Got1/Vasn/Cited2/Dab2/Spry2/Chst11/Hsp90ab1/Htra1/Pmepa1/Sdcbp/Trp53/Itga3/Cav2/Fam89b/Xbp1/Peg10/Bambi/Zbtb7a/Zfp703/Stub1/Eid2/Furin/Skil/Nrep/Snx6/Lats2/Hipk2/Spred1/Fbn2/Pin1	35
GO:1901214	regulation of neuron death	71/1668	380/23355	5.98274e-14	5.09313e-12	2.89052e-12	Cebpb/Set/F2r/Clu/Apoe/Prdx2/Axl/App/Capn2/Btg2/Rhoa/Rras2/Casp8/Igf1/Cdc42/Hmox1/Ghr/Ctsz/Nrp1/Tnfrsf1a/Prnp/Hsp90ab1/Sigmar1/Trp53/Atf4/Vegfa/Ppp2r2b/Mcl1/Fos/Bcl2l11/Casp3/Jun/Egr1/Chmp4b/Serpinf1/Nenf/Ncoa7/Bcl2/Clcf1/Vegfb/Prdx3/Inpp5a/Hras/Ube2m/Prkci/Gpi1/Hif1a/Hdac7/Aars/Fis1/Abcc1/Map2k4/Akt1s1/Efnb2/Snx6/Hipk2/Rest/Atp5g1/Jak2/Trp53bp2/Smo/Nes/Zpr1/Ddit4/Fyn/Pawr/Picalm/Pin1/Mdk/Ptprf/D…	71
GO:0008154	actin polymerization or depolymerization	50/1668	215/23355	6.09973e-14	5.11855e-12	2.90494e-12	Tmsb4x/Arpc1b/Tpm1/Pfn1/Tmsb10/Cfl1/Gsn/Rhoa/Vasp/Bin1/Arpc2/Arhgap18/Arpc5/Cdc42ep5/Rac1/Dbn1/Actr3/Arpc4/Myadm/Dstn/Mical2/Myo1c/Wdr1/Arhgap28/Cyfip1/Sptbn1/Actr2/Cttn/Cotl1/Prkcd/Cdc42ep3/Arpc3/Grb2/Arf1/Capza2/Baiap2l1/Wasf2/Snx9/Map3k1/Kank3/Tmod3/Nckap1/Capzb/Add1/Hax1/Arf6/Trim27/Pecam1/Capza1/Svil	50
GO:0070371	ERK1 and ERK2 cascade	65/1668	332/23355	7.34488e-14	6.07659e-12	3.44866e-12	Ccn1/Cavin3/F2r/Cav1/Myc/Apoe/Dusp6/App/Timp3/Gnai2/Tgfb1/Mif/Igf1/Akap12/Ccn2/Cd44/Tpbg/Ywhaz/Dab2/Nrp1/Spry2/Dusp4/Epha2/Acta2/Rap1b/Camk2d/Cflar/Gata4/Zfp36l1/Ctsh/Vegfa/Grb10/Bmp2/Dusp3/Gstp1/Ece1/Ezr/Pdgfb/Xbp1/Gas6/Rap1a/Jun/Pdgfa/Clcf1/Itgav/Phb2/Vegfb/Fermt2/Rras/Hras/Dusp1/Phb/Errfi1/Map2k1/Ptpn11/Csk/Zfp36l2/Hmgb1/Ptpn1/Spred1/Rapgef2/Mapk3/Klf4/Pin1/Hmgcr	65
GO:0034976	response to endoplasmic reticulum stress	55/1668	254/23355	8.34687e-14	6.80965e-12	3.8647e-12	Cebpb/Cav1/Clu/App/Creb3l1/Thbs1/Tmbim6/Creb3/Nfe2l2/Pik3r1/Trp53/Usp25/Rcn3/Stc2/Ppp1r15a/Serp1/H13/Atf4/Creb3l2/Sdf2/Serinc3/Nupr1/Bcl2l11/Ppp2cb/Xbp1/Casp3/Jun/Man1a/Herpud1/Derl1/Bcl2/Pmp22/Selenos/Flot1/Erp29/Dnajb2/Sesn2/Ubxn6/Stub1/Grina/Manf/Ccdc47/Ddx3x/Ube2g2/Atf6/Sec61b/Tor1a/Amfr/Pdia3/Rnft1/Nfe2l1/Tmed2/Eif4g1/Ptpn1/Ddit3	55
GO:0007160	cell-matrix adhesion	50/1668	218/23355	1.08297e-13	8.61674e-12	4.89028e-12	S100a10/Cd63/Sdc4/Itgb1/Wnt4/Phldb2/Cfl1/Thbs1/Rhoa/Actn1/Nid1/Sema3e/Ccn2/B4galt1/Nrp1/Col3a1/Pik3r1/Ddr1/Mmp14/Rac1/Vegfa/Ptprk/Iqgap1/Dusp3/Bcl2l11/Dlc1/Lims1/Actg1/Itga6/Cdk6/Bcl2/Itgav/Fermt2/Rras/Zyx/Cttn/Itgb5/Adam9/Vcl/Peak1/Pip5k1a/Ptpn11/Utrn/Ninj1/Map4k4/Pecam1/Efemp2/Dapk3/Ldb1/Dag1	50
GO:0007346	regulation of mitotic cell cycle	79/1668	453/23355	1.08553e-13	8.61674e-12	4.89028e-12	Ccnd2/Ier3/Psme2/Rpl24/Sox4/Eif4ebp1/Myc/Rgcc/Cdkn1a/App/Psme1/Btg2/Igf2/Tgfb1/Sra1/Asns/Igf1/Cdc42/Cdc26/Sdcbp/Trp53/Camk2d/Ccnd3/Anxa1/Zfp36l1/Pbx1/Ereg/Trim35/Iqgap1/Dusp3/Adamts1/Cdk4/Pdgfb/Akt1/Ywhah/Usp22/Pim3/Lmnb1/Cul7/Timp2/Cdkn1b/Ripk1/Bcl2/Phb2/Prmt2/Pebp1/Anp32b/Kank2/Bub3/Sik1/Cks1b/Gadd45a/Ctdsp1/Ddx3x/Syf2/Hacd1/Btg3/Hnrnpu/Zwint/Btg1/Rad21/Gadd45gip1/Tmod3/Taok3/Ptpn11/Nfe2l1/Zfp3…	79
GO:0010634	positive regulation of epithelial cell migration	41/1668	155/23355	1.16095e-13	9.09256e-12	5.16032e-12	Sparc/Pfn1/Ets1/Hspb1/Map2k3/Thbs1/Igf2/Tgfb1/Pdcd6/Rhob/Igf1/Anxa3/Hmox1/Nfe2l2/Nrp1/Rtn4/Anxa1/Ctsh/Ptgs2/Amotl1/Rac1/Itga3/Vegfa/Hbegf/Pdgfb/Akt1/Jun/Rras/Bcar1/Adam9/Gpi1/Hif1a/Hdac7/Atp5b/Rock2/Map4k4/Plk2/Nus1/Fgfr1/Arf6/Bmpr2	41
GO:0045862	positive regulation of proteolysis	66/1668	345/23355	1.47189e-13	1.13761e-11	6.45632e-12	Ccn1/Psme2/F2r/Cav1/Myc/Clu/Apoe/Cfl1/App/Psme1/F3/Gsn/Rhoa/Pdcd6/Casp8/Ccn2/Smad7/Trib1/Dab2/Atpif1/Cflar/Rcn3/Mmp14/Bag2/Ctsh/Trib2/Myh9/Psen2/Bcl10/Nupr1/Bcl2l11/Akt1/Xbp1/Prelid1/Dlc1/Gramd4/Mtch1/Herpud1/Arl6ip5/Dnajb2/Aph1a/Stub1/Ctnnd1/Cycs/Adam9/Csnk1e/Timm17a/Ppp2ca/Dda1/Hspa8/Ddx3x/Fis1/Snx9/Rest/Jak2/Rock2/Rps3/Rnft1/Plgrkt/Dap/Plk2/Rad23a/Ruvbl1/Fyn/Pawr/Picalm	66
GO:0051051	negative regulation of transport	83/1668	492/23355	1.68919e-13	1.28861e-11	7.31328e-12	Anxa5/Txn1/Gnas/F2r/Cav1/Myc/Vdac1/Apoe/Gja1/Thbs1/Acsl4/Gnai2/Tgfb1/Sri/Bin1/Hmox1/Midn/Tmbim6/Tnfrsf1a/Nedd4/Plscr1/Rab7/Sdcbp/Rap1b/Camk2d/Anxa1/Idh2/Bag3/Cnn2/Ptgs2/Atf4/Inha/Vamp8/Grb10/Cyp51/Akt1/Fabp5/Ankrd13a/Rap1a/Ndfip1/Bst2/Pim3/Unc119/Map1b/Bcl2/Itgav/Erp29/Arl6ip5/Cyfip1/Rrad/Arhgap1/Gsto1/Rangap1/1810037I17Rik/Snx3/Ppp2ca/Abcg2/Comt/Ywhae/Grk6/Ywhaq/Fis1/Grk2/Rgs2/Irak1/Sar1a/Ube2g2…	83
GO:0051146	striated muscle cell differentiation	63/1668	322/23355	1.83704e-13	1.38343e-11	7.85144e-12	Gpx1/Itgb1/Lmna/Capn2/Igf2/Ybx1/Tgfb1/Naca/Kdm6b/Flnc/Myof/Igf1/Cxadr/Cd81/Ehd2/Krt8/Csrp1/Camk2d/Cflar/Gata4/Mmp14/Trip10/Myh9/Vegfa/Cav2/Cd9/Gata6/Sorbs2/Fhl2/Bmp2/Akt1/Xbp1/Wdr1/Actg1/Igfbp5/Bcl2/Pmp22/Flot1/Myh10/Slc25a4/Bnip2/Csrp2/Sik1/Spag9/Hacd1/Cdh2/Prkar1a/Rgs2/Map2k4/Hnrnpu/Thra/Efnb2/Tmod3/Ppp3ca/Capzb/Smo/Tanc1/Ift20/Foxp1/Ehd1/Pdlim5/Pin1/Mef2a	63
GO:0051271	negative regulation of cellular component movement	61/1668	306/23355	1.87856e-13	1.39463e-11	7.91496e-12	Cd63/Tpm1/Timp1/Wnt4/Phldb2/Rgcc/Apoe/Cfl1/Gja1/Thbs1/Tgfb1/Rhoa/Mif/Rhob/Tcaf1/Actn1/Dpysl3/Bin1/Trib1/Cited2/Nfe2l2/Col3a1/Abhd2/Idh2/Adgrg1/Cnn2/Rac1/Dbn1/Cd9/Ptprk/Dusp3/Ctnna1/Rap2b/Pdgfb/Akt1/Dlc1/Mcc/Srgap1/Serpinf1/Cdkn1b/Igfbp5/Arhgdia/Bcl2/Cers2/Rras/Hyal2/Clic4/Actn4/Tafa5/Dusp1/Gadd45a/Sema6d/Tmod3/Sinhcaf/Nisch/Spred1/Klf4/Pin1/Nr2f2/Pkp2/Dag1	61
GO:0051495	positive regulation of cytoskeleton organization	50/1668	221/23355	1.89939e-13	1.39463e-11	7.91496e-12	Arpc1b/S100a10/Rhoc/Sdc4/Tpm1/Pfn1/Wnt4/Cav1/Rgcc/Cfl1/Flna/Gsn/Rhoa/Vasp/Ccn2/Bin1/Arpc2/Nrp1/Arpc5/Cdc42ep5/Rac1/Actr3/Arpc4/Dstn/Myo1c/Wdr1/Cdkn1b/Map1b/Fermt2/Cyfip1/Actr2/Cttn/Hras/Cdc42ep3/Arpc3/Grb2/Arf1/Baiap2l1/Wasf2/Snx9/Map3k1/Rock2/Rps3/Nckap1/Nes/Tesk1/Hax1/Arhgef5/Arf6/Trim27	50
GO:0048608	reproductive structure development	81/1668	478/23355	2.60039e-13	1.88576e-11	1.07023e-11	Junb/Xist/Cebpb/Ccn1/Kitl/Wnt4/Axl/Gja1/Runx1/Flna/Igf2/Fosl1/Serpinb6b/Fst/Igf1/Plaur/Cd44/Cited2/Krt8/Zfpm2/Tcf7l2/Hsp90ab1/Htra1/Lhx9/Anxa1/Gata4/Adgrg1/Zfp36l1/Pla2g4a/Ptgs2/Rac1/Syde1/Schip1/Inha/Vegfa/Arid5b/Ereg/Adamts1/Hmga2/Nupr1/Bcl2l11/Pdgfb/Akt1/Serpinb6a/Ybx3/Peg10/Eif2s2/Rhobtb3/Cul7/Serpinf1/Atrx/Cdkn1b/Bcl2/H3f3b/Itgav/Il11ra1/Hs6st1/Prdx3/Hnrnpk/Nrip1/Ctsl/Hif1a/Grb2/Ctsb/Grk2/Sf…	81
GO:0006417	regulation of translation	66/1668	350/23355	2.96021e-13	2.12052e-11	1.20346e-11	Vim/Sox4/Gapdh/Eif4ebp1/App/Thbs1/Btg2/Igf1/Rbm3/Enc1/Shmt2/Zfp36/Ptbp1/Zfp36l1/Ppp1r15a/Serp1/C1qbp/Cdk4/Samd4/Ppp1ca/Akt1/Eif5a/Cnbp/Ago2/Plxnb2/Pkm/Igfbp5/Sesn2/Eif6/Pa2g4/Cyfip1/Eif4e2/Eif2s3x/Syncrip/Pus7/Rps3a1/Aars/Gspt1/Etf1/Ddx3x/Eif4g2/Paip2/Rgs2/Dhx9/Otud6b/Hnrnpd/Tcof1/Ncl/Igf2bp2/Elavl1/Eif3b/Khdrbs1/Caprin1/Rock2/Coa3/Rps3/Zfp36l2/Tmed2/Eif4g1/Trmt10c/Larp1/Eif3c/Mapk3/Dapk3/Rc3h1/E…	66
GO:0032386	regulation of intracellular transport	63/1668	326/23355	3.28481e-13	2.3247e-11	1.31934e-11	Ier3/Anxa2/Txn1/Flna/Tgfb1/Msn/Tcaf1/Cdc42/Cd81/Ehd2/Dab2/Arpc2/Tnfrsf1a/Pik3r1/Prnp/Tcf7l2/Hsp90ab1/Atpif1/Bag3/Ptgs2/Dbn1/Ifi27/Actr3/Ldlrap1/Ezr/Myo1c/Xbp1/Kif5b/Gas6/Map1b/Arhgap1/Rangap1/Hyal2/Prkcd/Hras/Ripor1/Snx3/Ppp2ca/Ran/Vamp2/Ywhae/Arf1/Supt6/Fis1/Dhx9/Gripap1/Sar1a/Map2k1/Ube2g2/B3gat3/Khdrbs1/Ptpn11/Jak2/Smo/Sh3glb1/Zpr1/Rab11b/Nus1/Ehd1/Fyn/Ptpn1/Ppp1cc/Mapk3	63
GO:0030323	respiratory tube development	51/1668	232/23355	3.59299e-13	2.51253e-11	1.42594e-11	Sparc/Meg3/Tgfb1/Tns3/Igf1/Ccn2/Cdc42/Ywhaz/Ctsz/Spry2/Zfpm2/Heg1/Gata4/Rcn3/Mgp/Mmp14/Ctsh/Itga3/Sox11/Psen2/Vegfa/Klf2/Gata6/Hmga2/Ext1/Ppp1ca/Fndc3b/Igfbp5/Ltbp3/Pdgfa/Nfib/Hs6st1/Stk40/Ppp3r1/Man2a1/Errfi1/Gpc3/Asah1/Thra/Map2k1/Jmjd6/Hes1/Hmgb1/Foxp1/Fgfr1/Traf4/Yap1/Mapk3/Rdh10/Bmpr2/Dag1	51
GO:0010632	regulation of epithelial cell migration	52/1668	240/23355	3.86504e-13	2.67097e-11	1.51586e-11	Sparc/Cd63/Pfn1/Ets1/Rgcc/Apoe/Hspb1/Map2k3/Thbs1/Igf2/Tgfb1/Rhoa/Pdcd6/Rhob/Igf1/Anxa3/Hmox1/Nfe2l2/Nrp1/Rtn4/Epha2/Anxa1/Ctsh/Ptgs2/Amotl1/Rac1/Itga3/Vegfa/Hbegf/Pdgfb/Akt1/Jun/Mcc/Serpinf1/Rras/Bcar1/Adam9/Gpi1/Hif1a/Hdac7/Gadd45a/Atp5b/Rock2/Map4k4/Plk2/Nus1/Fgfr1/Arf6/Spred1/Klf4/Bmpr2/Nr2f2	52
GO:0048732	gland development	80/1668	473/23355	4.05692e-13	2.77097e-11	1.57262e-11	Cebpb/Gpx1/Wls/Wnt4/Cav1/Prdx2/Gja1/Runx1/Igf2/Meg3/Tgfb1/Msn/Lmo4/Igf1/Plaur/B4galt1/Cd44/Hmox1/Cited2/Aprt/Nrp1/Pck2/Rtn4/Lbh/Tcf7l2/Ddr1/Lsr/Epha2/Anxa1/Cflar/Pbx1/Psen2/Vegfa/Arid5b/Gata6/Bmp2/Igsf3/Ly6e/Hmga2/Orai1/Bcl2l11/Pdgfb/Xbp1/Lims1/Jun/Serpinf1/Cdkn1b/Pkm/Igfbp5/Twsg1/Bcl2/Pdgfa/Phb2/Nfib/Zfp703/Ctnnd1/Hif1a/Areg/Nme1/Zfas1/Zbtb1/Man2a1/Thra/Map2k1/Ahr/Jak2/Smo/Fkbp4/Rela/Hes1/Fgfr1/…	80
GO:0061458	reproductive system development	81/1668	482/23355	4.10495e-13	2.77155e-11	1.57294e-11	Junb/Xist/Cebpb/Ccn1/Kitl/Wnt4/Axl/Gja1/Runx1/Flna/Igf2/Fosl1/Serpinb6b/Fst/Igf1/Plaur/Cd44/Cited2/Krt8/Zfpm2/Tcf7l2/Hsp90ab1/Htra1/Lhx9/Anxa1/Gata4/Adgrg1/Zfp36l1/Pla2g4a/Ptgs2/Rac1/Syde1/Schip1/Inha/Vegfa/Arid5b/Ereg/Adamts1/Hmga2/Nupr1/Bcl2l11/Pdgfb/Akt1/Serpinb6a/Ybx3/Peg10/Eif2s2/Rhobtb3/Cul7/Serpinf1/Atrx/Cdkn1b/Bcl2/H3f3b/Itgav/Il11ra1/Hs6st1/Prdx3/Hnrnpk/Nrip1/Ctsl/Hif1a/Grb2/Ctsb/Grk2/Sf…	81
GO:0051099	positive regulation of binding	46/1668	196/23355	4.3171e-13	2.88166e-11	1.63544e-11	S100a10/Cald1/Anxa2/Txn1/Cav1/Myc/Apoe/App/Tgfb1/Igf1/Plaur/B2m/Tcf7l2/Hsp90ab1/Eno1/Actr3/Bmp2/Map1lc3b/Ramp2/Ppp2cb/Ralb/Bambi/Fkbp1a/Derl1/Ctbp2/Flot1/Ripor1/Ppp2ca/Ran/Nme1/Edf1/Dhx9/Mbd2/Hipk3/Hipk2/Amfr/Jak2/Add1/Eif4g1/Hes1/Plk2/Eif3c/Rapgef2/Klf4/Pin1/H1f0	46
GO:0008360	regulation of cell shape	40/1668	154/23355	4.40404e-13	2.90666e-11	1.64963e-11	Aldoa/Rnd3/Rhoc/Cfl1/Cdc42se1/Parva/Myl12a/Msn/Rhoa/Rhob/Sema3e/F11r/Arhgap18/S100a13/Anxa1/Cdc42ep5/Rac1/Myh9/Vegfa/Myo10/Ezr/Limd1/Wdr1/Dlc1/Bambi/Rhobtb3/Plxnb2/Arhgdia/Fermt2/Cyfip1/Myh10/Rhog/Cdc42ep3/Anxa7/Cfdp1/Fam171a1/Fyn/Fgd1/Myl12b/Dapk3	40
GO:0030099	myeloid cell differentiation	74/1668	422/23355	4.96251e-13	3.20327e-11	1.81796e-11	Junb/Anxa2/Cebpb/Gnas/Ets1/Kitl/Myc/Nme2/Runx1/App/Tgfb1/Actn1/Casp8/B2m/Cd81/Trib1/Cited2/Dab2/Pabpc4/Pik3r1/Sfxn1/Plscr1/Zfp36/Atpif1/Epha2/Mfap2/Zfp36l1/Prmt1/Myh9/Psen2/Vegfa/Klf2/Fos/Wdr1/Casp3/Jun/Ndfip1/Zbtb7a/Ripk1/Cdk6/Zfpm1/Tjp2/Eif6/Prdx3/Rbp1/Prkx/Hif1a/Ncor1/Nme1/Ptbp3/Gpc3/Wasf2/Thra/Klf13/Tmod3/Jmjd6/Hspa9/Ptpn11/Jak2/Tcea1/Nfe2l1/Relb/Add1/Hmgb1/Hax1/Arid4a/Lyar/Glo1/Nfkbia/Tmem14…	74
GO:0070997	neuron death	74/1668	422/23355	4.96251e-13	3.20327e-11	1.81796e-11	Cebpb/Gpx1/Set/Gapdh/F2r/Clu/Apoe/Prdx2/Axl/App/Capn2/Btg2/Rhoa/Rras2/Casp8/Igf1/Cdc42/Hmox1/Ghr/Ctsz/Nrp1/Tnfrsf1a/Prnp/Hsp90ab1/Sigmar1/Trp53/Atf4/Vegfa/Ppp2r2b/Mcl1/Fos/Bcl2l11/Casp3/Jun/Egr1/Chmp4b/Serpinf1/Nenf/Ncoa7/Bcl2/Clcf1/Vegfb/Arl6ip5/Prdx3/Inpp5a/Hras/Ube2m/Prkci/Gpi1/Hif1a/Hdac7/Aars/Fis1/Abcc1/Map2k4/Akt1s1/Efnb2/Snx6/Hipk2/Rest/Atp5g1/Jak2/Trp53bp2/Smo/Nes/Zpr1/Ddit4/Fyn/Pawr/Pica…	74
GO:0042176	regulation of protein catabolic process	70/1668	390/23355	6.77236e-13	4.27751e-11	2.42762e-11	Ier3/Anxa2/Psme2/Gpx1/Timp1/Cav1/Clu/Apoe/Gja1/App/Psme1/Timp3/Flna/Msn/Smad7/Cd81/Trib1/Dab2/Nedd4/Hsp90ab1/Atpif1/Rab7/Ldlr/Sdcbp/Usp25/Bag2/Trib2/Psen2/Cyp51/Nupr1/Ezr/Akt1/Xbp1/Vgll4/Azin1/Ndfip1/Timp2/Herpud1/Dnajb2/Stub1/Adam9/Csnk1e/Snx3/Ppp2ca/Dda1/Furin/Pttg1ip/Phb/Pdcl3/Ctsa/Gpc3/Snx9/Laptm4b/Cst3/Rad23b/Hipk2/Rnft1/Nfe2l1/Tmem9/Rela/Caml/Plk2/Rad23a/Ddb1/Psmd3/Fyn/Gabarapl2/Pin1/Hmgcr/…	70
GO:0044403	biological process involved in symbiotic interaction	70/1668	390/23355	6.77236e-13	4.27751e-11	2.42762e-11	Ifitm2/Anxa2/Gpx1/Pfn1/Lgals1/Gapdh/Cav1/Myc/Apoe/Cfl1/Axl/Nectin2/Gsn/Creb3/Nrp1/Plscr1/Hsp90ab1/Zfp36/Spcs1/Rab7/Pcbp1/Trp53/Ptbp1/Rraga/Cav2/Vamp8/Trim35/Ly6e/Ifitm1/Ifitm3/Bcl2l11/Gas6/Jun/Eif3f/Thoc7/Chmp4b/Ppib/Bst2/Ripk1/Bcl2/Itgav/Phb2/Hyal2/Snx3/Vps37b/Etf1/Ctsb/Hspa8/Ddx3x/Phb/Chmp1b/Grk2/Dhx9/Chd1/Rab5a/Rest/Usp6nl/Eif3b/Jak2/Rock2/Ppid/Resf1/Rad23a/Ddb1/Mcts1/Top2b/Larp1/Psmc3/Trim27/…	70
GO:2001242	regulation of intrinsic apoptotic signaling pathway	42/1668	170/23355	7.17933e-13	4.48632e-11	2.54613e-11	Tpt1/Gpx1/Cav1/Clu/Hspb1/Creb3l1/Mif/Plaur/Cd44/Tmbim6/Creb3/Nfe2l2/Plscr1/Trp53/Ptgs2/Mcl1/Serinc3/Nupr1/Bcl2l11/Akt1/Xbp1/Ybx3/Herpud1/Sfpq/Bcl2/Selenos/Erp29/Hnrnpk/Grina/Hif1a/Pttg1ip/Dnaja1/Ddx3x/Fis1/Skil/Map2k1/Rps3/Sh3glb1/Vdac2/Ivns1abp/Ptpn1/Ddit3	42
GO:0030324	lung development	50/1668	229/23355	8.02696e-13	4.9632e-11	2.81678e-11	Sparc/Meg3/Tgfb1/Tns3/Igf1/Ccn2/Cdc42/Ywhaz/Ctsz/Spry2/Zfpm2/Heg1/Gata4/Rcn3/Mgp/Mmp14/Ctsh/Itga3/Sox11/Psen2/Vegfa/Klf2/Gata6/Hmga2/Ext1/Ppp1ca/Fndc3b/Igfbp5/Ltbp3/Pdgfa/Nfib/Hs6st1/Stk40/Ppp3r1/Man2a1/Errfi1/Gpc3/Asah1/Thra/Map2k1/Jmjd6/Hes1/Hmgb1/Foxp1/Fgfr1/Yap1/Mapk3/Rdh10/Bmpr2/Dag1	50
GO:0000302	response to reactive oxygen species	46/1668	200/23355	9.34667e-13	5.71899e-11	3.24571e-11	Txn1/Gpx1/Prdx6/Prdx2/Cfl1/Axl/Thbs1/Rhob/Kdm6b/Hmox1/Nfe2l2/Sigmar1/Trp53/Anxa1/Cflar/Gch1/Ptprk/Gstp1/Fos/Akt1/Ppp2cb/Casp3/Jun/Ripk1/Bcl2/Itgav/Sesn2/Bcar1/Prdx3/Hyal2/Fxn/Prkcd/Adam9/Cat/Hif1a/Hnrnpd/Glrx2/Rps3/Rela/Foxp1/Fyn/Top2b/Pawr/Mapk3/Prdx5/Psap	46
GO:0051222	positive regulation of protein transport	60/1668	309/23355	9.71258e-13	5.88162e-11	3.33801e-11	Wls/Sox4/Gja1/App/Acsl4/Flna/Tgfb1/Sri/Tcaf1/Igf1/Cdc42/Cd81/Arpc2/Tnfrsf1a/Pik3r1/Prnp/Pck2/Tcf7l2/Hsp90ab1/Ptbp1/Rab34/Bag3/Ptgs2/Rac1/Serp1/Actr3/Vamp8/Ezr/Myo1c/Xbp1/Kif5b/Gas6/Stx4a/Oxct1/Myh10/Hyal2/Prkcd/Hras/Adam9/Ripor1/Hif1a/Ran/Vamp2/Tmed10/Ywhae/Arf1/Fis1/Sar1a/B3gat3/Jak2/Hnrnpm/Glud1/Smo/Sh3glb1/Ppid/Zpr1/Arhgef5/Fyn/Arf6/Cd2ap	60
GO:2001236	regulation of extrinsic apoptotic signaling pathway	41/1668	165/23355	1.09747e-12	6.5781e-11	3.73328e-11	Gpx1/Tnfrsf12a/Itm2c/Cav1/Lmna/Prdx2/Thbs1/Timp3/Tmbim1/Casp8/Igf1/Hmox1/Dab2/Nrp1/Tcf7l2/Cflar/Acsl5/Psen2/Vegfa/Bcl10/Mcl1/Ctnna1/Ppp1ca/Ppp2r1a/Ripk1/Itga6/Stx4a/Bcl2/Itgav/Cttn/Hyal2/Sgms1/Ddx3x/Skil/Pdia3/Rela/Fgfr1/Fyn/Yap1/Zmynd11/Dapk3	41
GO:0043534	blood vessel endothelial cell migration	34/1668	119/23355	1.31856e-12	7.79579e-11	4.42436e-11	Gpx1/Itgb1/Ets1/Rgcc/Apoe/Hspb1/Map2k3/Thbs1/Igf2/Tgfb1/Rhoa/Igf1/Hmox1/Nfe2l2/Nrp1/Epha2/Anxa1/Ptgs2/Amotl1/Myh9/Vegfa/Nr4a1/Pdgfb/Akt1/Hif1a/Hdac7/Gadd45a/Efnb2/Atp5b/Plk2/Nus1/Fgfr1/Spred1/Klf4	34
GO:1901653	cellular response to peptide	59/1668	303/23355	1.32717e-12	7.79579e-11	4.42436e-11	Vim/Anxa5/Sgk1/Cav1/Eif4ebp1/Cfl1/Gja1/App/Gnai2/Igf2/Ybx1/Ptpre/Igf1/Ghr/Pik3r1/Prnp/Pck2/Trp53/Ccnd3/Zfp36l1/Ywhag/Cav2/Grb10/Cdk4/Nr4a1/Akt1/Myo1c/Xbp1/Pkm/Rab12/Bcar1/Cyfip1/Hnrnpk/Rangap1/Prkcd/Prkci/Vamp2/Grb2/Rab8a/Fis1/Abcc1/Grk2/Baiap2l1/Nfkb1/Snx6/Leprot/Inppl1/Srsf3/Ptpn11/Jak2/Rock2/Csk/Rab8b/Rela/Fyn/Ptpn1/Socs2/Atp2b1/Ptprf	59
GO:0034250	positive regulation of cellular amide metabolic process	40/1668	159/23355	1.34745e-12	7.83654e-11	4.44749e-11	Vim/Ccn1/Sox4/Clu/Apoe/Thbs1/Rbm3/Nfe2l2/Ptbp1/Serp1/C1qbp/Cdk4/Samd4/Casp3/Eif5a/Cnbp/Ago2/Plxnb2/Pkm/Eif6/Eif2s3x/Prkcd/Csnk1e/Rps3a1/Ddx3x/Eif4g2/Dhx9/Otud6b/Hnrnpd/Elavl1/Khdrbs1/Rock2/Coa3/Eif4g1/Rela/Trmt10c/Larp1/Eif3c/Mapk3/Picalm	40
GO:0043405	regulation of MAP kinase activity	57/1668	287/23355	1.3641e-12	7.85562e-11	4.45832e-11	Zeb2/Kitl/Cav1/Apoe/Prdx2/Map2k3/Igfbp6/Dusp6/App/Thbs1/Tgfb1/Mif/Igf1/Cd81/Trib1/Ghr/Dab2/Cd24a/Spry2/Dusp4/Trib2/Vegfa/Iqgap1/Bmp2/Dusp3/Gstp1/Pdgfb/Tpd52l1/Gadd45b/Ripk1/Pdgfa/Erp29/Hyal2/Prkcd/Hras/Dusp1/Dnaja1/Spag9/Gadd45a/Gadd45g/Dusp5/Rgs2/Map2k4/Map3k1/Irak1/Map2k1/Hipk3/Inppl1/Taok3/Ptpn11/Rps3/Csk/Arhgef5/Fgfr1/Ptpn1/Spred1/Hmgcr	57
GO:0035265	organ growth	47/1668	210/23355	1.51688e-12	8.65064e-11	4.90952e-11	Dusp6/Gja1/Thbs1/Igf2/Igf1/Cxadr/Cited2/Spry2/Zfpm2/Tcf7l2/Heg1/Anxa6/Camk2d/Gata4/Trip10/Serp1/Pim1/Gata6/Sorbs2/Ly6e/Ext1/Bcl2l11/Akt1/Ybx3/Vgll4/Ncam1/Ripk1/Bcl2/Dipk2a/Fxn/Wwc2/Slc25a4/Smad1/Prkar1a/Rgs2/Map2k4/Lats2/Por/Ptpn11/Ahr/Smo/Foxp1/Fgfr1/Yap1/Pdlim5/Psap/Pin1	47
GO:0032388	positive regulation of intracellular transport	43/1668	181/23355	1.60542e-12	9.06756e-11	5.14613e-11	Anxa2/Flna/Tgfb1/Msn/Tcaf1/Cdc42/Cd81/Ehd2/Dab2/Arpc2/Tnfrsf1a/Pik3r1/Prnp/Tcf7l2/Hsp90ab1/Bag3/Ptgs2/Actr3/Ldlrap1/Ezr/Myo1c/Xbp1/Kif5b/Gas6/Hyal2/Prkcd/Hras/Ripor1/Ran/Vamp2/Ywhae/Arf1/Fis1/Dhx9/Sar1a/B3gat3/Khdrbs1/Jak2/Smo/Sh3glb1/Zpr1/Ehd1/Fyn	43
GO:1901652	response to peptide	71/1668	406/23355	1.6912e-12	9.46106e-11	5.36946e-11	Vim/Anxa5/Sgk1/Cav1/Eif4ebp1/Cfl1/Gja1/App/Gnai2/Igf2/Ybx1/Ptpre/Igf1/Ghr/Pik3r1/Prnp/Pck2/Trp53/Ccnd3/Anxa1/Gatm/Zfp36l1/Ywhag/Cav2/Grb10/Cdk4/Nr4a1/Akt1/Myo1c/Xbp1/Egr1/Serpinf1/Pkm/Rab12/Sesn2/Eif6/Bcar1/Zbed3/Cyfip1/Hnrnpk/Rangap1/Prkcd/Prkci/Vamp2/Grb2/Rab8a/Fis1/Abcc1/Grk2/Baiap2l1/Nfkb1/Snx6/Srsf5/Leprot/Inppl1/Srsf3/Ptpn11/Jak2/Rock2/Csk/Rab8b/Rela/Stxbp3/Erbin/Fyn/Ptpn1/Nfkbia/Atp2a2/Soc…	71
GO:0010595	positive regulation of endothelial cell migration	32/1668	108/23355	2.02214e-12	1.12057e-10	6.35959e-11	Sparc/Ets1/Hspb1/Map2k3/Thbs1/Igf2/Tgfb1/Pdcd6/Rhob/Igf1/Anxa3/Hmox1/Nfe2l2/Nrp1/Anxa1/Ptgs2/Amotl1/Rac1/Vegfa/Pdgfb/Akt1/Rras/Bcar1/Gpi1/Hif1a/Hdac7/Atp5b/Rock2/Plk2/Nus1/Fgfr1/Bmpr2	32
GO:0090092	regulation of transmembrane receptor protein serine/threonine kinase signaling pathway	52/1668	250/23355	2.06344e-12	1.13277e-10	6.42884e-11	Ccn1/Cav1/Tgfb1i1/Thbs1/Fst/Tgfb1/Smad7/Got1/Vasn/Cited2/Dab2/Spry2/Fstl1/Chst11/Tcf7l2/Hsp90ab1/Htra1/Pmepa1/Sdcbp/Trp53/Gata4/Itga3/Sox11/Inha/Cav2/Rbpms/Gata6/Bmp2/Fam89b/Xbp1/Peg10/Bambi/Fkbp1a/Zbtb7a/Twsg1/Zfp703/Stub1/Eid2/Furin/Gpc3/Skil/Nrep/Snx6/Lats2/Hipk2/Jak2/Hes1/Spred1/Fbn2/Crim1/Pin1/Bmpr2	52
GO:0010594	regulation of endothelial cell migration	41/1668	171/23355	3.83209e-12	2.08423e-10	1.18287e-10	Sparc/Ets1/Rgcc/Apoe/Hspb1/Map2k3/Thbs1/Igf2/Tgfb1/Rhoa/Pdcd6/Rhob/Igf1/Anxa3/Hmox1/Nfe2l2/Nrp1/Epha2/Anxa1/Ptgs2/Amotl1/Rac1/Vegfa/Pdgfb/Akt1/Serpinf1/Rras/Bcar1/Gpi1/Hif1a/Hdac7/Gadd45a/Atp5b/Rock2/Plk2/Nus1/Fgfr1/Spred1/Klf4/Bmpr2/Nr2f2	41
GO:0045216	cell-cell junction organization	46/1668	208/23355	4.08416e-12	2.20095e-10	1.24911e-10	Actb/Rhoc/Itgb1/F2r/Cav1/Gja1/Flna/Tgfb1/Rhoa/F11r/Smad7/Cxadr/Cdc42/Fscn1/Cgn/Heg1/Lsr/Epha2/Rac1/Vegfa/Cd9/Ext1/Ctnna1/Ramp2/Myo1c/Wdr1/Lims1/Actg1/Pmp22/Tjp2/Fermt2/Rassf8/Zfp703/Ctnnd1/Pard6b/Prkci/Hdac7/Actn4/Vcl/Cdh2/Efnb2/Rock2/Csk/Add1/Pecam1/Pkp2	46
GO:0051258	protein polymerization	57/1668	295/23355	4.42254e-12	2.36164e-10	1.34031e-10	Tmsb4x/Arpc1b/Tpm1/Sgk1/Pfn1/Cav1/Tmsb10/Gpx4/Cfl1/Gsn/Rhoa/Vasp/Bin1/Arpc2/Arhgap18/Mid1ip1/Arpc5/Cdc42ep5/Rac1/Dbn1/Actr3/Arpc4/Myadm/Myo1c/Chmp4b/Cdkn1b/Map1b/Arhgap28/Cyfip1/Sptbn1/Actr2/Cttn/Cotl1/Prkcd/Cdc42ep3/Arpc3/Grb2/Arf1/Capza2/Baiap2l1/Wasf2/Snx9/Map3k1/Kank3/Tmod3/Rps3/Nckap1/Capzb/Fkbp4/Add1/Vdac2/Hax1/Arf6/Trim27/Pecam1/Capza1/Svil	57
GO:0070372	regulation of ERK1 and ERK2 cascade	59/1668	312/23355	4.76767e-12	2.523e-10	1.43188e-10	Ccn1/Cavin3/F2r/Cav1/Apoe/Dusp6/App/Timp3/Gnai2/Tgfb1/Mif/Igf1/Akap12/Ccn2/Cd44/Tpbg/Ywhaz/Dab2/Nrp1/Spry2/Dusp4/Epha2/Acta2/Rap1b/Camk2d/Cflar/Gata4/Vegfa/Bmp2/Dusp3/Gstp1/Ece1/Ezr/Pdgfb/Xbp1/Gas6/Rap1a/Jun/Pdgfa/Clcf1/Phb2/Vegfb/Fermt2/Rras/Hras/Dusp1/Phb/Errfi1/Map2k1/Ptpn11/Csk/Hmgb1/Ptpn1/Spred1/Rapgef2/Mapk3/Klf4/Pin1/Hmgcr	59
GO:0042326	negative regulation of phosphorylation	70/1668	408/23355	6.10109e-12	3.1998e-10	1.81599e-10	Actb/Ier3/Wwtr1/Cav1/Cdkn1a/Apoe/Hspb1/Dusp6/Tgfb1/Rhoa/Igf1/Smad7/Midn/Trib1/Spry2/Prnp/Heg1/Dusp4/Pmepa1/Cadm4/Ppp1r15a/Psen2/Myadm/Grb10/Dusp3/Gstp1/Nupr1/Akt1/Xbp1/Casp3/Jun/Gadd45b/Cdkn1b/Pebp1/Zbed3/Prdx3/Hyal2/Prkcd/Ncor1/Ppp2ca/Dusp1/Dnaja1/Spag9/Gadd45a/Ctdsp1/Gadd45g/Errfi1/Dusp5/Prkar1a/Grk2/Rgs2/Hnrnpu/Akt1s1/Lats2/Hipk3/Inppl1/Csk/Tmed2/Eif4g1/Prpsap1/Tesk1/Pwp1/Ddit4/Ptpn1/Spred1/Tr…	70
GO:0007005	mitochondrion organization	79/1668	489/23355	6.34069e-12	3.29604e-10	1.87061e-10	Ier3/Gpx1/Slc25a5/Lmna/Myc/Vdac1/Sqstm1/Nectin2/Gabarapl1/Hk2/Tomm5/Igf1/Plaur/Cxadr/Tspo/Sco2/Chchd10/Ywhaz/Timm8a1/Cd24a/Armcx3/Atpif1/Trp53/Gabarap/Bag3/Cav2/Tomm20/Ppp2r2b/Mcl1/Hsd17b10/Vat1/Cdc37/Map1lc3b/Bcl2l11/Akt1/Ppp2cb/Plscr3/Prelid1/Jun/Hmgcl/Bcl2/Phb2/Alkbh7/Sesn2/Prdx3/Tomm40/Rab5if/Cttn/Fxn/Tmem126a/Timm17a/Hif1a/Slc25a4/Map1lc3a/Acaa2/Phb/Man2a1/Fis1/Map3k1/Stoml2/Ghitm/Tmem11/Pnp…	79
GO:1904375	regulation of protein localization to cell periphery	36/1668	139/23355	7.06597e-12	3.64083e-10	2.06629e-10	Actb/Itgb1/Sqstm1/Tgfb1/Tmbim1/Dab2/Pik3r1/Prnp/Epha2/Gpc4/Camk2d/Mmp14/Itga3/Actr3/Vamp8/Ldlrap1/Ezr/Pgrmc1/Akt1/Kif5b/Rap1a/Stx4a/Gnai1/Sptbn1/Rhog/Hras/Prkci/Gripap1/Rer1/Map2k1/Cltc/Csk/Arf6/Tmem59/Picalm/Dag1	36
GO:0043535	regulation of blood vessel endothelial cell migration	29/1668	94/23355	7.12799e-12	3.64085e-10	2.0663e-10	Ets1/Rgcc/Apoe/Hspb1/Map2k3/Thbs1/Igf2/Tgfb1/Rhoa/Igf1/Hmox1/Nfe2l2/Nrp1/Epha2/Anxa1/Ptgs2/Amotl1/Vegfa/Pdgfb/Akt1/Hif1a/Hdac7/Gadd45a/Atp5b/Plk2/Nus1/Fgfr1/Spred1/Klf4	29
GO:0071902	positive regulation of protein serine/threonine kinase activity	54/1668	274/23355	7.25398e-12	3.67326e-10	2.0847e-10	Ccnd2/Zeb2/Kitl/Rgcc/Prdx2/Map2k3/Igfbp6/App/Thbs1/Tgfb1/Rhoa/Mif/Igf1/Cd81/Ghr/Dab2/Cd24a/Hsp90ab1/Ccnd3/Pim1/Vegfa/Iqgap1/Bmp2/Pdgfb/Akt1/Ralb/Tpd52l1/Tead1/Gadd45b/Cdkn1b/Ripk1/Pdgfa/Dipk2a/Fermt2/Erp29/Prkcd/Hras/Ppp2ca/Spag9/Gadd45a/Ddx3x/Gadd45g/Map2k4/Map3k1/Irak1/Map2k1/Taok3/Ptpn11/Rps3/Csk/Arhgef5/Fgfr1/Ptpn1/Rapgef2	54
GO:0045766	positive regulation of angiogenesis	41/1668	175/23355	8.49992e-12	4.23123e-10	2.40136e-10	Itgb1/Ets1/Hspb1/Runx1/Thbs1/Mydgf/Igf2/F3/Hk2/Pdcd6/Rhob/S100a1/Anxa3/Hmox1/Itga5/Nfe2l2/Nrp1/Tnfrsf1a/Rtn4/Gata4/Ctsh/Vegfa/Gata6/Hmga2/Ramp2/Xbp1/Ago2/Pkm/Vegfb/Jak1/Rras/Hif1a/Smad1/Pdcl3/Btg1/Hipk2/Add1/Hmgb1/Mtdh/Klf4/Mdk	41
GO:1904018	positive regulation of vasculature development	41/1668	175/23355	8.49992e-12	4.23123e-10	2.40136e-10	Itgb1/Ets1/Hspb1/Runx1/Thbs1/Mydgf/Igf2/F3/Hk2/Pdcd6/Rhob/S100a1/Anxa3/Hmox1/Itga5/Nfe2l2/Nrp1/Tnfrsf1a/Rtn4/Gata4/Ctsh/Vegfa/Gata6/Hmga2/Ramp2/Xbp1/Ago2/Pkm/Vegfb/Jak1/Rras/Hif1a/Smad1/Pdcl3/Btg1/Hipk2/Add1/Hmgb1/Mtdh/Klf4/Mdk	41
GO:0051100	negative regulation of binding	40/1668	168/23355	8.85862e-12	4.37273e-10	2.48167e-10	Actb/Tle5/Cav1/Myc/Cdkn1a/Sri/Hmox1/B2m/Tmbim6/Dab2/Ctsz/Plscr1/Bag2/Sox11/Psen2/Pdgfb/Akt1/Jun/Ralb/Tdg/Zfpm1/Arhgap28/Nfib/Dnajb2/Hnrnpk/Stub1/1810037I17Rik/Csnk1e/Zfp593/Ppp1r2/Ppp3ca/Rest/Jak2/Smo/Ruvbl2/Atp2a2/Mapk3/Pin1/Ptprf/Ddit3	40
GO:1904951	positive regulation of establishment of protein localization	60/1668	325/23355	8.96952e-12	4.39058e-10	2.4918e-10	Wls/Sox4/Gja1/App/Acsl4/Flna/Tgfb1/Sri/Tcaf1/Igf1/Cdc42/Cd81/Arpc2/Tnfrsf1a/Pik3r1/Prnp/Pck2/Tcf7l2/Hsp90ab1/Ptbp1/Rab34/Bag3/Ptgs2/Rac1/Serp1/Actr3/Vamp8/Ezr/Myo1c/Xbp1/Kif5b/Gas6/Stx4a/Oxct1/Myh10/Hyal2/Prkcd/Hras/Adam9/Ripor1/Hif1a/Ran/Vamp2/Tmed10/Ywhae/Arf1/Fis1/Sar1a/B3gat3/Jak2/Hnrnpm/Glud1/Smo/Sh3glb1/Ppid/Zpr1/Arhgef5/Fyn/Arf6/Cd2ap	60
GO:0001837	epithelial to mesenchymal transition	37/1668	147/23355	9.12362e-12	4.4291e-10	2.51366e-10	Wwtr1/Phldb2/Rgcc/Tgfb1i1/Gja1/Flna/Tgfb1/Pdcd6/Smad7/Vasn/Dab2/Spry2/Rtn4/Tcf7l2/Sdcbp/Hnrnpab/Trip10/Vegfa/Loxl2/Bmp2/Phldb1/Bambi/Cul7/Pofut2/Fermt2/Zfp703/Rflnb/Hif1a/Ppp2ca/Col1a1/Ppp3r1/Tcof1/Fgfr1/Spred1/Pawr/Mdk/Dag1	37
GO:0048041	focal adhesion assembly	27/1668	83/23355	9.32302e-12	4.4888e-10	2.54754e-10	S100a10/Sdc4/Wnt4/Phldb2/Cfl1/Actn1/Nrp1/Mmp14/Rac1/Vegfa/Ptprk/Iqgap1/Dusp3/Dlc1/Lims1/Actg1/Bcl2/Itgav/Fermt2/Cttn/Vcl/Peak1/Pip5k1a/Ptpn11/Map4k4/Dapk3/Ldb1	27
GO:0043618	regulation of transcription from RNA polymerase II promoter in response to stress	20/1668	46/23355	9.86572e-12	4.71148e-10	2.67392e-10	Cebpb/Creb3l1/Hmox1/Tmbim6/Cited2/Nfe2l2/Trp53/Bag3/Ppp1r15a/Atf4/Vegfa/Klf2/Bach1/Jun/Egr1/Sesn2/Hif1a/Atf6/Nfe2l1/Ddit3	20
GO:0072593	reactive oxygen species metabolic process	57/1668	301/23355	1.03267e-11	4.89184e-10	2.77628e-10	Ier3/Ccn1/Gpx1/Prdx6/Cyba/Txnrd1/Cav1/Cdkn1a/Vdac1/Clu/Prdx2/App/Thbs1/Gnai2/Hk2/Tgfb1/Rhoa/Igf1/Ccn2/Tspo/Nfe2l2/Aldh2/Atpif1/Arf4/Trp53/Ddah2/Cflar/Gch1/Ptgs2/Rac1/Klf2/Gstp1/Pdgfb/Akt1/Eif5a/Ripk1/Bcl2/Selenos/Sesn2/Eif6/Prdx3/Cycs/Prkcd/Cat/Hif1a/Grb2/Gadd45a/Gnai3/Eef1a1/Por/Atp5g1/Jak2/Rock2/Ddit4/Fyn/Prdx5/Klf4	57
GO:0043620	regulation of DNA-templated transcription in response to stress	21/1668	51/23355	1.07299e-11	5.04217e-10	2.8616e-10	Cebpb/Creb3l1/Hmox1/Tmbim6/Cited2/Nfe2l2/Trp53/Bag3/Ppp1r15a/Atf4/Vegfa/Klf2/Bach1/Jun/Egr1/Sesn2/Hif1a/Atf6/Nfe2l1/Rela/Ddit3	21
GO:1903034	regulation of response to wounding	40/1668	170/23355	1.31825e-11	6.14557e-10	3.48781e-10	Anxa5/Anxa2/Itgb1/Tnfrsf12a/Wnt4/Phldb2/F2r/Cav1/Apoe/Prdx2/Gja1/Thbs1/Flna/Mif/Nfe2l2/Cd24a/Rtn4/Acta2/Cadm4/Anxa1/Cd9/Hbegf/Ano6/Pdgfb/Xbp1/Actg1/Pdgfa/Vegfb/Fermt2/Cers2/Prkcd/Hras/Tafa5/Map2k1/Hmgb1/Klf4/Hmgcr/Mdk/Ptprf/Slc12a2	40
GO:0048660	regulation of smooth muscle cell proliferation	40/1668	171/23355	1.60376e-11	7.41772e-10	4.2098e-10	Cyba/Cav1/Myc/Cdkn1a/Gja1/Thbs1/Gnai2/Rhoa/Igf1/Hmox1/Trib1/Pik3r1/Tcf7l2/Trp53/Camk2d/Ptgs2/Vegfa/Ereg/Adamts1/Hbegf/Ldlrap1/Pdgfb/Akt1/Jun/Egr1/Cdkn1b/Igfbp5/Hif1a/Tafa5/Comt/Phb/Gnai3/Grk2/Sf1/Rab5a/Irak1/Jak2/Efemp2/Klf4/Hmgcr	40
GO:0043536	positive regulation of blood vessel endothelial cell migration	22/1668	57/23355	1.62424e-11	7.44991e-10	4.22806e-10	Ets1/Hspb1/Map2k3/Thbs1/Igf2/Tgfb1/Igf1/Hmox1/Nfe2l2/Nrp1/Anxa1/Ptgs2/Amotl1/Vegfa/Pdgfb/Akt1/Hif1a/Hdac7/Atp5b/Plk2/Nus1/Fgfr1	22
GO:0001649	osteoblast differentiation	46/1668	216/23355	1.63609e-11	7.44991e-10	4.22806e-10	Clic1/Junb/Cebpb/Ccn1/Wwtr1/Gnas/Wnt4/Lmna/Gja1/Creb3l1/Igf2/Igf1/Cebpd/Epha2/Sox11/Atf4/Vegfa/Fhl2/Bmp2/Akt1/Limd1/Fndc3b/Bambi/Igfbp5/Twsg1/Cdk6/H3f3b/Pdlim7/Fermt2/H3f3a/Hdac7/Smad1/Col1a1/Areg/Jund/Rest/Ahr/Smo/Erh/Fgfr1/Yap1/Il6st/Fbn2/Crim1/Bmpr2/Dlk1	46
GO:0006914	autophagy	71/1668	426/23355	1.73405e-11	7.77541e-10	4.4128e-10	Vdac1/Sqstm1/Gabarapl1/Hk2/Tspo/Hmox1/Tmbim6/Atpif1/Rab7/Trp53/Gabarap/Gata4/Bag3/Rraga/Qsox1/Vamp8/Mcl1/Nupr1/Cdc37/Map1lc3b/Bcl2l11/Akt1/Xbp1/Ralb/Chmp4b/Rab12/Ormdl3/Bcl2/Pmp22/Phb2/Gramd1a/Sesn2/Ubxn6/Cttn/Stub1/Lgals8/Lamp2/Hif1a/Vmp1/Anxa7/Map1lc3a/Rab8a/Hspa8/Fez2/Ctsa/Fis1/Gnai3/Eif4g2/Usp10/Lix1l/Map2k1/Atf6/Cltc/Trappc4/Sh3glb1/Dap/Ift20/Eif4g1/Hmgb1/Plk2/Mtdh/Cisd2/Larp1/Trim27/Gabarap…	71
GO:0061919	process utilizing autophagic mechanism	71/1668	426/23355	1.73405e-11	7.77541e-10	4.4128e-10	Vdac1/Sqstm1/Gabarapl1/Hk2/Tspo/Hmox1/Tmbim6/Atpif1/Rab7/Trp53/Gabarap/Gata4/Bag3/Rraga/Qsox1/Vamp8/Mcl1/Nupr1/Cdc37/Map1lc3b/Bcl2l11/Akt1/Xbp1/Ralb/Chmp4b/Rab12/Ormdl3/Bcl2/Pmp22/Phb2/Gramd1a/Sesn2/Ubxn6/Cttn/Stub1/Lgals8/Lamp2/Hif1a/Vmp1/Anxa7/Map1lc3a/Rab8a/Hspa8/Fez2/Ctsa/Fis1/Gnai3/Eif4g2/Usp10/Lix1l/Map2k1/Atf6/Cltc/Trappc4/Sh3glb1/Dap/Ift20/Eif4g1/Hmgb1/Plk2/Mtdh/Cisd2/Larp1/Trim27/Gabarap…	71
GO:2001243	negative regulation of intrinsic apoptotic signaling pathway	29/1668	98/23355	2.25031e-11	1.00139e-09	5.68321e-10	Tpt1/Gpx1/Clu/Hspb1/Creb3l1/Mif/Plaur/Cd44/Tmbim6/Creb3/Nfe2l2/Ptgs2/Mcl1/Akt1/Xbp1/Ybx3/Herpud1/Bcl2/Selenos/Grina/Hif1a/Pttg1ip/Dnaja1/Ddx3x/Map2k1/Sh3glb1/Vdac2/Ivns1abp/Ptpn1	29
GO:0002040	sprouting angiogenesis	33/1668	124/23355	2.36889e-11	1.04623e-09	5.93768e-10	Itgb1/Parva/Creb3l1/Thbs1/Rhoa/S100a1/Sema3e/Cdc42/Hmox1/Itga5/Nrp1/Rtn4/Epha2/Anxa1/Ptgs2/Vegfa/Loxl2/Klf2/Nr4a1/Ramp2/Akt1/Rnf213/Pkm/Vegfb/Jak1/Hdac7/Smad1/Efnb2/Jmjd6/Hmgb1/Plk2/Spred1/Klf4	33
GO:0048638	regulation of developmental growth	68/1668	403/23355	2.64356e-11	1.15564e-09	6.55862e-10	H19/Gnas/Tnfrsf12a/Cdkn1a/Apoe/Cfl1/Dusp6/Gja1/App/Igf2/Naca/Igf1/Sema3e/Smad7/Cxadr/Ghr/Cited2/Nrp1/Zfpm2/Rtn4/Tcf7l2/Gata4/Stc2/Ifrd1/Trip10/Serp1/Dbn1/Pim1/Actr3/Vegfa/Gata6/Hmga2/Cdk4/Ezr/Bcl2l11/Akt1/Ybx3/Vgll4/Ppib/Ncam1/Cdkn1b/Map1b/Ripk1/Bcl2/Sema4b/Cyfip1/Hnrnpk/Cttn/Fxn/Wwc2/Ncor1/Slc25a4/Spag9/Eif4g2/Rgs2/Sema6d/Lats2/Atp5g1/Ahr/Smo/Sh3glb1/Foxp1/Fgfr1/Yap1/Picalm/Pin1/Bmpr2/Socs2	68
GO:0009896	positive regulation of catabolic process	74/1668	457/23355	2.65596e-11	1.15564e-09	6.55862e-10	Ier3/Cav1/Myc/Vdac1/Clu/Apoe/Gja1/App/Btg2/Msn/Mif/Igf1/Smad7/Hmox1/Cd81/Trib1/Dab2/Nedd4/Zfp36/Atpif1/Rab7/Ldlr/Zfp36l1/Bag3/Bag2/Trib2/Acsl5/Psen2/Nupr1/Ezr/Bcl2l11/Akt1/Xbp1/Vgll4/Ralb/Ndfip1/Ago2/Herpud1/Rab12/Ormdl3/Phb2/Dnajb2/Sesn2/Stub1/Prkcd/Pnpla2/Adam9/Csnk1e/Hif1a/Dda1/Pttg1ip/Gnai3/Gpc3/Snx9/Hnrnpd/Map2k1/Atf6/Rock2/Rnft1/Sh3glb1/Zfp36l2/Hmgb1/Plk2/Rad23a/Mtdh/Ddb1/Larp1/Ptpn1/Trim27…	74
GO:0042982	amyloid precursor protein metabolic process	25/1668	75/23355	2.97674e-11	1.28569e-09	7.29671e-10	Itm2c/Clu/Apoe/Soat1/App/Igf1/Bin1/Prnp/Rtn4/Itm2a/Psen2/Ldlrap1/Casp3/Ago2/Fkbp1a/Itm2b/Aph1a/Adam9/Csnk1e/Tmed10/Rock2/Rela/Pawr/Picalm/Pin1	25
GO:1901216	positive regulation of neuron death	33/1668	126/23355	3.78925e-11	1.62468e-09	9.22056e-10	Clu/Apoe/App/Capn2/Rhoa/Casp8/Cdc42/Ctsz/Tnfrsf1a/Prnp/Trp53/Atf4/Ppp2r2b/Mcl1/Fos/Bcl2l11/Casp3/Jun/Egr1/Ube2m/Fis1/Map2k4/Efnb2/Rest/Atp5g1/Trp53bp2/Ddit4/Fyn/Pawr/Picalm/Pin1/Ptprf/Ddit3	33
GO:0031331	positive regulation of cellular catabolic process	66/1668	389/23355	4.0517e-11	1.71428e-09	9.7291e-10	Cav1/Myc/Vdac1/Clu/Apoe/App/Btg2/Msn/Mif/Igf1/Smad7/Hmox1/Cd81/Trib1/Dab2/Zfp36/Atpif1/Ldlr/Zfp36l1/Bag3/Bag2/Trib2/Acsl5/Psen2/Nupr1/Ezr/Bcl2l11/Akt1/Xbp1/Vgll4/Ralb/Ago2/Herpud1/Rab12/Ormdl3/Phb2/Dnajb2/Sesn2/Stub1/Prkcd/Pnpla2/Adam9/Csnk1e/Hif1a/Dda1/Pttg1ip/Gnai3/Snx9/Hnrnpd/Map2k1/Atf6/Rock2/Rnft1/Sh3glb1/Zfp36l2/Hmgb1/Plk2/Rad23a/Mtdh/Larp1/Ptpn1/Trim27/Tmem59/Mapk3/Rc3h1/Ddit3	66
GO:0008637	apoptotic mitochondrial changes	31/1668	113/23355	4.05661e-11	1.71428e-09	9.7291e-10	Ier3/Gpx1/Slc25a5/Lmna/Hk2/Igf1/Plaur/Chchd10/Cd24a/Atpif1/Trp53/Ppp2r2b/Mcl1/Bcl2l11/Akt1/Ppp2cb/Plscr3/Prelid1/Jun/Bcl2/Fxn/Slc25a4/Acaa2/Fis1/Map3k1/Ghitm/Pnp/Sh3glb1/Vdac2/Jtb/Atg3	31
GO:2000377	regulation of reactive oxygen species metabolic process	44/1668	207/23355	4.79903e-11	2.01353e-09	1.14275e-09	Ier3/Cyba/Cav1/Cdkn1a/Vdac1/Clu/Prdx2/App/Thbs1/Gnai2/Hk2/Tgfb1/Rhoa/Igf1/Tspo/Nfe2l2/Aldh2/Arf4/Trp53/Ddah2/Cflar/Gch1/Ptgs2/Rac1/Klf2/Gstp1/Pdgfb/Akt1/Eif5a/Ripk1/Bcl2/Selenos/Eif6/Prkcd/Hif1a/Grb2/Gadd45a/Gnai3/Eef1a1/Atp5g1/Jak2/Rock2/Fyn/Klf4	44
GO:0048659	smooth muscle cell proliferation	40/1668	177/23355	5.014e-11	2.08881e-09	1.18547e-09	Cyba/Cav1/Myc/Cdkn1a/Gja1/Thbs1/Gnai2/Rhoa/Igf1/Hmox1/Trib1/Pik3r1/Tcf7l2/Trp53/Camk2d/Ptgs2/Vegfa/Ereg/Adamts1/Hbegf/Ldlrap1/Pdgfb/Akt1/Jun/Egr1/Cdkn1b/Igfbp5/Hif1a/Tafa5/Comt/Phb/Gnai3/Grk2/Sf1/Rab5a/Irak1/Jak2/Efemp2/Klf4/Hmgcr	40
GO:0031032	actomyosin structure organization	44/1668	208/23355	5.67241e-11	2.34646e-09	1.33169e-09	S100a10/Rhoc/Sdc4/Tpm1/Cnn3/Itgb1/Pfn1/Wnt4/Phldb2/Rgcc/Rhoa/Ccn2/F11r/Nrp1/Krt8/Pik3r1/Csrp1/Cflar/Pdlim1/Cnn2/Rac1/Myh9/Wdr1/Dlc1/Actg1/Arhgap28/Fermt2/Epb41l1/Kank2/Zyx/Myh10/Itgb5/Tnfaip1/Csrp2/Prkar1a/Wasf2/Kank3/Fam171a1/Tmod3/Rock2/Tesk1/Foxp1/Arhgef5/Mef2a	44
GO:0071375	cellular response to peptide hormone stimulus	50/1668	257/23355	7.0071e-11	2.8783e-09	1.63353e-09	Anxa5/Sgk1/Cav1/Eif4ebp1/Cfl1/Gnai2/Igf2/Ybx1/Ptpre/Igf1/Ghr/Pik3r1/Pck2/Ccnd3/Zfp36l1/Ywhag/Cav2/Grb10/Cdk4/Nr4a1/Akt1/Myo1c/Xbp1/Pkm/Rab12/Bcar1/Cyfip1/Hnrnpk/Rangap1/Prkcd/Prkci/Vamp2/Grb2/Rab8a/Grk2/Baiap2l1/Nfkb1/Leprot/Inppl1/Srsf3/Ptpn11/Jak2/Rock2/Csk/Rab8b/Rela/Ptpn1/Socs2/Atp2b1/Ptprf	50
GO:0010720	positive regulation of cell development	63/1668	368/23355	7.64396e-11	3.1181e-09	1.76962e-09	Vim/S100a10/Zeb2/Sgk1/Tnfrsf12a/Myc/Apoe/Runx1/Flna/Tgfb1/Igf1/F11r/Smad7/Tspo/Bin1/Trib1/Dab2/Arpc2/Nrp1/Rtn4/Rac1/Dbn1/Sox11/Actr3/Vegfa/Myadm/Bmp2/C1qbp/Lims1/Cul7/Serpinf1/Map1b/Plxnb2/Bcl2/Clcf1/Fermt2/Cyfip1/Actr2/Fxn/Prkci/Hif1a/Man2a1/Rheb/Eif4g2/Skil/Map2k1/Triobp/Ptprd/Atp5g1/Caprin1/Smo/Sh3glb1/Add1/Rela/Hes1/Tesk1/Il6st/Ppp1cc/Picalm/Bmpr2/Mdk/Ptprf/Dag1	63
GO:0050808	synapse organization	76/1668	486/23355	7.87972e-11	3.1921e-09	1.81162e-09	Sparc/Actb/Col4a1/Pfn1/F2r/Apoe/Cfl1/App/Tubb5/Flna/Rhoa/Actn1/Sema3e/Cdc42/Tpbg/Chchd10/Ywhaz/Nrp1/Pik3r1/Nedd4/Prnp/Tuba1a/Gpc4/Sdcbp/Arf4/Flrt2/Dbn1/Itga3/Actr3/Sorbs2/Sparcl1/Pgrmc1/Pdgfb/Cacnb2/Chmp4b/Plxnb2/Pmp22/Palld/Obsl1/Cyfip1/Myh10/Actr2/Hnrnpk/Cttn/Zdhhc12/Adgrl2/Hspa8/Arf1/Cdh2/Rheb/Erc1/Malat1/Wasf2/Gripap1/Pcdh17/Rer1/Mesd/Efnb2/Ppfibp1/Ptprd/Nptn/Rest/Caprin1/Rock2/Utrn/Abhd17a/T…	76
GO:0052547	regulation of peptidase activity	69/1668	422/23355	8.0392e-11	3.2344e-09	1.83563e-09	Serpinh1/Ccn1/Psme2/Gpx1/Timp1/Gapdh/F2r/Cav1/Myc/Cstb/App/Psme1/Thbs1/Timp3/F3/Serpinb6b/Gsn/Rhoa/Pdcd6/Casp8/Igf1/Ccn2/Plaur/Bin1/Cd44/Cflar/Rcn3/Ctsh/Ptgs2/Cst8/Vegfa/Bcl10/Nr4a1/Lxn/Bcl2l11/Akt1/Serpinb6a/Prelid1/Dlc1/Gas6/Gramd4/Mtch1/Timp2/Serpinf1/Herpud1/Pebp1/Arl6ip5/Aph1a/Cycs/Gpi1/Ppp2ca/Furin/Tmed10/Ddx3x/Fis1/Gpc3/Grk2/Por/Cst3/Rest/Psma3/Jak2/Rock2/Rps3/Dap/Fyn/Pawr/Picalm/Klf4	69
GO:0001952	regulation of cell-matrix adhesion	32/1668	123/23355	9.02111e-11	3.60476e-09	2.04582e-09	S100a10/Sdc4/Wnt4/Phldb2/Cfl1/Thbs1/Sema3e/Nrp1/Pik3r1/Ddr1/Mmp14/Rac1/Vegfa/Iqgap1/Dusp3/Dlc1/Lims1/Actg1/Cdk6/Bcl2/Fermt2/Rras/Vcl/Peak1/Ptpn11/Utrn/Ninj1/Map4k4/Efemp2/Dapk3/Ldb1/Dag1	32
GO:0009895	negative regulation of catabolic process	56/1668	310/23355	1.05497e-10	4.18707e-09	2.3763e-09	Ier3/Anxa2/Timp1/Hnrnpa0/Timp3/Flna/Ybx1/Tspo/Hmox1/Hsp90ab1/Zfp36/Sdcbp/Trp53/Usp25/Ptbp1/Gata4/Rraga/Psen2/Vegfa/Qsox1/Mcl1/Cyp51/Nupr1/Akt1/Azin1/Chmp4b/Timp2/Bcl2/Mapkapk2/Syncrip/Snx3/Ncor1/Furin/Phb/Pdcl3/Fez2/Ctsa/Eif4g2/Dhx9/Hnrnpu/Hnrnpd/Laptm4b/Cst3/Hipk2/Elavl1/Dap/Eif4g1/Rela/Caml/Ddit4/Fyn/Larp1/Gabarapl2/Pin1/Hmgcr/Phf23	56
GO:0150116	regulation of cell-substrate junction organization	23/1668	68/23355	1.30693e-10	5.15227e-09	2.92408e-09	S100a10/Sdc4/Wnt4/Phldb2/Cfl1/Nrp1/Pik3r1/Mmp14/Rac1/Vegfa/Iqgap1/Dusp3/Dlc1/Lims1/Actg1/Fermt2/Vcl/Peak1/Ptpn11/Map4k4/Arf6/Dapk3/Ldb1	23
GO:0060541	respiratory system development	50/1668	262/23355	1.43275e-10	5.61067e-09	3.18423e-09	Sparc/Meg3/Tgfb1/Tns3/Igf1/Ccn2/Cdc42/Ywhaz/Ctsz/Spry2/Zfpm2/Heg1/Gata4/Rcn3/Mgp/Mmp14/Ctsh/Itga3/Sox11/Psen2/Vegfa/Klf2/Gata6/Hmga2/Ext1/Ppp1ca/Fndc3b/Igfbp5/Ltbp3/Pdgfa/Nfib/Hs6st1/Stk40/Ppp3r1/Man2a1/Errfi1/Gpc3/Asah1/Thra/Map2k1/Jmjd6/Hes1/Hmgb1/Foxp1/Fgfr1/Yap1/Mapk3/Rdh10/Bmpr2/Dag1	50
GO:0052548	regulation of endopeptidase activity	60/1668	348/23355	1.6113e-10	6.23865e-09	3.54063e-09	Serpinh1/Ccn1/Psme2/Gpx1/Timp1/Gapdh/F2r/Myc/App/Psme1/Thbs1/Timp3/F3/Serpinb6b/Gsn/Rhoa/Pdcd6/Casp8/Igf1/Ccn2/Plaur/Bin1/Cd44/Cflar/Ptgs2/Vegfa/Bcl10/Nr4a1/Bcl2l11/Akt1/Serpinb6a/Prelid1/Dlc1/Gas6/Gramd4/Mtch1/Timp2/Serpinf1/Herpud1/Arl6ip5/Aph1a/Cycs/Gpi1/Ppp2ca/Furin/Tmed10/Ddx3x/Fis1/Grk2/Por/Rest/Psma3/Jak2/Rock2/Rps3/Dap/Fyn/Pawr/Picalm/Klf4	60
GO:0014909	smooth muscle cell migration	28/1668	99/23355	1.61436e-10	6.23865e-09	3.54063e-09	Tmsb4x/Myc/Parva/F3/Rhoa/Mif/Igf1/Trib1/Arpc2/Nfe2l2/Ddr1/Camk2d/Arpc5/Plat/Grb10/Iqgap1/Adamts1/Pdgfb/Egr1/Igfbp5/Bcl2/Pdgfa/Tafa5/Rab5a/Sema6d/Smo/Il6st/Mdk	28
GO:0010256	endomembrane system organization	69/1668	429/23355	1.68988e-10	6.48783e-09	3.68205e-09	Cav1/Lmna/Syne2/Sqstm1/Clu/Nectin2/Gsn/Myof/Bin1/Cdc42/Tmed5/Ehd2/Ywhaz/Rtn4/Plscr1/Col5a1/Anxa6/Ptbp1/Reep3/Myh9/Cav2/Degs1/Ano6/Tmed1/Akt1/Plscr3/Chmp4b/Cul7/Stx4a/Flot1/Zbed3/Myh10/Sptbn1/Prkcd/Snx3/Vmp1/Tor1aip2/Ugcg/Polr2m/Tor1b/Tmed10/Ccdc47/Baiap2l1/Snx9/Rab5a/Laptm4b/Map2k1/Tor1a/Pacsin2/Usp6nl/Cltc/Tmed9/Sec61a1/Tmem9/Sh3glb1/Tmed2/Surf4/Rab2a/Syngr2/Hook3/Atp2a2/Tram1/Tmed7/Mapk3/Ubl4a/…	69
GO:2000146	negative regulation of cell motility	54/1668	297/23355	1.76751e-10	6.7418e-09	3.82619e-09	Cd63/Tpm1/Timp1/Wnt4/Phldb2/Rgcc/Apoe/Cfl1/Gja1/Thbs1/Tgfb1/Rhoa/Mif/Rhob/Tcaf1/Dpysl3/Trib1/Cited2/Nfe2l2/Col3a1/Abhd2/Idh2/Adgrg1/Cnn2/Rac1/Ptprk/Dusp3/Ctnna1/Rap2b/Pdgfb/Akt1/Dlc1/Mcc/Srgap1/Serpinf1/Igfbp5/Arhgdia/Bcl2/Cers2/Rras/Hyal2/Clic4/Tafa5/Dusp1/Gadd45a/Sema6d/Sinhcaf/Nisch/Spred1/Klf4/Pin1/Nr2f2/Pkp2/Dag1	54
GO:0043523	regulation of neuron apoptotic process	51/1668	272/23355	1.81866e-10	6.89213e-09	3.91151e-09	Cebpb/Set/F2r/Apoe/Prdx2/Axl/App/Btg2/Rhoa/Cdc42/Hmox1/Ctsz/Nrp1/Tnfrsf1a/Prnp/Hsp90ab1/Sigmar1/Trp53/Atf4/Vegfa/Ppp2r2b/Mcl1/Bcl2l11/Casp3/Jun/Egr1/Bcl2/Clcf1/Vegfb/Prdx3/Hras/Ube2m/Prkci/Gpi1/Hif1a/Aars/Fis1/Map2k4/Akt1s1/Snx6/Hipk2/Jak2/Smo/Nes/Zpr1/Fyn/Pawr/Pin1/Mdk/Ptprf/Ddit3	51
GO:0040013	negative regulation of locomotion	58/1668	332/23355	1.91693e-10	7.21798e-09	4.09643e-09	Cd63/Tpm1/Timp1/Wnt4/Phldb2/Rgcc/Apoe/Cfl1/Gja1/Thbs1/Tgfb1/Rhoa/Mif/Rhob/Tcaf1/Dpysl3/Sema3e/Trib1/Cited2/Nfe2l2/Nrp1/Col3a1/Abhd2/Idh2/Adgrg1/Cnn2/Rac1/Dbn1/Ptprk/Dusp3/Ctnna1/Rap2b/Pdgfb/Akt1/Dlc1/Mcc/Srgap1/Serpinf1/Igfbp5/Arhgdia/Bcl2/Sema4b/Cers2/Rras/Hyal2/Clic4/Tafa5/Dusp1/Gadd45a/Sema6d/Sinhcaf/Nisch/Spred1/Klf4/Pin1/Nr2f2/Pkp2/Dag1	58
GO:0071496	cellular response to external stimulus	52/1668	281/23355	1.9834e-10	7.4207e-09	4.21149e-09	Ldha/Tle5/Wnt4/Cav1/Cdkn1a/Axl/Fosl1/Gabarapl1/Asns/F11r/Got1/Nfe2l2/Tcf7l2/Trp53/Gabarap/Bag3/Cnn2/Piezo1/Rac1/Rraga/Pim1/Atf4/Fos/Map1lc3b/Akt1/Xbp1/Gas6/Jun/Ralb/Itga6/Arhgdia/Bcl2/Sesn2/Kank2/Slc2a1/Ripor1/Lamp2/Map1lc3a/Col1a1/Sik1/Comt/Mybbp1a/Atp1a1/Ptpn11/Rrp8/Pdia3/Sh3glb1/Dap/Eif4g1/Gabarapl2/Mapk3/Dag1	52
GO:0014812	muscle cell migration	30/1668	113/23355	2.01994e-10	7.46234e-09	4.23512e-09	Tmsb4x/Myc/Parva/F3/Naca/Rhoa/Mif/Igf1/Trib1/Arpc2/Nfe2l2/Ddr1/Camk2d/Anxa1/Arpc5/Plat/Grb10/Iqgap1/Adamts1/Pdgfb/Egr1/Igfbp5/Bcl2/Pdgfa/Tafa5/Rab5a/Sema6d/Smo/Il6st/Mdk	30
GO:1903076	regulation of protein localization to plasma membrane	30/1668	113/23355	2.01994e-10	7.46234e-09	4.23512e-09	Actb/Itgb1/Sqstm1/Tgfb1/Tmbim1/Dab2/Pik3r1/Prnp/Epha2/Camk2d/Mmp14/Itga3/Actr3/Vamp8/Ldlrap1/Ezr/Pgrmc1/Akt1/Kif5b/Stx4a/Sptbn1/Rhog/Prkci/Gripap1/Rer1/Cltc/Csk/Arf6/Tmem59/Picalm	30
GO:0007163	establishment or maintenance of cell polarity	45/1668	224/23355	2.08369e-10	7.64975e-09	4.34148e-09	Actb/Rnd3/Rhoc/Itgb1/Lmna/Syne2/Cfl1/Gja1/Parva/Msn/Gsn/Rhoa/Rhob/Igf1/Cdc42/Amotl2/Fscn1/Spry2/Hsp90ab1/Arf4/Rap1b/Arpc5/Pdlim1/Amotl1/Rac1/Myh9/Actr3/Fam89b/Ezr/Ctnna1/Wdr1/Lims1/Rhobtb3/Map1b/Bccip/Actr2/Rhog/Pard6b/Prkci/Nckap1/Ift20/Hes1/Cyth3/Map4/Arf6	45
GO:0006091	generation of precursor metabolites and energy	66/1668	404/23355	2.15009e-10	7.8445e-09	4.45201e-09	Ier3/Ldha/Aldoa/Gnas/Cavin3/Tpi1/Gapdh/Myc/App/Igf2/Pgam1/Hk2/Rhoa/Mif/Igf1/Sco2/Chchd10/Coq10b/Pgk1/Shmt2/Tcf7l2/Trp53/Idh2/Eno1/Tkt/Dyrk2/Grb10/Nupr1/Ppp1ca/Akt1/Taldo1/Prelid1/Hmgcl/Slc25a13/Zbtb7a/Pkm/Oxct1/Pdha1/Phb2/Eif6/Cycs/Fxn/Cat/Gpi1/Hif1a/Ncor1/Mdh1/Stk40/Mybbp1a/Ppp1r2/Galk1/Atp5b/Stoml2/Uqcrq/Gadd45gip1/Uqcrb/Idh3b/Hmgb1/Uqcrfs1/Mdh2/Ddit4/Dlst/Il6st/Ppp1cc/Cox20/Pgd	66
GO:0043434	response to peptide hormone	59/1668	342/23355	2.23371e-10	8.09926e-09	4.59659e-09	Anxa5/Sgk1/Cav1/Eif4ebp1/Cfl1/Gnai2/Igf2/Ybx1/Ptpre/Igf1/Ghr/Pik3r1/Pck2/Ccnd3/Anxa1/Gatm/Zfp36l1/Ywhag/Cav2/Grb10/Cdk4/Nr4a1/Akt1/Myo1c/Xbp1/Egr1/Pkm/Rab12/Sesn2/Eif6/Bcar1/Zbed3/Cyfip1/Hnrnpk/Rangap1/Prkcd/Prkci/Vamp2/Grb2/Rab8a/Grk2/Baiap2l1/Nfkb1/Srsf5/Leprot/Inppl1/Srsf3/Ptpn11/Jak2/Rock2/Csk/Rab8b/Rela/Stxbp3/Ptpn1/Atp2a2/Socs2/Atp2b1/Ptprf	59
GO:0001666	response to hypoxia	43/1668	210/23355	2.7854e-10	1.00377e-08	5.69672e-09	Sox4/Cav1/Eif4ebp1/Myc/Rgcc/Fosl2/Vasn/Hmox1/Tmbim6/Cited2/Nfe2l2/Pgk1/Cd24a/Rtn4/Trp53/Camk2d/Zfp36l1/Vegfa/Loxl2/Plat/Gata6/Bmp2/Ece1/Bach1/Akt1/Limd1/Egr1/Hp1bp3/Bcl2/Vegfb/Prmt2/Stub1/Gnb1/Cat/Hif1a/Acaa2/Cr1l/Map2k1/Rest/Atp1b1/Rock2/Ddit4/Pin1	43
GO:0010657	muscle cell apoptotic process	28/1668	102/23355	3.46638e-10	1.24156e-08	7.04623e-09	Gapdh/Cav1/Capn2/Naca/Igf1/Hmox1/Nfe2l2/Pik3r1/Trp53/Camk2d/Cflar/Gata4/Bag3/Trip10/Atf4/Gata6/Nupr1/Eif5a/Bcl2/Dipk2a/Gnb1/Slc25a4/Hspa8/Grk2/Map2k4/Jak2/Hmgcr/Mdk	28
GO:0001933	negative regulation of protein phosphorylation	60/1668	355/23355	3.63717e-10	1.29483e-08	7.34858e-09	Actb/Wwtr1/Cav1/Cdkn1a/Apoe/Hspb1/Dusp6/Tgfb1/Igf1/Smad7/Trib1/Spry2/Prnp/Heg1/Dusp4/Pmepa1/Cadm4/Ppp1r15a/Psen2/Myadm/Dusp3/Gstp1/Akt1/Xbp1/Casp3/Jun/Gadd45b/Cdkn1b/Pebp1/Zbed3/Hyal2/Prkcd/Ppp2ca/Dusp1/Dnaja1/Spag9/Gadd45a/Ctdsp1/Gadd45g/Errfi1/Dusp5/Prkar1a/Grk2/Rgs2/Akt1s1/Lats2/Hipk3/Inppl1/Tmed2/Eif4g1/Tesk1/Pwp1/Ddit4/Ptpn1/Spred1/Trim27/Pecam1/Hmgcr/Nr2f2/Cdkn1c	60
GO:0016055	Wnt signaling pathway	69/1668	438/23355	4.25385e-10	1.50525e-08	8.54277e-09	Tle5/Zeb2/Wwtr1/Wls/Sox4/Wnt4/Cav1/Myc/Apoe/Tgfb1i1/App/Cpe/Tgfb1/Cd44/Amotl2/Dab2/Tcf7l2/Gpc4/Amotl1/Rac1/Itga3/Grb10/Sdc1/Bmp2/Frat2/Hmga2/Tax1bp3/G3bp1/Ext1/Rnf213/Limd1/Vgll4/Egr1/Tle3/Mcc/Bambi/Fermt2/Zbed3/Zfp703/Ctnnd1/Csnk1e/Snx3/Col1a1/Ddx3x/Lzts2/Grk6/Cdh2/Gpc3/Nfkb1/Thra/Mesd/Rab5a/Mbd2/Lats2/Amfr/Tmem9/Ift20/Ddb1/Ruvbl1/Ruvbl2/Rtf1/Yap1/Klf4/Nxn/Pin1/Mdk/Dapk3/Ddit3/Ldb1	69
GO:0045454	cell redox homeostasis	22/1668	66/23355	4.53516e-10	1.59518e-08	9.05317e-09	Txn1/Gpx1/Prdx6/Txnrd1/Prdx2/Sco2/Nfe2l2/Txndc5/Qsox1/Gsr/Selenos/Glrx5/Prdx3/Txn2/Sh3bgrl3/Txndc15/Glrx2/Pdia3/Nfe2l1/Prdx5/Nxn/Ddit3	22
GO:0060562	epithelial tube morphogenesis	64/1668	393/23355	4.60857e-10	1.61135e-08	9.14495e-09	Col4a1/Zeb2/Sdc4/Pfn1/Sox4/Wnt4/Myc/Cfl1/Gja1/Tgfb1/Rhoa/Rhob/Lmo4/Vasp/Casp8/Igf1/Sema3e/B4galt1/Cd44/Cited2/Ctsz/Nrp1/Spry2/Ddr1/Epha2/Gata4/Mgp/Mmp14/Ctsh/Tgif1/Tead2/Sox11/Pbx1/Vegfa/Bmp2/Bcl10/Hmga2/Ext1/Ppp1ca/Casp3/Dlc1/Tead1/Plxnb2/Bcl2/Phb2/Prkx/Clic4/Hif1a/Areg/Ppp3r1/Lzts2/Gpc3/Efnb2/Ahr/Rock2/Nckap1/Smo/Tmed2/Hes1/Yap1/Rdh10/Mdk/Slc12a2/Dag1	64
GO:0003012	muscle system process	66/1668	412/23355	5.00615e-10	1.74001e-08	9.87511e-09	Myl6/Cald1/Tpm4/Aldoa/Tpm1/Tpm3/Cyba/F2r/Cav1/Lmna/Map2k3/Flna/Sri/Gsn/Rhoa/Tpm2/Igf1/Ccn2/Smad7/Bin1/Sco2/Tnfrsf1a/Acta2/Anxa6/Camk2d/Cflar/Gata4/Gatm/Smtn/Ptgs2/Trip10/Dbn1/Psen2/Gata6/Sorbs2/Ece1/Cacnb2/Arhgap42/Tead1/Fkbp1a/Igfbp5/Ormdl3/Vegfb/Gtf2i/Cttn/Slc25a4/Errfi1/Grk2/Rgs2/Map2k4/Hsbp1/Map2k1/Atp1a1/Tmod3/Ppp3ca/Atp1b1/Rock2/Foxp1/Atp2a2/Pawr/Pdlim5/Klf4/Pin1/Mef2a/Atp2b1/Pkp2	66
GO:0010660	regulation of muscle cell apoptotic process	27/1668	97/23355	5.06814e-10	1.74095e-08	9.88046e-09	Gapdh/Cav1/Capn2/Naca/Igf1/Hmox1/Nfe2l2/Pik3r1/Trp53/Camk2d/Cflar/Gata4/Bag3/Trip10/Atf4/Gata6/Nupr1/Eif5a/Bcl2/Dipk2a/Slc25a4/Hspa8/Grk2/Map2k4/Jak2/Hmgcr/Mdk	27
GO:0030838	positive regulation of actin filament polymerization	27/1668	97/23355	5.06814e-10	1.74095e-08	9.88046e-09	Arpc1b/Pfn1/Gsn/Rhoa/Vasp/Bin1/Arpc2/Arpc5/Cdc42ep5/Rac1/Actr3/Arpc4/Myo1c/Cyfip1/Actr2/Cttn/Cdc42ep3/Arpc3/Grb2/Arf1/Baiap2l1/Wasf2/Snx9/Map3k1/Nckap1/Arf6/Trim27	27
GO:0051896	regulation of protein kinase B signaling	38/1668	175/23355	5.16921e-10	1.76484e-08	1.0016e-08	Gpx1/Itgb1/Cavin3/Axl/Thbs1/Mydgf/Igf2/F3/Tgfb1/Pdcd6/Igf1/Tpbg/Spry2/Rtn4/Tcf7l2/Hsp90ab1/Epha2/Gata4/Rcn3/Vegfa/C1qbp/Hbegf/Gas6/Phlda3/Igfbp5/Pdgfa/Clcf1/Vegfb/Fermt2/Rras/Hyal2/Phb/Mtdh/Hax1/Fgfr1/Klf4/Ddit3/Dag1	38
GO:0198738	cell-cell signaling by wnt	69/1668	440/23355	5.19777e-10	1.76484e-08	1.0016e-08	Tle5/Zeb2/Wwtr1/Wls/Sox4/Wnt4/Cav1/Myc/Apoe/Tgfb1i1/App/Cpe/Tgfb1/Cd44/Amotl2/Dab2/Tcf7l2/Gpc4/Amotl1/Rac1/Itga3/Grb10/Sdc1/Bmp2/Frat2/Hmga2/Tax1bp3/G3bp1/Ext1/Rnf213/Limd1/Vgll4/Egr1/Tle3/Mcc/Bambi/Fermt2/Zbed3/Zfp703/Ctnnd1/Csnk1e/Snx3/Col1a1/Ddx3x/Lzts2/Grk6/Cdh2/Gpc3/Nfkb1/Thra/Mesd/Rab5a/Mbd2/Lats2/Amfr/Tmem9/Ift20/Ddb1/Ruvbl1/Ruvbl2/Rtf1/Yap1/Klf4/Nxn/Pin1/Mdk/Dapk3/Ddit3/Ldb1	69
GO:0006913	nucleocytoplasmic transport	54/1668	307/23355	6.2381e-10	2.09386e-08	1.18833e-08	Ier3/Txn1/Lmna/Cdkn1a/Cfl1/Flna/Tgfb1/Tnfrsf1a/Pik3r1/Tcf7l2/Hsp90ab1/Trp53/Bag3/Ptgs2/Ifi27/Akt1/Xbp1/Gas6/Eif5a/Anp32a/Thoc7/Phb2/Mlx/Eif6/Rangap1/Hyal2/Prkcd/Kpnb1/Ppp2ca/Ran/Rrs1/Pttg1ip/Hspa8/Ywhae/Ppp3r1/Supt6/Dhx9/Ipo7/Sec13/Ppp3ca/Srsf3/Elavl1/Hspa9/Khdrbs1/Ptpn11/Jak2/Pabpn1/Smo/Zpr1/Nfkbia/Rbm15b/Ppp1cc/Xpo5/Ddx19a	54
GO:0051169	nuclear transport	54/1668	307/23355	6.2381e-10	2.09386e-08	1.18833e-08	Ier3/Txn1/Lmna/Cdkn1a/Cfl1/Flna/Tgfb1/Tnfrsf1a/Pik3r1/Tcf7l2/Hsp90ab1/Trp53/Bag3/Ptgs2/Ifi27/Akt1/Xbp1/Gas6/Eif5a/Anp32a/Thoc7/Phb2/Mlx/Eif6/Rangap1/Hyal2/Prkcd/Kpnb1/Ppp2ca/Ran/Rrs1/Pttg1ip/Hspa8/Ywhae/Ppp3r1/Supt6/Dhx9/Ipo7/Sec13/Ppp3ca/Srsf3/Elavl1/Hspa9/Khdrbs1/Ptpn11/Jak2/Pabpn1/Smo/Zpr1/Nfkbia/Rbm15b/Ppp1cc/Xpo5/Ddx19a	54
GO:0051348	negative regulation of transferase activity	49/1668	265/23355	6.76046e-10	2.2563e-08	1.28052e-08	Actb/Wwtr1/Cav1/Cdkn1a/Apoe/Hspb1/Dusp6/Smad7/Midn/Trib1/Spry2/Heg1/Zfp36/Dusp4/Trp53/Bag2/Psen2/Dusp3/Gstp1/Akt1/Casp3/Gadd45b/Cdkn1b/Ormdl3/Prdx3/Hyal2/Prkcd/Dusp1/Dnaja1/Gadd45a/Gadd45g/Errfi1/Dusp5/Prkar1a/Rgs2/Hnrnpu/Akt1s1/Lats2/Hipk3/Inppl1/Csk/Prpsap1/Tesk1/Ptpn1/Spred1/Trim27/Hmgcr/Nr2f2/Cdkn1c	49
GO:0034249	negative regulation of cellular amide metabolic process	37/1668	169/23355	6.81629e-10	2.26208e-08	1.28381e-08	Gapdh/Eif4ebp1/Clu/Apoe/Btg2/Igf1/Bin1/Enc1/Prnp/Rtn4/Zfp36/Zfp36l1/Samd4/Ago2/Igfbp5/Ormdl3/Sesn2/Eif6/Eif4e2/Syncrip/Pus7/Ddx3x/Paip2/Rgs2/Otud6b/Hnrnpd/Ncl/Caprin1/Rock2/Rps3/Zfp36l2/Eif4g1/Larp1/Pin1/Dapk3/Rc3h1/Eif4e	37
GO:1901888	regulation of cell junction assembly	43/1668	216/23355	7.03798e-10	2.32253e-08	1.31811e-08	S100a10/Sdc4/Wnt4/Phldb2/Cav1/Cfl1/Gja1/App/F11r/Tpbg/Nrp1/Pik3r1/Epha2/Gpc4/Flrt2/Rap1b/Mmp14/Rac1/Actr3/Vegfa/Iqgap1/Dusp3/Myo1c/Dlc1/Rap1a/Lims1/Actg1/Flot1/Fermt2/Adgrl2/Vcl/Peak1/Ptprd/Ptpn11/Rock2/Map4k4/Eif4g1/Arf6/Rapgef2/Pdlim5/Dapk3/Ldb1/Pkp2	43
GO:0045185	maintenance of protein location	27/1668	99/23355	8.36411e-10	2.74474e-08	1.55773e-08	Tmsb4x/Txn1/Pfn1/Cav1/Tmsb10/Gja1/Flna/Hk2/Sri/Gsn/Tspo/Chchd10/Creb3/Ywhab/Kdelr2/Dbn1/Akt1/Kdelr1/Rangap1/Grk2/Hnrnpu/Thra/Rer1/Arl2bp/Nfkbia/Fbn2/Mprip	27
GO:0030336	negative regulation of cell migration	51/1668	284/23355	8.84136e-10	2.88523e-08	1.63746e-08	Cd63/Tpm1/Timp1/Wnt4/Phldb2/Rgcc/Apoe/Gja1/Thbs1/Tgfb1/Rhoa/Mif/Rhob/Tcaf1/Dpysl3/Trib1/Cited2/Nfe2l2/Col3a1/Abhd2/Idh2/Adgrg1/Cnn2/Rac1/Ptprk/Dusp3/Rap2b/Pdgfb/Akt1/Dlc1/Mcc/Srgap1/Serpinf1/Igfbp5/Arhgdia/Bcl2/Cers2/Rras/Hyal2/Clic4/Tafa5/Dusp1/Gadd45a/Sema6d/Sinhcaf/Nisch/Spred1/Klf4/Nr2f2/Pkp2/Dag1	51
GO:0055001	muscle cell development	42/1668	210/23355	9.54666e-10	3.08763e-08	1.75233e-08	Gpx1/Itgb1/Lmna/Naca/Flnc/Myof/Igf1/Cxadr/Bin1/Krt8/Csrp1/Camk2d/Cflar/Gata4/Trip10/Vegfa/Cav2/Sorbs2/Fhl2/Ramp2/Wdr1/Actg1/Bcl2/Pmp22/Myh10/Slc25a4/Csrp2/Prkar1a/Rgs2/Map2k4/Hnrnpu/Tmod3/Ppp3ca/Capzb/Smo/Hes1/Foxp1/Atp2a2/Efemp2/Pdlim5/Pin1/Mef2a	42
GO:0030038	contractile actin filament bundle assembly	29/1668	113/23355	9.61927e-10	3.08763e-08	1.75233e-08	S100a10/Rhoc/Sdc4/Tpm1/Pfn1/Wnt4/Phldb2/Rgcc/Rhoa/Ccn2/F11r/Nrp1/Pik3r1/Pdlim1/Rac1/Dlc1/Actg1/Arhgap28/Fermt2/Kank2/Zyx/Itgb5/Tnfaip1/Wasf2/Kank3/Fam171a1/Rock2/Tesk1/Arhgef5	29
GO:0043149	stress fiber assembly	29/1668	113/23355	9.61927e-10	3.08763e-08	1.75233e-08	S100a10/Rhoc/Sdc4/Tpm1/Pfn1/Wnt4/Phldb2/Rgcc/Rhoa/Ccn2/F11r/Nrp1/Pik3r1/Pdlim1/Rac1/Dlc1/Actg1/Arhgap28/Fermt2/Kank2/Zyx/Itgb5/Tnfaip1/Wasf2/Kank3/Fam171a1/Rock2/Tesk1/Arhgef5	29
GO:0048872	homeostasis of number of cells	59/1668	355/23355	9.9151e-10	3.16529e-08	1.7964e-08	Ets1/Kitl/Sox4/F2r/Prdx2/Axl/Tgfb1/Mif/Cd44/Hmox1/B2m/Cited2/Cd24a/Fstl1/Sfxn1/Zfp36/Atpif1/Anxa1/Adgrg1/Zfp36l1/Rac1/Prmt1/Vegfa/Klf2/Bcl10/Ext1/Bcl2l11/Akt1/Casp3/Slc40a1/Zbtb7a/Cdk6/Zfpm1/Bcl2/Gpi1/Hif1a/Ncor1/Ptbp3/Cdh2/Skil/Thra/Klf13/Tmod3/Jmjd6/Hspa9/Ptpn11/Ahr/Jak2/Tcea1/Nfe2l1/Smo/Add1/Arid4a/Lyar/Arhgef5/Prdx5/Rc3h1/Tmem14c/Ldb1	59
GO:0150117	positive regulation of cell-substrate junction organization	15/1668	32/23355	1.06707e-09	3.3881e-08	1.92286e-08	S100a10/Sdc4/Wnt4/Cfl1/Nrp1/Pik3r1/Rac1/Vegfa/Iqgap1/Dusp3/Lims1/Fermt2/Ptpn11/Map4k4/Arf6	15
GO:0051402	neuron apoptotic process	53/1668	303/23355	1.10211e-09	3.47945e-08	1.9747e-08	Cebpb/Gpx1/Set/Gapdh/F2r/Apoe/Prdx2/Axl/App/Btg2/Rhoa/Cdc42/Hmox1/Ctsz/Nrp1/Tnfrsf1a/Prnp/Hsp90ab1/Sigmar1/Trp53/Atf4/Vegfa/Ppp2r2b/Mcl1/Bcl2l11/Casp3/Jun/Egr1/Bcl2/Clcf1/Vegfb/Prdx3/Hras/Ube2m/Prkci/Gpi1/Hif1a/Aars/Fis1/Map2k4/Akt1s1/Snx6/Hipk2/Jak2/Smo/Nes/Zpr1/Fyn/Pawr/Pin1/Mdk/Ptprf/Ddit3	53
GO:0045787	positive regulation of cell cycle	60/1668	365/23355	1.10901e-09	3.47945e-08	1.9747e-08	Ccnd2/Sox4/Wnt4/Eif4ebp1/Myc/Rgcc/Cdkn1a/App/Igf2/Fosl1/Tgfb1/Rhoa/Mif/Asns/Igf1/Ccn2/Cited2/Plscr1/Hsp90ab1/Trp53/Camk2d/Ccnd3/Anxa1/Gata4/Pim1/Pbx1/Ereg/Gata6/Dusp3/Adamts1/Cdk4/Nupr1/Bcl2l11/Pdgfb/Akt1/Azin1/Usp22/Lmnb1/Atrx/Cdkn1b/Sfpq/Phb2/Pebp1/Anp32b/Rassf1/Mybbp1a/Ddx3x/Hnrnpu/Rad21/Tmod3/Ptpn11/Rrp8/Rock2/Eif4g1/Hes1/Hmgb1/Rad23a/Fgfr1/Cdc27/Eif4e	60
GO:0090316	positive regulation of intracellular protein transport	33/1668	142/23355	1.122e-09	3.47945e-08	1.9747e-08	Flna/Tgfb1/Tcaf1/Cdc42/Cd81/Arpc2/Tnfrsf1a/Pik3r1/Prnp/Tcf7l2/Hsp90ab1/Bag3/Ptgs2/Actr3/Myo1c/Xbp1/Kif5b/Gas6/Hyal2/Prkcd/Hras/Ripor1/Ran/Vamp2/Ywhae/Fis1/Sar1a/B3gat3/Jak2/Smo/Sh3glb1/Zpr1/Fyn	33
GO:0051893	regulation of focal adhesion assembly	21/1668	63/23355	1.12546e-09	3.47945e-08	1.9747e-08	S100a10/Sdc4/Wnt4/Phldb2/Cfl1/Nrp1/Mmp14/Rac1/Vegfa/Iqgap1/Dusp3/Dlc1/Lims1/Actg1/Fermt2/Vcl/Peak1/Ptpn11/Map4k4/Dapk3/Ldb1	21
GO:0090109	regulation of cell-substrate junction assembly	21/1668	63/23355	1.12546e-09	3.47945e-08	1.9747e-08	S100a10/Sdc4/Wnt4/Phldb2/Cfl1/Nrp1/Mmp14/Rac1/Vegfa/Iqgap1/Dusp3/Dlc1/Lims1/Actg1/Fermt2/Vcl/Peak1/Ptpn11/Map4k4/Dapk3/Ldb1	21
GO:0031532	actin cytoskeleton reorganization	28/1668	107/23355	1.15255e-09	3.54455e-08	2.01165e-08	Parva/Flna/Tgfb1/Gsn/Rhoa/Sema3e/F11r/Cxadr/Arpc2/Nrp1/Anxa1/Myh9/Syde1/Actr3/Ezr/Arhgdia/Bcar1/Cttn/Hras/Ctsl/Grb2/Baiap2l1/Pip5k1a/Hax1/Cd2ap/Ptpn1/Mdk/Dapk3	28
GO:0018212	peptidyl-tyrosine modification	55/1668	321/23355	1.17407e-09	3.58737e-08	2.03595e-08	Itgb1/Kitl/Cav1/App/Igf2/Tgfb1/Mif/Igf1/Cd44/Itga5/Cd81/Ghr/Cd24a/Nrp1/Tnfrsf1a/Prnp/Ddr1/Trp53/Cadm4/Psen2/Vegfa/Cav2/Ereg/Dyrk2/Iqgap1/Hbegf/Rap2b/Pdgfb/Gas6/Unc119/Pdgfa/Clcf1/Vegfb/Prmt2/Jak1/Ctnnd1/Hyal2/Prkcd/Ehd4/Areg/Tpst2/Errfi1/Pdcl3/Ptpn11/Jak2/Arl2bp/Hes1/Hax1/Clk1/Fgfr1/Fyn/Ptpn1/Il6st/Pecam1/Mapk3	55
GO:0001558	regulation of cell growth	68/1668	439/23355	1.17869e-09	3.58737e-08	2.03595e-08	Sgk1/Cyba/Tnfrsf12a/Cdkn1a/Apoe/Cfl1/Gja1/Acsl4/Tgfb1/Rhoa/Igf1/Sema3e/Smad7/Cd44/Cd81/Dab2/Creb3/Nrp1/Rtn4/Ddr1/Sdcbp/Trp53/Mmp14/Ifrd1/Igfbp4/Trip10/Ccdc85b/Dbn1/Actr3/Vegfa/Igfbp7/Hbegf/Akt1/Xbp1/Vgll4/Cdkn1b/Map1b/Igfbp5/Bcl2/Sema4b/Dnajb2/Sesn2/Cyfip1/Rrad/Hnrnpk/Cttn/Hyal2/Fxn/Sertad1/Slc25a4/Spag9/Ddx3x/Rbbp7/Phb/Sertad2/Eif4g2/Rgs2/Sema6d/Atp5g1/Sh3glb1/Eif4g1/Foxp1/Atad3a/Picalm/Pin1/Lam…	68
GO:0048738	cardiac muscle tissue development	48/1668	261/23355	1.21446e-09	3.6772e-08	2.08693e-08	Tpm1/Itgb1/Lmna/Gja1/Tgfb1/Kdm6b/Casp8/Igf1/Smad7/Cxadr/Cdc42/Cited2/Zfpm2/Heg1/Camk2d/Gata4/Trip10/Pim1/Vegfa/Gata6/Sorbs2/Fhl2/Bmp2/Ly6e/Vgll4/Hspg2/Ncam1/Fkbp1a/Ripk1/Zfpm1/Dipk2a/Myh10/Slc25a4/Smad1/Sik1/Prkar1a/Rgs2/Map2k4/Hnrnpu/Efnb2/Ift20/Foxp1/Fgfr1/Yap1/Pdlim5/Pin1/Mef2a/Pkp2	48
GO:0046620	regulation of organ growth	30/1668	121/23355	1.22103e-09	3.67811e-08	2.08744e-08	Dusp6/Gja1/Igf2/Igf1/Cxadr/Cited2/Zfpm2/Tcf7l2/Gata4/Trip10/Serp1/Pim1/Gata6/Bcl2l11/Akt1/Ybx3/Vgll4/Ncam1/Ripk1/Fxn/Wwc2/Slc25a4/Rgs2/Lats2/Ahr/Smo/Foxp1/Fgfr1/Yap1/Pin1	30
GO:0033157	regulation of intracellular protein transport	43/1668	220/23355	1.27592e-09	3.82386e-08	2.17017e-08	Txn1/Flna/Tgfb1/Tcaf1/Cdc42/Cd81/Arpc2/Tnfrsf1a/Pik3r1/Prnp/Tcf7l2/Hsp90ab1/Atpif1/Bag3/Ptgs2/Ifi27/Actr3/Myo1c/Xbp1/Kif5b/Gas6/Rangap1/Hyal2/Prkcd/Hras/Ripor1/Snx3/Ppp2ca/Ran/Vamp2/Ywhae/Fis1/Gripap1/Sar1a/Ube2g2/B3gat3/Ptpn11/Jak2/Smo/Sh3glb1/Zpr1/Fyn/Ptpn1	43
GO:0050679	positive regulation of epithelial cell proliferation	42/1668	212/23355	1.29117e-09	3.84993e-08	2.18496e-08	Ccnd2/Cyba/Cav1/Myc/Nme2/Mydgf/Igf2/F3/Tgfb1/Pdcd6/Igf1/Cxadr/B4galt1/Cdc42/Hmox1/Rtn4/Tcf7l2/Pold4/Htra1/Cflar/Sox11/Vegfa/Cav2/Bmp2/Hmga2/Nr4a1/Pdgfb/Akt1/Xbp1/Jun/Azin1/Vegfb/Zfp703/Hras/Nme1/Pdcl3/Smo/Foxp1/Fgfr1/Yap1/Bmpr2/Mdk	42
GO:0002064	epithelial cell development	48/1668	262/23355	1.38567e-09	4.11083e-08	2.33303e-08	Vim/Gpx1/Fosl2/Gja1/Flna/Msn/F11r/B4galt1/Tnfrsf1a/Cgn/Rtn4/Heg1/Epha2/Rap1b/Flnb/Rac1/Atf4/Vegfa/Myadm/Ezr/Pdgfb/Xbp1/Col18a1/Rap1a/Atrx/Cdk6/Palld/Tjp2/Clic4/Hif1a/Sidt2/Vcl/Slc4a7/Cdh2/Rheb/Map3k1/Triobp/Rest/Rock2/Smo/Add1/Arid4a/Fgfr1/Yap1/Il6st/Pecam1/Rapgef2/Psap	48
GO:0010761	fibroblast migration	20/1668	58/23355	1.41453e-09	4.17535e-08	2.36964e-08	Sdc4/Itgb1/Syne2/Thbs1/Tgfb1/Akap12/Acta2/Pdlim1/Rac1/Schip1/Actr3/Arid5b/Iqgap1/Mta2/Akt1/Pmp22/Tns1/Hyal2/Pip5k1a/Fgfr1	20
GO:0007266	Rho protein signal transduction	38/1668	181/23355	1.42572e-09	4.18735e-08	2.37645e-08	Itgb1/F2r/Apoe/Cdc42se1/Rhoa/F11r/Cdc42/Nrp1/Col3a1/Heg1/Fgd3/Ctnnal1/Adgrg1/Lpar6/Cdc42ep5/Itga3/Tax1bp3/Nradd/Arhgap42/Dlc1/Srgap1/Arhgdia/Arhgef17/Flot1/Kank2/Rhog/Ripor1/Kctd10/Cdc42ep3/Tnfaip1/Cdh2/Trio/Rock2/Arhgef5/Arhgdig/Pecam1/Abca1/Fgd1	38
GO:0061041	regulation of wound healing	31/1668	129/23355	1.48545e-09	4.34105e-08	2.46369e-08	Anxa5/Anxa2/Itgb1/Tnfrsf12a/Wnt4/Phldb2/F2r/Cav1/Apoe/Prdx2/Gja1/Thbs1/Nfe2l2/Acta2/Cadm4/Anxa1/Cd9/Hbegf/Ano6/Pdgfb/Xbp1/Actg1/Pdgfa/Vegfb/Fermt2/Prkcd/Hras/Tafa5/Hmgb1/Hmgcr/Slc12a2	31
GO:0050730	regulation of peptidyl-tyrosine phosphorylation	48/1668	263/23355	1.57967e-09	4.5758e-08	2.59691e-08	Itgb1/Kitl/Cav1/App/Igf2/Tgfb1/Mif/Igf1/Cd44/Itga5/Cd81/Ghr/Cd24a/Nrp1/Tnfrsf1a/Prnp/Trp53/Cadm4/Psen2/Vegfa/Cav2/Ereg/Iqgap1/Hbegf/Rap2b/Pdgfb/Gas6/Unc119/Pdgfa/Clcf1/Vegfb/Prmt2/Ctnnd1/Hyal2/Prkcd/Ehd4/Areg/Errfi1/Pdcl3/Ptpn11/Jak2/Arl2bp/Hes1/Hax1/Fyn/Ptpn1/Il6st/Pecam1	48
GO:0030198	extracellular matrix organization	53/1668	306/23355	1.58135e-09	4.5758e-08	2.59691e-08	Serpinh1/Anxa2/Col4a1/Ccn1/Itgb1/Ets1/Phldb2/Cav1/Rgcc/App/Ccdc80/Creb3l1/Col4a2/Tgfb1/Nid1/Ccn2/B4galt1/Fscn1/Tnfrsf1a/Col3a1/Ddr1/Col5a1/Flrt2/Cflar/Mmp14/Cav2/Col5a2/Aebp1/Qsox1/Loxl2/Nfkb2/Bmp2/Adamts1/Ext1/Adamts19/Phldb1/Ramp2/Fkbp10/Col18a1/Hspg2/Lamc1/P4ha1/Ltbp3/Pmp22/Crtap/Flot1/P3h4/Hsd17b12/Col1a1/Ric8a/Lamb1/Efemp2/Dag1	53
GO:0072594	establishment of protein localization to organelle	67/1668	433/23355	1.63119e-09	4.69686e-08	2.66562e-08	Lmna/Cdkn1a/Cfl1/Flna/Hk2/Tgfb1/Tomm5/Tspo/Ywhaz/Timm8a1/Tnfrsf1a/Pik3r1/Nedd4/Hsp90ab1/Spcs1/Atpif1/Rab7/Trp53/Bag3/Ptgs2/Tomm20/Ppp2r2b/Akt1/Xbp1/Chmp4b/Man1a/Herpud1/Ssr3/Phb2/Tomm40/Hyal2/Prkcd/Kpnb1/Lamp2/Timm17a/Vps37b/Ppp2ca/Ran/Pttg1ip/Dnaja1/Hspa8/Ppp3r1/Sec61g/Fis1/Ipo7/Efnb2/Sec13/Sec61b/Ppp3ca/Elavl1/Vps36/Timm10/Jak2/Sec61a1/Smo/Sh3glb1/Sec62/Srprb/Rab8b/Zpr1/Ruvbl2/Timm9/Nfkbia/Ap2b…	67
GO:0043491	protein kinase B signaling	41/1668	206/23355	1.75344e-09	5.02425e-08	2.85143e-08	Gpx1/Itgb1/Cavin3/Axl/Thbs1/Mydgf/Igf2/F3/Tgfb1/Pdcd6/Igf1/Tpbg/Spry2/Rtn4/Tcf7l2/Hsp90ab1/Epha2/Gata4/Rcn3/Zfp36l1/Vegfa/C1qbp/Hbegf/Akt1/Gas6/Phlda3/Igfbp5/Pdgfa/Clcf1/Vegfb/Fermt2/Sesn2/Rras/Hyal2/Phb/Mtdh/Hax1/Fgfr1/Klf4/Ddit3/Dag1	41
GO:0043062	extracellular structure organization	53/1668	307/23355	1.78116e-09	5.05436e-08	2.86851e-08	Serpinh1/Anxa2/Col4a1/Ccn1/Itgb1/Ets1/Phldb2/Cav1/Rgcc/App/Ccdc80/Creb3l1/Col4a2/Tgfb1/Nid1/Ccn2/B4galt1/Fscn1/Tnfrsf1a/Col3a1/Ddr1/Col5a1/Flrt2/Cflar/Mmp14/Cav2/Col5a2/Aebp1/Qsox1/Loxl2/Nfkb2/Bmp2/Adamts1/Ext1/Adamts19/Phldb1/Ramp2/Fkbp10/Col18a1/Hspg2/Lamc1/P4ha1/Ltbp3/Pmp22/Crtap/Flot1/P3h4/Hsd17b12/Col1a1/Ric8a/Lamb1/Efemp2/Dag1	53
GO:0045229	external encapsulating structure organization	53/1668	307/23355	1.78116e-09	5.05436e-08	2.86851e-08	Serpinh1/Anxa2/Col4a1/Ccn1/Itgb1/Ets1/Phldb2/Cav1/Rgcc/App/Ccdc80/Creb3l1/Col4a2/Tgfb1/Nid1/Ccn2/B4galt1/Fscn1/Tnfrsf1a/Col3a1/Ddr1/Col5a1/Flrt2/Cflar/Mmp14/Cav2/Col5a2/Aebp1/Qsox1/Loxl2/Nfkb2/Bmp2/Adamts1/Ext1/Adamts19/Phldb1/Ramp2/Fkbp10/Col18a1/Hspg2/Lamc1/P4ha1/Ltbp3/Pmp22/Crtap/Flot1/P3h4/Hsd17b12/Col1a1/Ric8a/Lamb1/Efemp2/Dag1	53
GO:0032273	positive regulation of protein polymerization	31/1668	130/23355	1.81859e-09	5.13577e-08	2.91471e-08	Arpc1b/Pfn1/Cav1/Gsn/Rhoa/Vasp/Bin1/Arpc2/Arpc5/Cdc42ep5/Rac1/Actr3/Arpc4/Myo1c/Cdkn1b/Map1b/Cyfip1/Actr2/Cttn/Cdc42ep3/Arpc3/Grb2/Arf1/Baiap2l1/Wasf2/Snx9/Map3k1/Rps3/Nckap1/Arf6/Trim27	31
GO:0001935	endothelial cell proliferation	34/1668	152/23355	1.83639e-09	5.16121e-08	2.92915e-08	Sparc/Cyba/Cav1/Rgcc/Apoe/Gja1/Thbs1/Mydgf/Igf2/F3/Pdcd6/Igf1/Hmox1/Pold4/Atpif1/Epha2/Vegfa/Cav2/Loxl2/Bmp2/Nr4a1/Pdgfb/Akt1/Xbp1/Jun/Vegfb/Prkx/Pdcl3/Hmgb1/Fgfr1/Bmpr2/Mdk/Nr2f2/Dlk1	34
GO:0019058	viral life cycle	44/1668	231/23355	1.91228e-09	5.34891e-08	3.03568e-08	Ifitm2/Lgals1/Cav1/Apoe/Axl/Nectin2/Gsn/Nrp1/Plscr1/Hsp90ab1/Spcs1/Rab7/Pcbp1/Cav2/Vamp8/Trim35/Ly6e/Ifitm1/Ifitm3/Gas6/Chmp4b/Ppib/Bst2/Bcl2/Itgav/Hyal2/Snx3/Vps37b/Ctsb/Hspa8/Ddx3x/Phb/Chmp1b/Grk2/Rab5a/Usp6nl/Rock2/Ppid/Resf1/Rad23a/Ddb1/Top2b/Larp1/Trim27	44
GO:0032091	negative regulation of protein binding	27/1668	103/23355	2.17964e-09	6.01346e-08	3.41283e-08	Actb/Tle5/Cav1/Myc/Cdkn1a/B2m/Tmbim6/Dab2/Ctsz/Plscr1/Bag2/Psen2/Pdgfb/Akt1/Ralb/Tdg/Zfpm1/Dnajb2/Hnrnpk/Stub1/Csnk1e/Ppp1r2/Ruvbl2/Atp2a2/Mapk3/Pin1/Ptprf	27
GO:0031346	positive regulation of cell projection organization	67/1668	436/23355	2.18005e-09	6.01346e-08	3.41283e-08	Zeb2/Sgk1/Itgb1/Pfn1/Tnfrsf12a/Apoe/Nme2/Hspb1/Cfl1/Flna/Mif/Dpysl3/Cdc42/Enc1/Arpc2/Nfe2l2/Fscn1/Cd24a/Nrp1/Pik3r1/Rtn4/Ptbp1/Cflar/Cdc42ep5/Rac1/Dbn1/Itga3/Actr3/Vegfa/Iqgap1/Creb3l2/Adamts1/Rap1a/Cul7/Serpinf1/Map1b/Plxnb2/Itga6/Cyfip1/Actr2/Hnrnpk/Fxn/Hras/Prkci/Snx3/Cdc42ep3/Nme1/Eif4g2/Rgs2/Skil/Wasf2/Eef1a1/Map2k1/Ptprd/Atp5g1/Caprin1/Nckap1/Sh3glb1/Rab8b/Ehd1/Fgfr1/Fyn/Rapgef2/Picalm/Bmpr…	67
GO:0030512	negative regulation of transforming growth factor beta receptor signaling pathway	22/1668	71/23355	2.18783e-09	6.01346e-08	3.41283e-08	Cav1/Tgfb1i1/Smad7/Vasn/Spry2/Chst11/Htra1/Pmepa1/Trp53/Cav2/Fam89b/Xbp1/Peg10/Bambi/Zbtb7a/Stub1/Eid2/Skil/Snx6/Spred1/Fbn2/Pin1	22
GO:0033673	negative regulation of kinase activity	44/1668	232/23355	2.19936e-09	6.01346e-08	3.41283e-08	Actb/Wwtr1/Cav1/Cdkn1a/Apoe/Hspb1/Dusp6/Midn/Trib1/Spry2/Heg1/Dusp4/Psen2/Dusp3/Gstp1/Akt1/Casp3/Gadd45b/Cdkn1b/Prdx3/Hyal2/Prkcd/Dusp1/Dnaja1/Gadd45a/Gadd45g/Errfi1/Dusp5/Prkar1a/Rgs2/Hnrnpu/Akt1s1/Lats2/Hipk3/Inppl1/Csk/Prpsap1/Tesk1/Ptpn1/Spred1/Trim27/Hmgcr/Nr2f2/Cdkn1c	44
GO:0034101	erythrocyte homeostasis	34/1668	153/23355	2.20105e-09	6.01346e-08	3.41283e-08	Ets1/Axl/Hmox1/B2m/Cited2/Cd24a/Sfxn1/Zfp36/Atpif1/Zfp36l1/Prmt1/Vegfa/Klf2/Casp3/Zbtb7a/Cdk6/Zfpm1/Gpi1/Hif1a/Ncor1/Ptbp3/Thra/Klf13/Tmod3/Jmjd6/Hspa9/Jak2/Tcea1/Nfe2l1/Add1/Arid4a/Lyar/Tmem14c/Ldb1	34
GO:0018108	peptidyl-tyrosine phosphorylation	54/1668	318/23355	2.30601e-09	6.27105e-08	3.55903e-08	Itgb1/Kitl/Cav1/App/Igf2/Tgfb1/Mif/Igf1/Cd44/Itga5/Cd81/Ghr/Cd24a/Nrp1/Tnfrsf1a/Prnp/Ddr1/Trp53/Cadm4/Psen2/Vegfa/Cav2/Ereg/Dyrk2/Iqgap1/Hbegf/Rap2b/Pdgfb/Gas6/Unc119/Pdgfa/Clcf1/Vegfb/Prmt2/Jak1/Ctnnd1/Hyal2/Prkcd/Ehd4/Areg/Errfi1/Pdcl3/Ptpn11/Jak2/Arl2bp/Hes1/Hax1/Clk1/Fgfr1/Fyn/Ptpn1/Il6st/Pecam1/Mapk3	54
GO:0045667	regulation of osteoblast differentiation	34/1668	154/23355	2.63324e-09	7.12796e-08	4.04535e-08	Clic1/Cebpb/Ccn1/Wwtr1/Gnas/Wnt4/Lmna/Igf1/Cebpd/Sox11/Atf4/Vegfa/Bmp2/Limd1/Fndc3b/Bambi/Igfbp5/Twsg1/Cdk6/Pdlim7/Fermt2/Hdac7/Smad1/Areg/Jund/Rest/Ahr/Fgfr1/Yap1/Il6st/Fbn2/Crim1/Bmpr2/Dlk1	34
GO:0007369	gastrulation	37/1668	177/23355	2.64777e-09	7.13439e-08	4.049e-08	Wls/Txnrd1/Phldb2/Gja1/Kdm6b/Col12a1/Itga5/Dusp4/Epha2/Col5a1/Trp53/Gata4/Tgif1/Col5a2/Myadm/Gata6/Ext1/Phldb1/Pofut2/Twsg1/Itgav/Ugdh/Gpi1/Smad1/Ric8a/Dusp1/Syf2/Dusp5/Prkar1a/Hsbp1/Nckap1/Fgfr1/Rtf1/Klf4/Bmpr2/Ldb1/Dag1	37
GO:0007517	muscle organ development	58/1668	357/23355	3.28052e-09	8.79898e-08	4.99371e-08	Myl6/Tpm1/Gpx1/Cav1/Lmna/Myc/Gja1/Btg2/Igf2/Maff/Meg3/Tgfb1/Naca/Rhoa/Smad7/Cited2/Col3a1/Zfpm2/Tcf7l2/Heg1/Jph1/Plagl1/Cflar/Gata4/Flnb/Serp1/Sox11/Cav2/Mbnl1/Arid5b/Bmp2/Ly6e/Fos/Nr4a1/Nupr1/Xbp1/Ybx3/Egr1/Fkbp1a/Zfpm1/Bcl2/Pmp22/Flot1/Eid2/Hdac7/Hmg20b/Sap30/Skil/Ppp3ca/Smo/Foxp1/Efemp2/Hmgcr/Hivep3/Svil/Nr2f2/Pkp2/Dag1	58
GO:0031098	stress-activated protein kinase signaling cascade	46/1668	252/23355	3.42187e-09	9.1364e-08	5.1852e-08	Map2k3/Cdc42se1/App/Rhoa/Ccn2/Cdc42/Trib1/Dab2/Zfp36/Zfp36l1/Cdc42ep5/Prmt1/Vegfa/Bmp2/Dusp3/Gstp1/Ezr/Akt1/Lmnb1/Tpd52l1/Gadd45b/Ripk1/Rell1/Arl6ip5/Mapkapk2/Hras/Ncor1/Dusp1/Dnaja1/Spag9/Gadd45a/Gadd45g/Errfi1/Map2k4/Map3k1/Irak1/Map2k1/Hipk3/Hipk2/Taok3/Map4k4/Traf4/Ptpn1/Mapk3/Zmynd11/Hmgcr	46
GO:0022411	cellular component disassembly	61/1668	385/23355	3.4862e-09	9.26604e-08	5.25878e-08	Tpm1/Sgk1/Ets1/Myc/Vdac1/Sqstm1/Cfl1/Gabarapl1/Hk2/Gsn/Tspo/Arpc2/Fscn1/Cd24a/Mid1ip1/Pik3r1/Ddr1/Atpif1/Trp53/Gabarap/Vamp8/Dusp3/Dstn/Mical2/Cdc37/Map1lc3b/Kif5b/Wdr1/Eif5a/Lamc1/Map1b/Napa/Phb2/Flot1/Sptbn1/Cttn/Lamp2/Hif1a/Gspt1/Map1lc3a/Etf1/Hspa8/Capza2/Fis1/Lix1l/Tmod3/Capzb/Add1/Nes/Map4k4/Mcts1/Smarce1/Ddit4/Cisd2/Arf6/Gabarapl2/Capza1/Svil/Fundc2/Atg3/Phf23	61
GO:2001235	positive regulation of apoptotic signaling pathway	34/1668	156/23355	3.74846e-09	9.91821e-08	5.6289e-08	Tnfrsf12a/Itm2c/Cav1/Myc/Clu/Thbs1/Timp3/Casp8/Plscr1/Trp53/Ctsh/Psen2/Bcl10/Mcl1/Serinc3/Nupr1/Ctnna1/Bcl2l11/Ppp1ca/Ppp2r1a/Tpd52l1/Sfpq/Ripk1/Hyal2/Prkcd/Fis1/Skil/Jak2/Rps3/Pdia3/Sh3glb1/Eef1e1/Dapk3/Ddit3	34
GO:0051403	stress-activated MAPK cascade	44/1668	236/23355	3.81035e-09	1.00368e-07	5.69619e-08	Map2k3/Cdc42se1/App/Ccn2/Cdc42/Trib1/Dab2/Zfp36/Zfp36l1/Cdc42ep5/Prmt1/Vegfa/Bmp2/Dusp3/Gstp1/Ezr/Akt1/Lmnb1/Tpd52l1/Gadd45b/Ripk1/Rell1/Arl6ip5/Mapkapk2/Hras/Ncor1/Dusp1/Dnaja1/Spag9/Gadd45a/Gadd45g/Map2k4/Map3k1/Irak1/Map2k1/Hipk3/Hipk2/Taok3/Map4k4/Traf4/Ptpn1/Mapk3/Zmynd11/Hmgcr	44
GO:0032092	positive regulation of protein binding	26/1668	99/23355	4.12274e-09	1.08111e-07	6.13567e-08	Cald1/Anxa2/Cav1/Apoe/App/B2m/Tcf7l2/Hsp90ab1/Actr3/Bmp2/Map1lc3b/Ramp2/Ppp2cb/Ralb/Bambi/Fkbp1a/Derl1/Flot1/Ppp2ca/Ran/Hipk2/Amfr/Add1/Plk2/Rapgef2/Pin1	26
GO:1902904	negative regulation of supramolecular fiber organization	36/1668	172/23355	4.17387e-09	1.08966e-07	6.18416e-08	Tmsb4x/Tpm1/Sgk1/Pfn1/Phldb2/Tmsb10/Clu/Apoe/Cfl1/Gsn/F11r/Arpc2/Mid1ip1/Pik3r1/Ldlr/Dbn1/Myadm/Dlc1/Hspg2/Map1b/Arhgap28/Kank2/Sptbn1/Prkcd/Hspa8/Capza2/Wasf2/Kank3/Tmod3/Capzb/Fkbp4/Add1/Pfdn4/Pecam1/Capza1/Svil	36
GO:0050767	regulation of neurogenesis	67/1668	443/23355	4.22769e-09	1.09882e-07	6.23618e-08	Vim/Zeb2/Sgk1/Tnfrsf12a/Myc/Apoe/Tgfb1/Igf1/Sema3e/Tspo/Bin1/B2m/Cd24a/Nrp1/Rtn4/Ldlr/Trp53/Kctd11/Idh2/Ifrd1/Dbn1/Sox11/Actr3/Vegfa/Bmp2/Hmga2/Ctnna1/Ywhah/Cul7/Serpinf1/Map1b/Plxnb2/Clcf1/Sema4b/Cers2/Cyfip1/Actr2/Atf5/Fxn/Prkci/Hif1a/Ctdsp1/Man2a1/Rheb/Eif4g2/Skil/Map2k1/Sema6d/Ptprd/Ppp3ca/Rest/Atp5g1/Caprin1/Smo/Sh3glb1/Rela/Hes1/Hook3/Yap1/Il6st/Ppp1cc/Rapgef2/Picalm/Bmpr2/Mdk/Ptprf/Dag1	67
GO:1900180	regulation of protein localization to nucleus	32/1668	142/23355	4.4958e-09	1.16336e-07	6.60245e-08	Wwtr1/App/Flna/Tgfb1/Tnfrsf1a/Pik3r1/Hsp90ab1/Bag3/Ptgs2/Cav2/Ctnna1/Akt1/Xbp1/Ormdl3/Fermt2/Fbxo4/Sesn2/Hyal2/Prkcd/Ppp2ca/Ran/Lzts2/Lats2/Jak2/Hnrnpm/Smo/Tesk1/Zpr1/Fyn/Yap1/Cd2ap/Pin1	32
GO:1902893	regulation of pri-miRNA transcription by RNA polymerase II	19/1668	56/23355	4.96163e-09	1.27827e-07	7.2546e-08	Ets1/App/Fosl1/Tgfb1/Trp53/Gata6/Bmp2/Fos/Pdgfb/Jun/Egr1/Tead1/Nfib/Hif1a/Smad1/Gnl3/Nfkb1/Rela/Klf4	19
GO:0042063	gliogenesis	56/1668	343/23355	5.09237e-09	1.30623e-07	7.41325e-08	Vim/Sox4/Myc/Syne2/Clu/Phgdh/App/Tgfb1/Rhoa/Igf1/Tspo/Bin1/Rtn4/Tcf7l2/Ldlr/Anxa1/Idh2/Adgrg1/Sox11/Actr3/Cd9/Bmp2/Hmga2/Pdgfb/Akt1/Wdr1/Zmiz1/Cdk6/Pmp22/Clcf1/Nfib/Cers2/Atf5/Prkci/Areg/Lamb1/Ppp3r1/Ndn/Cdh2/Rheb/B4galt5/Grk2/Nab2/Nab1/Map2k1/Ptpn11/Nfe2l1/Smo/Rela/Hes1/Il6st/Ppp1cc/Mapk3/Mdk/Nfix/Dag1	56
GO:0006457	protein folding	34/1668	158/23355	5.29835e-09	1.35315e-07	7.67957e-08	Clu/Hspb1/Ppic/B2m/Hsp90ab1/Qsox1/Sdf2/Cdc37/Ppib/Pofut2/Fkbp1a/Dnajb2/Ahsa2/Stub1/Fkbp9/Dnajc25/Dnaja1/Tor1b/Hspa8/Pdcl3/Ahsa1/Mesd/Hspe1/Nudcd2/Tor1a/Hspa9/Tor2a/Pdia3/Sh3glb1/Fkbp4/Ppid/Pfdn4/Pdrg1/Fkbp5	34
GO:0006470	protein dephosphorylation	44/1668	239/23355	5.69581e-09	1.44836e-07	8.21992e-08	Dusp6/Gnai2/Tgfb1/Ptpre/Ywhab/Ptp4a2/Hsp90ab1/Dusp4/Ptbp1/Ppp1r15a/Ptprk/Ppp2r2b/Dusp3/Ppp1ca/Ppp2cb/Ppp2r1a/Dusp12/Dlc1/Fkbp1a/Bcl2/Prkcd/Ppp2ca/Dusp1/Ctdsp1/Ywhae/Ppp3r1/Dusp5/Ppp1r2/Ppm1g/Slc39a10/Dusp11/Ptprd/Ppp3ca/Ptpn11/Cttnbp2nl/Jak2/Rock2/Tiprl/Ptpn1/Ppp1cc/Pawr/Mprip/Pin1/Ptprf	44
GO:0043484	regulation of RNA splicing	33/1668	151/23355	5.8879e-09	1.49075e-07	8.46051e-08	Mbnl2/Ahnak/Prdx6/Hnrnpf/Slc38a2/Rbm3/Tmbim6/Pik3r1/Ptbp1/Mbnl1/Aff2/C1qbp/Rps13/Zbtb7a/Hnrnpk/Ptbp3/Hspa8/Tra2b/Malat1/Hnrnpu/Sf1/Ncl/Srsf5/Jmjd6/Rest/Srsf3/Khdrbs1/Srsf7/Zpr1/Clk1/Dazap1/Sf3b4/Rbm15b	33
GO:1900182	positive regulation of protein localization to nucleus	25/1668	94/23355	6.1618e-09	1.55341e-07	8.81609e-08	Wwtr1/Flna/Tgfb1/Tnfrsf1a/Pik3r1/Hsp90ab1/Bag3/Ptgs2/Cav2/Akt1/Xbp1/Ormdl3/Fermt2/Sesn2/Hyal2/Prkcd/Ran/Jak2/Hnrnpm/Smo/Tesk1/Zpr1/Fyn/Yap1/Cd2ap	25
GO:0048661	positive regulation of smooth muscle cell proliferation	27/1668	108/23355	6.68803e-09	1.67887e-07	9.52812e-08	Cyba/Myc/Gja1/Thbs1/Gnai2/Igf1/Hmox1/Camk2d/Ptgs2/Vegfa/Ereg/Adamts1/Hbegf/Ldlrap1/Pdgfb/Akt1/Jun/Egr1/Igfbp5/Hif1a/Phb/Gnai3/Grk2/Rab5a/Irak1/Jak2/Hmgcr	27
GO:0045727	positive regulation of translation	30/1668	130/23355	7.52646e-09	1.88129e-07	1.0677e-07	Vim/Sox4/Thbs1/Rbm3/Ptbp1/Serp1/C1qbp/Cdk4/Samd4/Eif5a/Cnbp/Ago2/Plxnb2/Pkm/Eif6/Eif2s3x/Rps3a1/Ddx3x/Eif4g2/Dhx9/Otud6b/Hnrnpd/Elavl1/Khdrbs1/Coa3/Eif4g1/Trmt10c/Larp1/Eif3c/Mapk3	30
GO:0007162	negative regulation of cell adhesion	50/1668	293/23355	7.58066e-09	1.88681e-07	1.07083e-07	Cebpb/Sdc4/Lgals1/Phldb2/Rgcc/Prdx2/Hspb1/Cfl1/Runx1/Thbs1/Tgfb1/Rhoa/Sema3e/Smad7/Cd44/Cd24a/Pik3r1/Prnp/Anxa1/Mmp14/Vegfa/Cd9/Lgals7/Myadm/Bmp2/Dusp3/Gstp1/Akt1/Casp3/Dlc1/Ndfip1/Plxnb2/Twsg1/Bcar1/Zfp703/Prkcd/Actn4/Col1a1/Dusp1/Lamb1/Prkar1a/Atp5b/Map2k1/Ptpn11/Jak2/Pawr/Epcam/Klf4/Mdk/Rc3h1	50
GO:0002262	myeloid cell homeostasis	38/1668	192/23355	8.01384e-09	1.98622e-07	1.12724e-07	Ets1/Kitl/Axl/Cd44/Hmox1/B2m/Cited2/Cd24a/Sfxn1/Zfp36/Atpif1/Anxa1/Zfp36l1/Prmt1/Vegfa/Klf2/Bcl2l11/Casp3/Zbtb7a/Cdk6/Zfpm1/Gpi1/Hif1a/Ncor1/Ptbp3/Thra/Klf13/Tmod3/Jmjd6/Hspa9/Jak2/Tcea1/Nfe2l1/Add1/Arid4a/Lyar/Tmem14c/Ldb1	38
GO:0022407	regulation of cell-cell adhesion	65/1668	432/23355	8.83579e-09	2.18073e-07	1.23764e-07	Cebpb/Sdc4/Ets1/Sox4/Wnt4/Lgals1/Cav1/Rgcc/Prdx2/Hspb1/Runx1/Igf2/Tgfb1/Rhoa/Igf1/Plaur/F11r/Smad7/Cd44/Cd81/Cited2/Cd24a/Pik3r1/Prnp/Anxa1/Slc7a1/Piezo1/Vegfa/Cd9/Lgals7/Myo10/Myadm/Bmp2/Dusp3/Bcl10/Gstp1/Akt1/Xbp1/Casp3/Ndfip1/Zmiz1/Twsg1/Itga6/Flot1/Jak1/Zfp703/Lgals8/Prkcd/Zbtb1/Prkar1a/Irak1/Efnb2/Map2k1/Pnp/Jak2/Rps3/Igfbp2/Rela/Hes1/Il6st/Pawr/Epcam/Klf4/Mdk/Rc3h1	65
GO:0031345	negative regulation of cell projection organization	40/1668	209/23355	8.91212e-09	2.19037e-07	1.2431e-07	Vim/Itgb1/Itm2c/Lgals1/Apoe/Cfl1/Flna/Rhoa/Dpysl3/Sema3e/B2m/Dab2/Ctsz/Nrp1/Spry2/Prnp/Rtn4/Ifrd1/Itga3/Actr3/Ywhah/Pmp22/Sema4b/Cers2/Prkcd/Efnb2/Sema6d/Inppl1/Ppp3ca/Capzb/Map4k4/Hes1/Tesk1/Dync1i2/Map4/Fyn/Yap1/Arf6/Rapgef2/Ptprf	40
GO:0010656	negative regulation of muscle cell apoptotic process	19/1668	58/23355	9.64057e-09	2.34974e-07	1.33355e-07	Gapdh/Cav1/Naca/Igf1/Hmox1/Nfe2l2/Pik3r1/Cflar/Gata4/Bag3/Trip10/Nupr1/Bcl2/Dipk2a/Slc25a4/Hspa8/Jak2/Hmgcr/Mdk	19
GO:0061614	pri-miRNA transcription by RNA polymerase II	19/1668	58/23355	9.64057e-09	2.34974e-07	1.33355e-07	Ets1/App/Fosl1/Tgfb1/Trp53/Gata6/Bmp2/Fos/Pdgfb/Jun/Egr1/Tead1/Nfib/Hif1a/Smad1/Gnl3/Nfkb1/Rela/Klf4	19
GO:0010717	regulation of epithelial to mesenchymal transition	25/1668	96/23355	9.83633e-09	2.38755e-07	1.35501e-07	Wwtr1/Phldb2/Rgcc/Tgfb1i1/Tgfb1/Smad7/Vasn/Dab2/Spry2/Tcf7l2/Sdcbp/Vegfa/Loxl2/Bmp2/Phldb1/Bambi/Pofut2/Fermt2/Zfp703/Ppp2ca/Col1a1/Spred1/Pawr/Mdk/Dag1	25
GO:0007009	plasma membrane organization	28/1668	117/23355	1.00501e-08	2.42938e-07	1.37875e-07	Cav1/Clu/Gsn/Myof/Bin1/Ehd2/Plscr1/Col5a1/Anxa6/Myh9/Cav2/Degs1/Ano6/Akt1/Plscr3/Stx4a/Flot1/Myh10/Sptbn1/Prkcd/Ugcg/Baiap2l1/Snx9/Pacsin2/Sh3glb1/Atp2a2/Psap/Asap1	28
GO:0010639	negative regulation of organelle organization	57/1668	359/23355	1.04699e-08	2.51021e-07	1.42462e-07	Tmsb4x/Ier3/Tpm1/Gpx1/Sgk1/Pfn1/Slc25a5/Phldb2/Tmsb10/Lmna/Cfl1/Gsn/Igf1/F11r/Tspo/Arpc2/Mid1ip1/Pik3r1/Trp53/Dbn1/Myadm/Nupr1/Vat1/Akt1/Prelid1/Dlc1/Chmp4b/Atrx/Map1b/Arhgap28/H3f3b/Kank2/H3f3a/Sptbn1/Fxn/Prkcd/Bub3/Acaa2/Fez2/Capza2/Hnrnpu/Wasf2/Zwint/Kank3/Ghitm/Rad21/Tmod3/Capzb/Fkbp4/Add1/Tesk1/Map4/Yap1/Pecam1/Capza1/Svil/Phf23	57
GO:0043271	negative regulation of ion transport	57/1668	359/23355	1.04699e-08	2.51021e-07	1.42462e-07	Anxa5/Txn1/F2r/Cav1/Myc/Vdac1/Apoe/Thbs1/Acsl4/Tgfb1/Sri/Bin1/Midn/Tmbim6/Nedd4/Camk2d/Anxa1/Idh2/Bag3/Ptgs2/Atf4/Grb10/Cyp51/Akt1/Fabp5/Ndfip1/Pim3/Bcl2/Itgav/Erp29/Arl6ip5/Rrad/Gsto1/Rangap1/1810037I17Rik/Snx3/Ppp2ca/Ywhae/Grk6/Ywhaq/Fis1/Grk2/Rgs2/Irak1/Ube2g2/Hadh/Ppp3ca/Rest/Ptpn11/Ahr/Csk/Map4k4/Hes1/Stxbp3/Trim27/Pawr/Hmgcr	57
GO:0051090	regulation of DNA-binding transcription factor activity	63/1668	415/23355	1.05697e-08	2.52383e-07	1.43235e-07	Lrrfip1/Cav1/Rgcc/Clu/Prdx2/App/Flna/Fosl1/Tgfb1/Sri/Anxa3/Smad7/Hmox1/Trib1/Creb3/Prnp/Tcf7l2/Cflar/Ifrd1/Trib2/Irak2/Pim1/Pbx1/Vegfa/Arid5b/Bcl10/Hmga2/Nupr1/Akt1/Gas6/Zbtb7a/Ripk1/Phb2/Flot1/Prmt2/Prdx3/Prkci/Cat/Sik1/Ndn/Ube2v1/Dhx9/Thra/Irak1/Ube2n/Ppp3ca/Hipk2/Jak2/Rps3/Smo/Dap/Commd6/Rela/Hes1/Erbin/Mtdh/Arhgef5/Trim27/Nfkbia/Mapk3/Klf4/Bex2/Ddit3	63
GO:0036003	positive regulation of transcription from RNA polymerase II promoter in response to stress	12/1668	23/23355	1.09119e-08	2.59499e-07	1.47274e-07	Cebpb/Creb3l1/Nfe2l2/Trp53/Atf4/Vegfa/Klf2/Sesn2/Hif1a/Atf6/Nfe2l1/Ddit3	12
GO:0001893	maternal placenta development	14/1668	32/23355	1.17824e-08	2.79073e-07	1.58383e-07	Junb/Cited2/Pla2g4a/Ptgs2/Akt1/Il11ra1/Prdx3/Ctsl/Ctsb/Tmed2/Dazap1/Mapk3/Bmpr2/Nr2f2	14
GO:0050731	positive regulation of peptidyl-tyrosine phosphorylation	38/1668	195/23355	1.24833e-08	2.94486e-07	1.6713e-07	Itgb1/Kitl/App/Igf2/Tgfb1/Mif/Igf1/Cd44/Itga5/Cd81/Ghr/Cd24a/Nrp1/Tnfrsf1a/Prnp/Trp53/Vegfa/Cav2/Ereg/Iqgap1/Hbegf/Pdgfb/Gas6/Unc119/Clcf1/Vegfb/Ctnnd1/Ehd4/Areg/Ptpn11/Jak2/Arl2bp/Hes1/Hax1/Fyn/Ptpn1/Il6st/Pecam1	38
GO:0032231	regulation of actin filament bundle assembly	27/1668	111/23355	1.26277e-08	2.96701e-07	1.68388e-07	S100a10/Rhoc/Sdc4/Tpm1/Pfn1/Wnt4/Phldb2/Rgcc/Cfl1/Flna/Rhoa/Ccn2/F11r/Nrp1/Pik3r1/Rac1/Dbn1/Dlc1/Actg1/Arhgap28/Fermt2/Kank2/Wasf2/Kank3/Rock2/Tesk1/Arhgef5	27
GO:0036293	response to decreased oxygen levels	43/1668	237/23355	1.3257e-08	3.09349e-07	1.75566e-07	Sox4/Cav1/Eif4ebp1/Myc/Rgcc/Fosl2/Vasn/Hmox1/Tmbim6/Cited2/Nfe2l2/Pgk1/Cd24a/Rtn4/Trp53/Camk2d/Zfp36l1/Vegfa/Loxl2/Plat/Gata6/Bmp2/Ece1/Bach1/Akt1/Limd1/Egr1/Hp1bp3/Bcl2/Vegfb/Prmt2/Stub1/Gnb1/Cat/Hif1a/Acaa2/Cr1l/Map2k1/Rest/Atp1b1/Rock2/Ddit4/Pin1	43
GO:0035924	cellular response to vascular endothelial growth factor stimulus	19/1668	59/23355	1.32714e-08	3.09349e-07	1.75566e-07	Cd63/Hspb1/Map2k3/Nrp1/Spry2/Cadm4/Anxa1/Vegfa/Nr4a1/Pdgfb/Ramp2/Akt1/Myo1c/Xbp1/Vegfb/Mapkapk2/Tcf4/Rela/Nus1	19
GO:0031330	negative regulation of cellular catabolic process	44/1668	246/23355	1.40882e-08	3.27092e-07	1.85635e-07	Anxa2/Timp1/Hnrnpa0/Timp3/Ybx1/Tspo/Hmox1/Hsp90ab1/Zfp36/Sdcbp/Trp53/Usp25/Ptbp1/Gata4/Rraga/Psen2/Vegfa/Qsox1/Mcl1/Nupr1/Akt1/Chmp4b/Timp2/Bcl2/Mapkapk2/Syncrip/Furin/Pdcl3/Fez2/Ctsa/Eif4g2/Dhx9/Hnrnpu/Hnrnpd/Laptm4b/Cst3/Hipk2/Elavl1/Dap/Eif4g1/Caml/Larp1/Gabarapl2/Phf23	44
GO:0034620	cellular response to unfolded protein	24/1668	91/23355	1.47594e-08	3.41326e-07	1.93714e-07	Creb3l1/Tmbim6/Creb3/Nfe2l2/Pik3r1/Stc2/Bag3/Ppp1r15a/Serp1/Atf4/Creb3l2/Xbp1/Herpud1/Derl1/Pmp22/Selenos/Stub1/Hspa8/Atf6/Amfr/Hspa9/Tmed2/Ptpn1/Ddit3	24
GO:0060419	heart growth	28/1668	119/23355	1.49844e-08	3.43822e-07	1.9513e-07	Dusp6/Gja1/Igf1/Cxadr/Cited2/Zfpm2/Heg1/Camk2d/Gata4/Trip10/Pim1/Gata6/Sorbs2/Vgll4/Ncam1/Ripk1/Dipk2a/Slc25a4/Smad1/Prkar1a/Rgs2/Map2k4/Ahr/Foxp1/Fgfr1/Yap1/Pdlim5/Pin1	28
GO:0071901	negative regulation of protein serine/threonine kinase activity	28/1668	119/23355	1.49844e-08	3.43822e-07	1.9513e-07	Cav1/Cdkn1a/Apoe/Dusp6/Spry2/Heg1/Dusp4/Dusp3/Gstp1/Casp3/Cdkn1b/Hyal2/Prkcd/Dusp1/Dnaja1/Gadd45a/Dusp5/Prkar1a/Rgs2/Lats2/Hipk3/Inppl1/Tesk1/Ptpn1/Spred1/Hmgcr/Nr2f2/Cdkn1c	28
GO:1905897	regulation of response to endoplasmic reticulum stress	22/1668	78/23355	1.53312e-08	3.5041e-07	1.98869e-07	Cav1/Clu/App/Creb3l1/Tmbim6/Creb3/Pik3r1/Usp25/Ppp1r15a/Serinc3/Nupr1/Xbp1/Herpud1/Selenos/Erp29/Grina/Manf/Atf6/Rnft1/Nfe2l1/Tmed2/Ptpn1	22
GO:0046034	ATP metabolic process	45/1668	256/23355	1.67555e-08	3.81481e-07	2.16503e-07	Ier3/Ldha/Aldoa/Tpi1/Gapdh/Myc/App/Pgam1/Hk2/Tgfb1/Rhoa/Mif/Igf1/Tspo/Chchd10/Pgk1/Shmt2/Atpif1/Trp53/Eno1/Nupr1/Slc25a13/Zbtb7a/Pkm/Eif6/Cycs/Fxn/Gpi1/Hif1a/Ncor1/Hspa8/Fis1/Galk1/Ak2/Atp5b/Map2k1/Stoml2/Uqcrq/Guk1/Gadd45gip1/Atp1b1/Atp5g1/Uqcrb/Uqcrfs1/Ddit4	45
GO:0003158	endothelium development	29/1668	127/23355	1.71517e-08	3.88993e-07	2.20766e-07	Gpx1/Msn/Rhoa/Rhob/Kdm6b/F11r/Tnfrsf1a/Fstl1/Rtn4/Heg1/Rap1b/Vegfa/Myadm/Ezr/Pdgfb/Col18a1/Rap1a/Cul7/Slc40a1/Tjp2/Clic4/Vcl/Btg1/Rock2/Add1/Pecam1/Rapgef2/Bmpr2/Nr2f2	29
GO:0019693	ribose phosphate metabolic process	57/1668	365/23355	1.9139e-08	4.32395e-07	2.45398e-07	Ier3/Aldoa/Tpi1/Gapdh/Myc/Nme2/App/Acsl4/Pgam1/Hk2/Tgfb1/Rhoa/Mif/Igf1/Pgk1/Aprt/Nt5c/Epha2/Acsl5/Eno1/Tkt/Nupr1/Nt5c3/Hmgcl/Slc25a13/Zbtb7a/Pkm/Pdha1/Eif6/Gpi1/Hif1a/Ncor1/Ran/Acaa2/Nme1/Gart/Gnai3/Galk1/Ak2/Atp5b/Map2k1/Stoml2/Guk1/Atic/Pnp/Atp5g1/Nudt4/Ctps/Ppat/Far1/Prpsap1/Umps/Ddit4/Cmpk1/Nudt3/Hmgcs1/Hmgcr	57
GO:0001890	placenta development	35/1668	174/23355	2.00072e-08	4.48559e-07	2.54572e-07	Junb/Xist/Cebpb/Ccn1/Igf2/Fosl1/Cited2/Krt8/Hsp90ab1/Htra1/Zfp36l1/Pla2g4a/Ptgs2/Syde1/Pdgfb/Akt1/Peg10/Cul7/Cdkn1b/Itgav/Il11ra1/Hs6st1/Prdx3/Ctsl/Hif1a/Grb2/Ctsb/Map2k1/Tmed2/Hes1/Dazap1/Mapk3/Bmpr2/Nr2f2/Cdkn1c	35
GO:0010952	positive regulation of peptidase activity	35/1668	174/23355	2.00072e-08	4.48559e-07	2.54572e-07	Ccn1/Psme2/F2r/Myc/App/Psme1/F3/Gsn/Rhoa/Pdcd6/Casp8/Ccn2/Cflar/Rcn3/Ctsh/Bcl10/Bcl2l11/Prelid1/Dlc1/Gramd4/Mtch1/Arl6ip5/Aph1a/Cycs/Ppp2ca/Ddx3x/Fis1/Rest/Jak2/Rock2/Rps3/Dap/Fyn/Pawr/Picalm	35
GO:2000116	regulation of cysteine-type endopeptidase activity	42/1668	232/23355	2.08119e-08	4.64825e-07	2.63803e-07	Ccn1/Gpx1/F2r/Myc/App/Thbs1/F3/Gsn/Rhoa/Pdcd6/Casp8/Igf1/Ccn2/Plaur/Cd44/Cflar/Ptgs2/Vegfa/Bcl10/Nr4a1/Bcl2l11/Akt1/Dlc1/Gas6/Gramd4/Mtch1/Herpud1/Arl6ip5/Cycs/Gpi1/Ppp2ca/Ddx3x/Fis1/Grk2/Por/Rest/Jak2/Rps3/Dap/Fyn/Pawr/Klf4	42
GO:0043281	regulation of cysteine-type endopeptidase activity involved in apoptotic process	39/1668	207/23355	2.13623e-08	4.75311e-07	2.69754e-07	Ccn1/Gpx1/F2r/Myc/App/Thbs1/F3/Gsn/Rhoa/Pdcd6/Casp8/Igf1/Ccn2/Plaur/Cd44/Cflar/Ptgs2/Vegfa/Bcl10/Nr4a1/Bcl2l11/Akt1/Dlc1/Gas6/Gramd4/Mtch1/Herpud1/Arl6ip5/Cycs/Gpi1/Ppp2ca/Ddx3x/Fis1/Por/Rest/Jak2/Rps3/Dap/Klf4	39
GO:0032868	response to insulin	43/1668	241/23355	2.20791e-08	4.88344e-07	2.77151e-07	Sgk1/Eif4ebp1/Gnai2/Igf2/Ybx1/Ptpre/Pik3r1/Pck2/Ccnd3/Zfp36l1/Ywhag/Cav2/Grb10/Cdk4/Akt1/Myo1c/Xbp1/Egr1/Pkm/Rab12/Sesn2/Eif6/Bcar1/Zbed3/Cyfip1/Hnrnpk/Prkcd/Prkci/Vamp2/Grb2/Rab8a/Grk2/Baiap2l1/Srsf5/Inppl1/Srsf3/Ptpn11/Rab8b/Rela/Stxbp3/Ptpn1/Atp2b1/Ptprf	43
GO:0042542	response to hydrogen peroxide	28/1668	121/23355	2.21143e-08	4.88344e-07	2.77151e-07	Txn1/Gpx1/Cfl1/Axl/Rhob/Kdm6b/Hmox1/Nfe2l2/Sigmar1/Trp53/Anxa1/Ppp2cb/Casp3/Ripk1/Bcl2/Prdx3/Fxn/Prkcd/Adam9/Cat/Glrx2/Rps3/Rela/Foxp1/Fyn/Top2b/Pawr/Psap	28
GO:0045786	negative regulation of cell cycle	66/1668	452/23355	2.25049e-08	4.95107e-07	2.80989e-07	Ier3/Rpl24/Ets1/Sox4/Myc/Rgcc/Cdkn1a/Thbs1/Btg2/Tgfb1/Mif/Rhob/Bin1/Tcf7l2/Hsp90ab1/Trp53/Zfp36l1/Ptgs2/Ptprk/Trim35/Gata6/Bmp2/Cdk4/Nr4a1/Nupr1/Casp3/Timp2/Atrx/Cdkn1b/Tbrg1/Ripk1/Cdk6/Bcl2/Pmp22/Prmt2/Fbxo4/Kank2/Rassf1/Atf5/Hras/Bub3/Mybbp1a/Gadd45a/Ctdsp1/Syf2/Btg3/Skil/Ppm1g/Zwint/Btg1/Map2k1/Lats2/Rad21/Gadd45gip1/Taok3/Brcc3/Ptpn11/Rrp8/Dot1l/Zfp36l2/Plk2/Tiprl/Klf4/Nr2f2/Cdkn1c/Ddit3	66
GO:0045927	positive regulation of growth	51/1668	312/23355	2.34177e-08	5.13268e-07	2.91296e-07	Sgk1/Cyba/Tnfrsf12a/Apoe/Cfl1/Acsl4/Igf2/Naca/Rhoa/Igf1/Smad7/Cd81/Ghr/Nrp1/Zfpm2/Rtn4/Sdcbp/Gata4/Mmp14/Trip10/Serp1/Dbn1/Pim1/Vegfa/Gata6/Hbegf/Hmga2/Ezr/Akt1/Ybx3/Ppib/Ncam1/Map1b/Bcl2/Cyfip1/Hnrnpk/Fxn/Slc25a4/Ddx3x/Eif4g2/Atp5g1/Ahr/Smo/Sh3glb1/Eif4g1/Zpr1/Fgfr1/Yap1/Picalm/Pin1/Bmpr2	51
GO:0048145	regulation of fibroblast proliferation	26/1668	107/23355	2.39162e-08	5.22243e-07	2.9639e-07	Anxa2/Fth1/Myc/Cdkn1a/Fosl2/Tgfb1/Mif/Igf1/Trp53/Tgif1/Ereg/Gstp1/Cdk4/Nupr1/Pdgfb/Fndc3b/Gas6/Jun/Zmiz1/Cdk6/Pdgfa/Fbxo4/Rps3a1/Grk2/Dhx9/Pawr	26
GO:0007519	skeletal muscle tissue development	38/1668	200/23355	2.54997e-08	5.5476e-07	3.14844e-07	Myl6/Gpx1/Cav1/Myc/Btg2/Igf2/Maff/Meg3/Tgfb1/Naca/Rhoa/Cited2/Tcf7l2/Plagl1/Cflar/Gata4/Flnb/Sox11/Cav2/Mbnl1/Fos/Nr4a1/Nupr1/Ybx3/Egr1/Bcl2/Pmp22/Flot1/Hmg20b/Sap30/Skil/Ppp3ca/Smo/Foxp1/Hmgcr/Hivep3/Svil/Nr2f2	38
GO:0070849	response to epidermal growth factor	16/1668	44/23355	2.60653e-08	5.62895e-07	3.19461e-07	Cfl1/Dab2/Arpc2/Zfp36/Zfp36l1/Iqgap1/Dusp3/Akt1/Grk2/Eef1a1/Ncl/Snx6/Ptpn11/Zfp36l2/Zpr1/Mapk3	16
GO:1902895	positive regulation of pri-miRNA transcription by RNA polymerase II	16/1668	44/23355	2.60653e-08	5.62895e-07	3.19461e-07	Ets1/Fosl1/Tgfb1/Trp53/Bmp2/Fos/Pdgfb/Jun/Egr1/Tead1/Hif1a/Smad1/Gnl3/Nfkb1/Rela/Klf4	16
GO:0006469	negative regulation of protein kinase activity	39/1668	209/23355	2.80857e-08	6.04305e-07	3.42963e-07	Actb/Wwtr1/Cav1/Cdkn1a/Apoe/Hspb1/Dusp6/Trib1/Spry2/Heg1/Dusp4/Psen2/Dusp3/Gstp1/Akt1/Casp3/Gadd45b/Cdkn1b/Hyal2/Prkcd/Dusp1/Dnaja1/Gadd45a/Gadd45g/Errfi1/Dusp5/Prkar1a/Rgs2/Akt1s1/Lats2/Hipk3/Inppl1/Tesk1/Ptpn1/Spred1/Trim27/Hmgcr/Nr2f2/Cdkn1c	39
GO:2001237	negative regulation of extrinsic apoptotic signaling pathway	25/1668	101/23355	2.9772e-08	6.38252e-07	3.62228e-07	Gpx1/Lmna/Prdx2/Tmbim1/Igf1/Hmox1/Dab2/Nrp1/Tcf7l2/Cflar/Psen2/Vegfa/Mcl1/Ctnna1/Ripk1/Itga6/Bcl2/Itgav/Cttn/Sgms1/Ddx3x/Rela/Fyn/Yap1/Zmynd11	25
GO:0032507	maintenance of protein location in cell	20/1668	68/23355	3.14823e-08	6.72461e-07	3.81644e-07	Tmsb4x/Txn1/Pfn1/Cav1/Tmsb10/Gja1/Hk2/Gsn/Tspo/Chchd10/Kdelr2/Dbn1/Akt1/Kdelr1/Rangap1/Grk2/Hnrnpu/Rer1/Arl2bp/Mprip	20
GO:0043406	positive regulation of MAP kinase activity	39/1668	210/23355	3.21508e-08	6.84254e-07	3.88336e-07	Zeb2/Kitl/Prdx2/Map2k3/Igfbp6/App/Thbs1/Tgfb1/Mif/Igf1/Cd81/Ghr/Dab2/Cd24a/Vegfa/Iqgap1/Bmp2/Pdgfb/Tpd52l1/Gadd45b/Ripk1/Pdgfa/Erp29/Prkcd/Hras/Spag9/Gadd45a/Gadd45g/Map2k4/Map3k1/Irak1/Map2k1/Taok3/Ptpn11/Rps3/Csk/Arhgef5/Fgfr1/Ptpn1	39
GO:0045931	positive regulation of mitotic cell cycle	28/1668	123/23355	3.23175e-08	6.85317e-07	3.88939e-07	Ccnd2/Eif4ebp1/Rgcc/App/Tgfb1/Asns/Camk2d/Ccnd3/Anxa1/Pbx1/Dusp3/Adamts1/Cdk4/Pdgfb/Akt1/Usp22/Lmnb1/Phb2/Anp32b/Ddx3x/Tmod3/Ptpn11/Eif4g1/Hes1/Hmgb1/Fgfr1/Cdc27/Eif4e	28
GO:0010658	striated muscle cell apoptotic process	19/1668	62/23355	3.30664e-08	6.98676e-07	3.96521e-07	Capn2/Naca/Nfe2l2/Trp53/Camk2d/Cflar/Gata4/Bag3/Trip10/Gata6/Nupr1/Eif5a/Bcl2/Gnb1/Slc25a4/Hspa8/Jak2/Hmgcr/Mdk	19
GO:0051701	biological process involved in interaction with host	31/1668	146/23355	3.43859e-08	7.23953e-07	4.10867e-07	Ifitm2/Lgals1/Cav1/Myc/Axl/Nectin2/Gsn/Nrp1/Rab7/Rraga/Cav2/Vamp8/Trim35/Ly6e/Ifitm1/Ifitm3/Bcl2l11/Gas6/Thoc7/Chmp4b/Itgav/Phb2/Hyal2/Snx3/Vps37b/Ctsb/Phb/Grk2/Ddb1/Trim27/Dag1	31
GO:0048144	fibroblast proliferation	26/1668	109/23355	3.59846e-08	7.49552e-07	4.25395e-07	Anxa2/Fth1/Myc/Cdkn1a/Fosl2/Tgfb1/Mif/Igf1/Trp53/Tgif1/Ereg/Gstp1/Cdk4/Nupr1/Pdgfb/Fndc3b/Gas6/Jun/Zmiz1/Cdk6/Pdgfa/Fbxo4/Rps3a1/Grk2/Dhx9/Pawr	26
GO:0055017	cardiac muscle tissue growth	26/1668	109/23355	3.59846e-08	7.49552e-07	4.25395e-07	Gja1/Igf1/Cxadr/Cited2/Zfpm2/Heg1/Camk2d/Gata4/Trip10/Pim1/Gata6/Sorbs2/Vgll4/Ncam1/Ripk1/Dipk2a/Slc25a4/Smad1/Prkar1a/Rgs2/Map2k4/Foxp1/Fgfr1/Yap1/Pdlim5/Pin1	26
GO:1905477	positive regulation of protein localization to membrane	26/1668	109/23355	3.59846e-08	7.49552e-07	4.25395e-07	Itgb1/Sqstm1/Tgfb1/Tcaf1/Cd81/Arpc2/Prnp/Epha2/Itga3/Actr3/Ezr/Pgrmc1/Akt1/Myo1c/Kif5b/Stx4a/Sptbn1/Rhog/Hras/Prkci/Fis1/Rer1/Mesd/Sh3glb1/Fyn/Arf6	26
GO:0043409	negative regulation of MAPK cascade	35/1668	178/23355	3.65849e-08	7.59363e-07	4.30963e-07	Cav1/Apoe/Dusp6/Cdc42se1/Timp3/Igf1/Dab2/Spry2/Dusp4/Dusp3/Gstp1/Ezr/Akt1/Xbp1/Pebp1/Hyal2/Prkcd/Ncor1/Dusp1/Dnaja1/Phb/Errfi1/Dusp5/Rgs2/Hipk3/Inppl1/Taok3/Csk/Ptpn1/Spred1/Zmynd11/Klf4/Pin1/Hmgcr/Dag1	35
GO:0060538	skeletal muscle organ development	39/1668	211/23355	3.67648e-08	7.6041e-07	4.31557e-07	Myl6/Gpx1/Cav1/Myc/Btg2/Igf2/Maff/Meg3/Tgfb1/Naca/Rhoa/Cited2/Tcf7l2/Plagl1/Cflar/Gata4/Flnb/Sox11/Cav2/Mbnl1/Fos/Nr4a1/Nupr1/Ybx3/Egr1/Bcl2/Pmp22/Flot1/Hmg20b/Sap30/Skil/Ppp3ca/Smo/Foxp1/Hmgcr/Hivep3/Svil/Nr2f2/Dag1	39
GO:1901215	negative regulation of neuron death	44/1668	254/23355	3.76266e-08	7.75503e-07	4.40123e-07	Cebpb/Set/F2r/Apoe/Prdx2/Axl/App/Btg2/Rhoa/Igf1/Hmox1/Ghr/Nrp1/Hsp90ab1/Atf4/Vegfa/Jun/Chmp4b/Serpinf1/Nenf/Ncoa7/Bcl2/Clcf1/Vegfb/Prdx3/Inpp5a/Hras/Prkci/Gpi1/Hif1a/Hdac7/Aars/Abcc1/Map2k4/Snx6/Hipk2/Rest/Jak2/Smo/Nes/Zpr1/Fyn/Pin1/Mdk	44
GO:0034614	cellular response to reactive oxygen species	31/1668	147/23355	4.06304e-08	8.34486e-07	4.73598e-07	Txn1/Prdx2/Cfl1/Axl/Thbs1/Rhob/Kdm6b/Nfe2l2/Sigmar1/Trp53/Anxa1/Cflar/Gch1/Ptprk/Fos/Akt1/Jun/Ripk1/Bcar1/Prdx3/Fxn/Prkcd/Hnrnpd/Rps3/Rela/Foxp1/Top2b/Pawr/Mapk3/Prdx5/Psap	31
GO:0098760	response to interleukin-7	10/1668	17/23355	4.10746e-08	8.3775e-07	4.7545e-07	Ybx1/Eno1/Hdgf/Jak1/Atp5b/Rad23b/Stip1/Atic/Pdia3/Hmgb1	10
GO:0098761	cellular response to interleukin-7	10/1668	17/23355	4.10746e-08	8.3775e-07	4.7545e-07	Ybx1/Eno1/Hdgf/Jak1/Atp5b/Rad23b/Stip1/Atic/Pdia3/Hmgb1	10
GO:0048146	positive regulation of fibroblast proliferation	20/1668	69/23355	4.13719e-08	8.40894e-07	4.77234e-07	Anxa2/Myc/Cdkn1a/Fosl2/Tgfb1/Mif/Igf1/Tgif1/Ereg/Cdk4/Pdgfb/Fndc3b/Gas6/Jun/Zmiz1/Cdk6/Pdgfa/Rps3a1/Grk2/Dhx9	20
GO:1901522	positive regulation of transcription from RNA polymerase II promoter involved in cellular response to chemical stimulus	11/1668	21/23355	4.31029e-08	8.73058e-07	4.95488e-07	Creb3/Nfe2l2/Trp53/Atf4/Vegfa/Bmp2/Xbp1/Sesn2/Hif1a/Smad1/Rela	11
GO:0051056	regulation of small GTPase mediated signal transduction	46/1668	273/23355	4.4311e-08	8.94442e-07	5.07625e-07	Itgb1/Kitl/F2r/Apoe/Cdc42se1/Igf1/F11r/Arhgap18/Nrp1/Spry2/Col3a1/Rtn4/Heg1/Fgd3/Camk2d/Cadm4/Adgrg1/Lpar6/Syde1/Itga3/Ppp2cb/Arhgap42/Dlc1/Timp2/Arhgdia/Arhgap28/Arhgef17/Flot1/Kank2/Hras/Ripor1/Kctd10/Bnip2/Tnfaip1/Cdh2/Map2k1/Trio/Map4k4/Erbin/Cyth3/Arhgef5/Arf6/Cd2ap/Abca1/Fgd1/Arhgap17	46
GO:0071456	cellular response to hypoxia	25/1668	103/23355	4.53107e-08	9.09909e-07	5.16403e-07	Eif4ebp1/Myc/Rgcc/Vasn/Tmbim6/Cited2/Nfe2l2/Pgk1/Rtn4/Trp53/Zfp36l1/Vegfa/Gata6/Bach1/Akt1/Egr1/Hp1bp3/Bcl2/Stub1/Gnb1/Hif1a/Acaa2/Cr1l/Map2k1/Rock2	25
GO:0071711	basement membrane organization	13/1668	30/23355	4.54564e-08	9.09909e-07	5.16403e-07	Col4a1/Itgb1/Phldb2/Cav1/Flrt2/Cav2/Ext1/Phldb1/Ramp2/Pmp22/Ric8a/Lamb1/Dag1	13
GO:0051492	regulation of stress fiber assembly	24/1668	96/23355	4.55419e-08	9.09909e-07	5.16403e-07	S100a10/Rhoc/Sdc4/Tpm1/Pfn1/Wnt4/Phldb2/Rgcc/Rhoa/Ccn2/F11r/Nrp1/Pik3r1/Rac1/Dlc1/Actg1/Arhgap28/Fermt2/Kank2/Wasf2/Kank3/Rock2/Tesk1/Arhgef5	24
GO:0031647	regulation of protein stability	48/1668	292/23355	5.02327e-08	1.00023e-06	5.67661e-07	Pfn1/Sox4/Gapdh/Lmna/Clu/Flna/Gsn/Igf1/Smad7/Cd81/Pik3r1/Prnp/Rtn4/Hsp90ab1/Trp53/Bag3/Bag2/Ctsh/Pim1/Bmp2/Cdc37/Xbp1/Casp3/Ppib/Tbrg1/Derl1/Bcl2/Crtap/Phb2/Flot1/Fbxo4/Zbed3/Stub1/Ctnnd1/Rassf1/Lamp2/Hypk/Hspa8/Phb/Pdcl3/Ctsa/B4galt5/Atp1b1/Nckap1/Smo/Caml/Rad23a/Pin1	48
GO:0048545	response to steroid hormone	40/1668	222/23355	5.12567e-08	1.01717e-06	5.77276e-07	Sgk1/Cav1/Eif4ebp1/Tgfb1/Rhoa/Igf1/Dab2/Pik3r1/Pck2/Lbh/Abhd2/Zfp36/Anxa1/Klf9/Zfp36l1/Pappa/Hmga2/Ywhah/Zmiz1/Zbtb7a/Bcl2/Phb2/Prmt2/Kank2/Adam9/Ncor1/Areg/Dnaja1/Phb/Hnrnpu/Map2k1/Atp1a1/Rest/Jak2/Fkbp4/Zfp36l2/Hmgb1/Ddit4/Yap1/Eif4e	40
GO:0008630	intrinsic apoptotic signaling pathway in response to DNA damage	26/1668	111/23355	5.35323e-08	1.05875e-06	6.00874e-07	Tpt1/Ier3/Myc/Cdkn1a/Clu/Mif/Cd44/Hmox1/Tnfrsf1a/Pik3r1/Plscr1/Epha2/Trp53/Shisa5/Dyrk2/Mcl1/Nupr1/Bcl2l11/Phlda3/Bcl2/Hnrnpk/Skil/Hipk2/Pnp/Rps3/Ddit4	26
GO:0030218	erythrocyte differentiation	30/1668	141/23355	5.41811e-08	1.06799e-06	6.06117e-07	Ets1/B2m/Cited2/Sfxn1/Zfp36/Atpif1/Zfp36l1/Prmt1/Vegfa/Klf2/Casp3/Zbtb7a/Cdk6/Zfpm1/Hif1a/Ncor1/Ptbp3/Thra/Klf13/Tmod3/Jmjd6/Hspa9/Jak2/Tcea1/Nfe2l1/Add1/Arid4a/Lyar/Tmem14c/Ldb1	30
GO:0006605	protein targeting	46/1668	275/23355	5.55488e-08	1.0858e-06	6.16227e-07	Naca/Tomm5/Tcaf1/Akap12/Ywhaz/Timm8a1/Arpc2/Ywhab/Prnp/Spcs1/Atpif1/Rab7/Bag3/Ywhag/Actr3/Tomm20/Ppp2r2b/Myo1c/Chmp4b/Man1a/Herpud1/Ssr3/Tomm40/Zdhhc12/Hras/Lamp2/Timm17a/Vps37b/Hspa8/Ywhae/Sec61g/Ywhaq/Fis1/Zdhhc3/Sec61b/Timm10/Sec61a1/Sec62/Srprb/Rab8b/Erbin/Syngr2/Fyn/Timm9/Tram1/Srpr	46
GO:0014910	regulation of smooth muscle cell migration	23/1668	90/23355	5.56297e-08	1.0858e-06	6.16227e-07	Tmsb4x/Myc/F3/Rhoa/Mif/Igf1/Trib1/Arpc2/Nfe2l2/Camk2d/Iqgap1/Adamts1/Pdgfb/Egr1/Igfbp5/Bcl2/Pdgfa/Tafa5/Rab5a/Sema6d/Smo/Il6st/Mdk	23
GO:0006413	translational initiation	25/1668	104/23355	5.56394e-08	1.0858e-06	6.16227e-07	Eif1/Eif4ebp1/Eif4a1/Ppp1r15a/Eif1a/Rps2/Eif4h/Eif3f/Eif2s2/Ago2/Eif6/Eif4e2/Eif2s3x/Eif1ax/Ddx3x/Eif4g2/Paip2/Eif3b/Khdrbs1/Tmed2/Eif4g1/Mcts1/Larp1/Eif3c/Eif4e	25
GO:0001570	vasculogenesis	24/1668	97/23355	5.6451e-08	1.09799e-06	6.23146e-07	Junb/Cav1/Tgfb1/Cited2/Nrp1/Zfpm2/Rtn4/Heg1/Epha2/Gata4/Zfp36l1/Tead2/Ramp2/Rap1a/Cul7/Zmiz1/Rras/Hdac7/Smo/Fgfr1/Yap1/Spred1/Rapgef2/Tiparp	24
GO:0010950	positive regulation of endopeptidase activity	33/1668	165/23355	5.81326e-08	1.12697e-06	6.3959e-07	Ccn1/Psme2/F2r/Myc/App/Psme1/F3/Gsn/Rhoa/Pdcd6/Casp8/Ccn2/Cflar/Bcl10/Bcl2l11/Prelid1/Dlc1/Gramd4/Mtch1/Arl6ip5/Aph1a/Cycs/Ppp2ca/Ddx3x/Fis1/Rest/Jak2/Rock2/Rps3/Dap/Fyn/Pawr/Picalm	33
GO:0006986	response to unfolded protein	27/1668	119/23355	6.08897e-08	1.17298e-06	6.65702e-07	Hspb1/Creb3l1/Thbs1/Tmbim6/Creb3/Nfe2l2/Pik3r1/Stc2/Bag3/Ppp1r15a/Serp1/Atf4/Creb3l2/Xbp1/Herpud1/Derl1/Pmp22/Selenos/Stub1/Manf/Hspa8/Atf6/Amfr/Hspa9/Tmed2/Ptpn1/Ddit3	27
GO:0010662	regulation of striated muscle cell apoptotic process	18/1668	58/23355	6.09053e-08	1.17298e-06	6.65702e-07	Capn2/Naca/Nfe2l2/Trp53/Camk2d/Cflar/Gata4/Bag3/Trip10/Gata6/Nupr1/Eif5a/Bcl2/Slc25a4/Hspa8/Jak2/Hmgcr/Mdk	18
GO:0071364	cellular response to epidermal growth factor stimulus	15/1668	41/23355	6.4698e-08	1.24195e-06	7.04845e-07	Cfl1/Dab2/Arpc2/Zfp36/Zfp36l1/Iqgap1/Dusp3/Akt1/Grk2/Eef1a1/Ncl/Snx6/Ptpn11/Zfp36l2/Zpr1	15
GO:0007565	female pregnancy	33/1668	166/23355	6.76483e-08	1.29082e-06	7.32582e-07	Junb/Timp1/Wnt4/Gja1/Acsl4/Maged2/Cited2/Ddr1/Klf9/Pla2g4a/Ptgs2/Syde1/Vegfa/C1qbp/Akt1/Ago2/Igfbp5/H3f3b/Il11ra1/Prdx3/Ctsl/Vmp1/Cr1l/Abcg2/Comt/Ctsb/Lamb1/Fkbp4/Tmed2/Dazap1/Mapk3/Bmpr2/Nr2f2	33
GO:1903311	regulation of mRNA metabolic process	44/1668	259/23355	6.76834e-08	1.29082e-06	7.32582e-07	Vim/Mbnl2/Prdx6/Hnrnpa0/Btg2/Ybx1/Rbm3/Pabpc4/Zfp36/Ptbp1/Zfp36l1/Vegfa/Mbnl1/C1qbp/Samd4/Ago2/Zbtb7a/Mapkapk2/Hnrnpk/Syncrip/Ptbp3/Hspa8/Supt6/Tra2b/Malat1/Dhx9/Hnrnpu/Sf1/Hnrnpd/Ncl/Jmjd6/Rest/Srsf3/Elavl1/Khdrbs1/Rock2/Hnrnpm/Srsf7/Zfp36l2/Larp1/Dazap1/Sf3b4/Rbm15b/Rc3h1	44
GO:0010498	proteasomal protein catabolic process	67/1668	475/23355	6.86279e-08	1.3046e-06	7.404e-07	Wwtr1/Psme2/Gpx1/Cav1/Clu/Apoe/Psme1/Smad7/Spsb1/Trib1/Enc1/Dab2/Nfe2l2/Nedd4/Psma7/Hsp90ab1/Cdc26/Sdcbp/Usp25/Rcn3/Bag2/Trib2/H13/Psen2/Sdf2/Nupr1/Akt1/Ppp2cb/Xbp1/Psmb5/Man1a/Herpud1/Psmd7/Derl1/Pmp22/Selenos/Fbxo4/Dnajb2/Ubxn6/Psmc5/Psmb3/Stub1/Psmd8/Kctd10/Csnk1e/Dda1/Tnfaip1/Ccdc47/Pcnp/Ube2g2/Sec61b/Rad23b/Tor1a/Amfr/Psma3/Rnft1/Nfe2l1/Psmd4/Caml/Plk2/Rad23a/Ddb1/Cdc27/Cd2ap/Gabarapl2/Ddit3…	67
GO:0046578	regulation of Ras protein signal transduction	42/1668	242/23355	7.21426e-08	1.36699e-06	7.75809e-07	Itgb1/Kitl/F2r/Apoe/Cdc42se1/Igf1/F11r/Nrp1/Spry2/Col3a1/Rtn4/Heg1/Fgd3/Camk2d/Cadm4/Adgrg1/Lpar6/Syde1/Itga3/Ppp2cb/Arhgap42/Dlc1/Timp2/Arhgdia/Arhgef17/Flot1/Kank2/Hras/Ripor1/Kctd10/Tnfaip1/Cdh2/Map2k1/Trio/Map4k4/Erbin/Cyth3/Arhgef5/Arf6/Abca1/Fgd1/Arhgap17	42
GO:0035966	response to topologically incorrect protein	30/1668	143/23355	7.5589e-08	1.42768e-06	8.10257e-07	Clu/Hspb1/Creb3l1/Thbs1/Tmbim6/Creb3/Nfe2l2/Pik3r1/Stc2/Bag3/Ppp1r15a/Serp1/Atf4/Creb3l2/Sdf2/Xbp1/Herpud1/Derl1/Pmp22/Selenos/Stub1/Manf/Hspa8/Atf6/Tor1a/Amfr/Hspa9/Tmed2/Ptpn1/Ddit3	30
GO:0048588	developmental cell growth	45/1668	269/23355	7.70016e-08	1.4497e-06	8.22753e-07	Zeb2/Itgb1/Tnfrsf12a/Apoe/App/Nrn1/Igf1/Sema3e/Smad7/Nrp1/Rtn4/Hsp90ab1/Ddr1/Camk2d/Gata4/Ifrd1/Trip10/Dbn1/Actr3/Vegfa/Sorbs2/Iqgap1/Map1b/Prmt2/Sema4b/Cyfip1/Hnrnpk/Cttn/Fxn/Slc25a4/Spag9/Vcl/Ndn/Eif4g2/Rgs2/Map2k4/Sema6d/Atp5g1/Smo/Sh3glb1/Foxp1/Pdlim5/Picalm/Pin1/Bmpr2	45
GO:0035967	cellular response to topologically incorrect protein	26/1668	113/23355	7.87754e-08	1.47836e-06	8.39017e-07	Creb3l1/Tmbim6/Creb3/Nfe2l2/Pik3r1/Stc2/Bag3/Ppp1r15a/Serp1/Atf4/Creb3l2/Sdf2/Xbp1/Herpud1/Derl1/Pmp22/Selenos/Stub1/Hspa8/Atf6/Tor1a/Amfr/Hspa9/Tmed2/Ptpn1/Ddit3	26
GO:0001954	positive regulation of cell-matrix adhesion	18/1668	59/23355	8.18177e-08	1.53056e-06	8.68645e-07	S100a10/Sdc4/Wnt4/Cfl1/Nrp1/Rac1/Vegfa/Iqgap1/Lims1/Cdk6/Fermt2/Rras/Ptpn11/Utrn/Ninj1/Map4k4/Efemp2/Dag1	18
GO:0001818	negative regulation of cytokine production	45/1668	270/23355	8.61229e-08	1.60599e-06	9.11449e-07	Rgcc/Axl/Thbs1/Tgfb1/Igf1/Smad7/Tspo/Hmox1/Cd24a/Tnfrsf1a/Prnp/Hsp90ab1/Zfp36/Epha2/Anxa1/Trib2/Rac1/Lgals7/Klf2/Gata6/C1qbp/Gstp1/Ezr/Gas6/Ndfip1/Fkbp1a/Twsg1/Zfpm1/Selenos/Hdac7/Sars/Furin/Errfi1/Nfkb1/Laptm4b/Nptn/Relb/Csk/Erbin/Fgfr1/Cd2ap/Trim27/Klf4/Atp2b1/Ddit3	45
GO:0006090	pyruvate metabolic process	27/1668	121/23355	8.79711e-08	1.63526e-06	9.28063e-07	Ier3/Ldha/Aldoa/Tpi1/Gapdh/Myc/App/Pgam1/Hk2/Mif/Igf1/Ldhb/Pgk1/Pck2/Eno1/Nupr1/Zbtb7a/Pkm/Me1/Pdha1/Eif6/Gpi1/Hif1a/Ncor1/Galk1/Ddit4/Me2	27
GO:0031668	cellular response to extracellular stimulus	39/1668	218/23355	9.12898e-08	1.68544e-06	9.56539e-07	Ldha/Tle5/Wnt4/Cdkn1a/Axl/Fosl1/Gabarapl1/Asns/Nfe2l2/Tcf7l2/Trp53/Gabarap/Rraga/Pim1/Atf4/Fos/Map1lc3b/Xbp1/Gas6/Jun/Ralb/Itga6/Bcl2/Sesn2/Kank2/Slc2a1/Ripor1/Lamp2/Map1lc3a/Sik1/Comt/Mybbp1a/Rrp8/Pdia3/Sh3glb1/Dap/Eif4g1/Gabarapl2/Mapk3	39
GO:0001763	morphogenesis of a branching structure	42/1668	244/23355	9.15311e-08	1.68544e-06	9.56539e-07	Col4a1/Wnt4/Myc/Cpe/Tgfb1/Igf1/Sema3e/B4galt1/Cd44/Ctsz/Nrp1/Spry2/Rtn4/Ddr1/Epha2/Mgp/Mmp14/Ctsh/Pbx1/Vegfa/Bmp2/Hmga2/Ext1/Pdgfb/Ppp1ca/Bcl2/Pdgfa/Phb2/Hnrnpk/Clic4/Areg/Grb2/Ppp3r1/Gpc3/Ahr/Smo/Fgfr1/Yap1/Rdh10/Mdk/Slc12a2/Dag1	42
GO:0090257	regulation of muscle system process	42/1668	244/23355	9.15311e-08	1.68544e-06	9.56539e-07	Cald1/F2r/Cav1/Lmna/Sri/Rhoa/Igf1/Ccn2/Smad7/Bin1/Tnfrsf1a/Anxa6/Camk2d/Gata4/Smtn/Ptgs2/Trip10/Dbn1/Ece1/Arhgap42/Tead1/Igfbp5/Ormdl3/Gtf2i/Cttn/Slc25a4/Errfi1/Grk2/Rgs2/Map2k1/Atp1a1/Ppp3ca/Atp1b1/Rock2/Foxp1/Atp2a2/Pawr/Klf4/Pin1/Mef2a/Atp2b1/Pkp2	42
GO:0003007	heart morphogenesis	46/1668	280/23355	9.652e-08	1.77174e-06	1.00552e-06	Ccn1/Tpm1/Sox4/Gja1/Parva/Cpe/Thbs1/Flna/Tgfb1/Naca/Smad7/Cited2/Nrp1/Nedd4/Zfpm2/Rtn4/Heg1/Col5a1/Flrt2/Trp53/Gata4/Rac1/Pim1/Tead2/Sox11/Vegfa/Gata6/Fhl2/Bmp2/Adamts1/Ly6e/Ext1/Dlc1/Jun/Tead1/Zmiz1/Fkbp1a/Zfpm1/Hif1a/Ahr/Smo/Tmed2/Hes1/Yap1/Bmpr2/Pkp2	46
GO:0009259	ribonucleotide metabolic process	54/1668	354/23355	9.96076e-08	1.82273e-06	1.03446e-06	Ier3/Aldoa/Tpi1/Gapdh/Myc/Nme2/App/Acsl4/Pgam1/Hk2/Tgfb1/Rhoa/Mif/Igf1/Pgk1/Aprt/Nt5c/Epha2/Acsl5/Eno1/Nupr1/Nt5c3/Hmgcl/Slc25a13/Zbtb7a/Pkm/Pdha1/Eif6/Gpi1/Hif1a/Ncor1/Ran/Acaa2/Nme1/Gart/Gnai3/Galk1/Ak2/Atp5b/Map2k1/Stoml2/Guk1/Atic/Pnp/Atp5g1/Nudt4/Ctps/Far1/Umps/Ddit4/Cmpk1/Nudt3/Hmgcs1/Hmgcr	54
GO:0001936	regulation of endothelial cell proliferation	29/1668	137/23355	1.00994e-07	1.84236e-06	1.0456e-06	Sparc/Cyba/Cav1/Rgcc/Apoe/Gja1/Thbs1/Mydgf/Igf2/F3/Pdcd6/Igf1/Hmox1/Pold4/Atpif1/Vegfa/Cav2/Bmp2/Nr4a1/Pdgfb/Akt1/Jun/Vegfb/Pdcl3/Fgfr1/Bmpr2/Mdk/Nr2f2/Dlk1	29
GO:0006898	receptor-mediated endocytosis	42/1668	245/23355	1.02969e-07	1.87235e-06	1.06262e-06	Anxa2/Cd63/Itgb1/Cav1/Clta/Clu/Apoe/App/B2m/Cd81/Dab2/Nedd4/Ldlr/Sdcbp/Cltb/Vegfa/Cav2/Cd9/Ldlrap1/Ezr/Ifitm3/Ramp2/Ankrd13a/Hspg2/Unc119/Itgav/Flot1/Hnrnpk/Cttn/Grb2/Cap1/Ppp3r1/Arf1/Grk2/Snx9/Rab5a/Efnb2/Atp5b/Cltc/Cd2ap/Ap2b1/Picalm	42
GO:0042594	response to starvation	34/1668	177/23355	1.03276e-07	1.87235e-06	1.06262e-06	Wnt4/Eif4ebp1/Cdkn1a/Gabarapl1/Asns/Nfe2l2/Pck2/Tcf7l2/Zfp36/Trp53/Gabarap/Rraga/Atf4/Map1lc3b/Xbp1/Gas6/Jun/Ralb/Bcl2/Sesn2/Slc2a1/Ripor1/Lamp2/Map1lc3a/Sik1/Comt/Mybbp1a/Rrp8/Sh3glb1/Dap/Larp1/Gabarapl2/Mapk3/Ddit3	34
GO:0046822	regulation of nucleocytoplasmic transport	27/1668	122/23355	1.05366e-07	1.90437e-06	1.08079e-06	Ier3/Txn1/Flna/Tgfb1/Tnfrsf1a/Pik3r1/Tcf7l2/Hsp90ab1/Bag3/Ptgs2/Ifi27/Xbp1/Gas6/Rangap1/Hyal2/Prkcd/Ppp2ca/Ran/Ywhae/Supt6/Dhx9/Khdrbs1/Ptpn11/Jak2/Smo/Zpr1/Ppp1cc	27
GO:0051894	positive regulation of focal adhesion assembly	12/1668	27/23355	1.07151e-07	1.93069e-06	1.09573e-06	S100a10/Sdc4/Wnt4/Cfl1/Nrp1/Rac1/Vegfa/Iqgap1/Lims1/Fermt2/Ptpn11/Map4k4	12
GO:0042987	amyloid precursor protein catabolic process	18/1668	60/23355	1.09114e-07	1.95407e-06	1.109e-06	Clu/Apoe/App/Igf1/Bin1/Prnp/Rtn4/Psen2/Casp3/Fkbp1a/Aph1a/Adam9/Csnk1e/Tmed10/Rock2/Rela/Picalm/Pin1	18
GO:1904705	regulation of vascular associated smooth muscle cell proliferation	18/1668	60/23355	1.09114e-07	1.95407e-06	1.109e-06	Cdkn1a/Gja1/Gnai2/Rhoa/Igf1/Hmox1/Camk2d/Adamts1/Ldlrap1/Pdgfb/Jun/Cdkn1b/Igfbp5/Tafa5/Gnai3/Grk2/Jak2/Efemp2	18
GO:0046890	regulation of lipid biosynthetic process	35/1668	186/23355	1.14709e-07	2.04802e-06	1.16232e-06	Ccn1/Wnt4/Apoe/Capn2/Igf2/Igf1/Tspo/Dab2/Mid1ip1/Tcf7l2/Ldlr/Anxa1/Pla2g4a/Acsl5/Ptgs2/Igfbp7/Bmp2/Cdk4/Pdgfb/Akt1/Fabp5/Acadl/Egr1/Ormdl3/Pdgfa/Eif6/Prkcd/Sik1/Asah1/Nfkb1/Sf1/Por/Atp1a1/Rest/Rdh10	35
GO:0030111	regulation of Wnt signaling pathway	49/1668	309/23355	1.15458e-07	2.05516e-06	1.16637e-06	Tle5/Zeb2/Wwtr1/Wls/Sox4/Cav1/Apoe/App/Tgfb1/Dab2/Tcf7l2/Itga3/Grb10/Bmp2/Hmga2/Tax1bp3/G3bp1/Rnf213/Limd1/Vgll4/Egr1/Tle3/Mcc/Bambi/Zbed3/Zfp703/Ctnnd1/Csnk1e/Snx3/Col1a1/Ddx3x/Lzts2/Cdh2/Gpc3/Nfkb1/Thra/Mbd2/Lats2/Amfr/Tmem9/Ift20/Ruvbl1/Ruvbl2/Yap1/Nxn/Pin1/Mdk/Dapk3/Ddit3	49
GO:0017038	protein import	39/1668	220/23355	1.1731e-07	2.08182e-06	1.1815e-06	Lmna/Cdkn1a/Clu/Apoe/Cfl1/App/Flna/Tgfb1/Tnfrsf1a/Pik3r1/Hsp90ab1/Trp53/Bag3/Ptgs2/Tomm20/Akt1/Xbp1/Phb2/Tomm40/Hyal2/Prkcd/Kpnb1/Timm17a/Ppp2ca/Ran/Pttg1ip/Hspa8/Ppp3r1/Ipo7/Sec13/Ppp3ca/Elavl1/Jak2/Hnrnpm/Smo/Rab8b/Zpr1/Arhgef5/Nfkbia	39
GO:0031099	regeneration	31/1668	154/23355	1.24431e-07	2.20152e-06	1.24944e-06	Cebpb/Gpx1/Cdkn1a/Gja1/Flna/Tgfb1/Naca/Mif/Igf1/Hmox1/Cd81/Rtn4/Anxa1/Cflar/Gata4/Ifrd1/Cd9/Jun/Cdkn1b/Pkm/Bcl2/Cers2/Nrep/Map2k1/Jak2/Ninj1/Map4k4/Yap1/Klf4/Mdk/Ptprf	31
GO:1903362	regulation of cellular protein catabolic process	42/1668	247/23355	1.29984e-07	2.29287e-06	1.30128e-06	Anxa2/Psme2/Gpx1/Cav1/Clu/Apoe/Psme1/Msn/Smad7/Cd81/Trib1/Dab2/Hsp90ab1/Atpif1/Ldlr/Sdcbp/Usp25/Bag2/Trib2/Psen2/Nupr1/Ezr/Akt1/Xbp1/Vgll4/Herpud1/Dnajb2/Stub1/Csnk1e/Dda1/Furin/Pttg1ip/Pdcl3/Laptm4b/Rad23b/Hipk2/Rnft1/Nfe2l1/Caml/Plk2/Rad23a/Gabarapl2	42
GO:0070972	protein localization to endoplasmic reticulum	19/1668	67/23355	1.32119e-07	2.32356e-06	1.3187e-06	Gja1/Rtn4/Spcs1/Kdelr2/Ppp1r15a/Chmp4b/Man1a/Herpud1/Ssr3/Kdelr1/Sec61g/Rer1/Sec61b/Sec61a1/Sec62/Srprb/Gabarapl2/Tram1/Srpr	19
GO:0031333	negative regulation of protein-containing complex assembly	30/1668	147/23355	1.4395e-07	2.51799e-06	1.42904e-06	Tmsb4x/Tpm1/Sgk1/Pfn1/Tmsb10/Eif4ebp1/Clu/Cfl1/Gsn/Lmo4/Arpc2/Pmepa1/Psen2/Myadm/Sptbn1/Prkcd/Lamp2/Ddx3x/Capza2/Thra/Kank3/Tmod3/Capzb/Fkbp4/Add1/Vdac2/Riok3/Pecam1/Capza1/Svil	30
GO:0071383	cellular response to steroid hormone stimulus	32/1668	163/23355	1.44032e-07	2.51799e-06	1.42904e-06	Sgk1/Eif4ebp1/Tgfb1/Rhoa/Igf1/Dab2/Pck2/Lbh/Abhd2/Zfp36/Anxa1/Klf9/Zfp36l1/Hmga2/Ywhah/Zmiz1/Zbtb7a/Phb2/Prmt2/Kank2/Ncor1/Dnaja1/Phb/Hnrnpu/Atp1a1/Rest/Jak2/Fkbp4/Zfp36l2/Ddit4/Yap1/Eif4e	32
GO:1990874	vascular associated smooth muscle cell proliferation	18/1668	61/23355	1.44504e-07	2.51875e-06	1.42947e-06	Cdkn1a/Gja1/Gnai2/Rhoa/Igf1/Hmox1/Camk2d/Adamts1/Ldlrap1/Pdgfb/Jun/Cdkn1b/Igfbp5/Tafa5/Gnai3/Grk2/Jak2/Efemp2	18
GO:0045669	positive regulation of osteoblast differentiation	20/1668	74/23355	1.49194e-07	2.5928e-06	1.4715e-06	Clic1/Cebpb/Ccn1/Wwtr1/Gnas/Wnt4/Lmna/Igf1/Cebpd/Sox11/Vegfa/Bmp2/Pdlim7/Fermt2/Smad1/Jund/Yap1/Il6st/Fbn2/Bmpr2	20
GO:0048754	branching morphogenesis of an epithelial tube	35/1668	188/23355	1.50722e-07	2.61163e-06	1.48218e-06	Col4a1/Wnt4/Myc/Tgfb1/Igf1/Sema3e/B4galt1/Cd44/Ctsz/Nrp1/Spry2/Ddr1/Epha2/Mgp/Mmp14/Ctsh/Pbx1/Vegfa/Bmp2/Hmga2/Ext1/Ppp1ca/Bcl2/Phb2/Clic4/Areg/Ppp3r1/Gpc3/Ahr/Smo/Yap1/Rdh10/Mdk/Slc12a2/Dag1	35
GO:0032869	cellular response to insulin stimulus	37/1668	205/23355	1.53318e-07	2.64879e-06	1.50328e-06	Sgk1/Eif4ebp1/Gnai2/Igf2/Ybx1/Ptpre/Pik3r1/Pck2/Ccnd3/Zfp36l1/Ywhag/Cav2/Grb10/Cdk4/Akt1/Myo1c/Xbp1/Pkm/Rab12/Bcar1/Cyfip1/Hnrnpk/Prkcd/Prkci/Vamp2/Grb2/Rab8a/Grk2/Baiap2l1/Inppl1/Srsf3/Ptpn11/Rab8b/Rela/Ptpn1/Atp2b1/Ptprf	37
GO:0001704	formation of primary germ layer	24/1668	102/23355	1.57357e-07	2.71059e-06	1.53835e-06	Wls/Txnrd1/Gja1/Kdm6b/Col12a1/Itga5/Dusp4/Epha2/Col5a1/Gata4/Col5a2/Gata6/Pofut2/Twsg1/Itgav/Gpi1/Smad1/Dusp1/Dusp5/Prkar1a/Hsbp1/Fgfr1/Rtf1/Bmpr2	24
GO:0019216	regulation of lipid metabolic process	54/1668	359/23355	1.58988e-07	2.73069e-06	1.54975e-06	Ccn1/Wnt4/Cav1/Apoe/App/Capn2/Acsl4/Igf2/Tgfb1/Igf1/Tspo/Cdc42/Cd81/Dab2/Mid1ip1/Tcf7l2/Lsr/Ldlr/Anxa1/Pla2g4a/Acsl5/Ptgs2/Rac1/Igfbp7/Bmp2/Cdk4/Pdgfb/Akt1/Fabp5/Acadl/Egr1/Ormdl3/Pdgfa/Phb2/Eif6/Stub1/Prkcd/Pnpla2/Ncor1/Sik1/Arf1/Asah1/Nfkb1/Thra/Sf1/Stoml2/Por/Atp1a1/Rest/Nfe2l1/Sh3glb1/Psap/Lamtor1/Rdh10	54
GO:0043525	positive regulation of neuron apoptotic process	21/1668	81/23355	1.5972e-07	2.73527e-06	1.55235e-06	App/Rhoa/Cdc42/Ctsz/Tnfrsf1a/Prnp/Trp53/Atf4/Ppp2r2b/Mcl1/Bcl2l11/Casp3/Jun/Egr1/Ube2m/Fis1/Map2k4/Pawr/Pin1/Ptprf/Ddit3	21
GO:1903320	regulation of protein modification by small protein conjugation or removal	41/1668	240/23355	1.60373e-07	2.73636e-06	1.55297e-06	Sox4/Cav1/Sqstm1/Pdcd6/Smad7/Tspo/Trib1/Spry2/Hsp90ab1/Bag2/Trib2/Psen2/Bcl10/Akt1/Rps2/Egr1/Ndfip1/Zmiz1/Fkbp1a/Herpud1/Derl1/Fbxo4/Dnajb2/Stub1/Rassf1/Hif1a/Hmg20b/Pttg1ip/Dnaja1/Gnl3/Ddx3x/Nsmce3/Ube2n/Rps3/Rela/Caml/Fyn/Ivns1abp/Nxn/Pin1/Phf23	41
GO:2000249	regulation of actin cytoskeleton reorganization	14/1668	38/23355	1.60716e-07	2.73636e-06	1.55297e-06	Tgfb1/Sema3e/F11r/Arpc2/Nrp1/Actr3/Arhgdia/Hras/Ctsl/Baiap2l1/Hax1/Cd2ap/Mdk/Dapk3	14
GO:0051897	positive regulation of protein kinase B signaling	26/1668	117/23355	1.65393e-07	2.80786e-06	1.59355e-06	Gpx1/Itgb1/Axl/Thbs1/Mydgf/Igf2/F3/Tgfb1/Igf1/Tpbg/Spry2/Rtn4/Tcf7l2/Hsp90ab1/Vegfa/C1qbp/Hbegf/Gas6/Igfbp5/Pdgfa/Vegfb/Fermt2/Phb/Mtdh/Hax1/Fgfr1	26
GO:0007043	cell-cell junction assembly	30/1668	148/23355	1.68364e-07	2.85006e-06	1.6175e-06	Actb/Rhoc/Itgb1/Cav1/Gja1/Rhoa/F11r/Smad7/Fscn1/Cgn/Heg1/Lsr/Epha2/Cd9/Ctnna1/Ramp2/Myo1c/Wdr1/Actg1/Pmp22/Zfp703/Ctnnd1/Pard6b/Hdac7/Actn4/Vcl/Cdh2/Rock2/Pecam1/Pkp2	30
GO:0000422	autophagy of mitochondrion	19/1668	68/23355	1.71142e-07	2.88048e-06	1.63477e-06	Vdac1/Sqstm1/Gabarapl1/Hk2/Tspo/Atpif1/Trp53/Gabarap/Cdc37/Map1lc3b/Phb2/Cttn/Hif1a/Map1lc3a/Fis1/Cisd2/Gabarapl2/Fundc2/Atg3	19
GO:0061726	mitochondrion disassembly	19/1668	68/23355	1.71142e-07	2.88048e-06	1.63477e-06	Vdac1/Sqstm1/Gabarapl1/Hk2/Tspo/Atpif1/Trp53/Gabarap/Cdc37/Map1lc3b/Phb2/Cttn/Hif1a/Map1lc3a/Fis1/Cisd2/Gabarapl2/Fundc2/Atg3	19
GO:0001655	urogenital system development	56/1668	379/23355	1.73131e-07	2.90563e-06	1.64904e-06	Col4a1/Wwtr1/Sox4/Wnt4/Myc/Tgfb1/Basp1/Igf1/Nid1/Plaur/Smad7/Cd44/Emx2/Nrp1/Anxa1/Cflar/Itga3/Pbx1/Schip1/Vegfa/Arid5b/Bmp2/Adamts1/Ext1/Bcl2l11/Pdgfb/Egr1/Serpinf1/Cdkn1b/Bcl2/Pdgfa/Kank2/Aph1a/Ctnnd1/Prkx/Cat/Smad1/Lzts2/Gpc3/Efnb2/Jmjd6/Ahr/Sec61a1/Smo/Fkbp4/Ift20/Hes1/Fgfr1/Yap1/Ap2b1/Epcam/Psap/Rdh10/Tiparp/Nfia/Cdkn1c	56
GO:0071214	cellular response to abiotic stimulus	48/1668	304/23355	1.76924e-07	2.95241e-06	1.67559e-06	Ccnd2/Actb/Timp1/Cav1/Cdkn1a/Gja1/Lrrc8c/Tgfb1/Rhob/F11r/Got1/Pik3r1/Trp53/Zfp36l1/Bag3/Cnn2/Ptgs2/Piezo1/Rac1/Ptprk/Akt1/Serpinb6a/Casp3/Ybx3/Egr1/Arhgdia/Fbxo4/Tnks1bp1/Hyal2/Prkcd/Hras/Col1a1/Grb2/Zbtb1/Gadd45a/Ddx3x/Eef1d/Nsmce3/Atp1a1/Rest/Ptpn11/Relb/Ppid/Rab11b/Ddb1/Ruvbl2/Yap1/Dag1	48
GO:0104004	cellular response to environmental stimulus	48/1668	304/23355	1.76924e-07	2.95241e-06	1.67559e-06	Ccnd2/Actb/Timp1/Cav1/Cdkn1a/Gja1/Lrrc8c/Tgfb1/Rhob/F11r/Got1/Pik3r1/Trp53/Zfp36l1/Bag3/Cnn2/Ptgs2/Piezo1/Rac1/Ptprk/Akt1/Serpinb6a/Casp3/Ybx3/Egr1/Arhgdia/Fbxo4/Tnks1bp1/Hyal2/Prkcd/Hras/Col1a1/Grb2/Zbtb1/Gadd45a/Ddx3x/Eef1d/Nsmce3/Atp1a1/Rest/Ptpn11/Relb/Ppid/Rab11b/Ddb1/Ruvbl2/Yap1/Dag1	48
GO:0090101	negative regulation of transmembrane receptor protein serine/threonine kinase signaling pathway	27/1668	125/23355	1.78594e-07	2.97185e-06	1.68662e-06	Cav1/Tgfb1i1/Fst/Smad7/Vasn/Spry2/Chst11/Tcf7l2/Htra1/Pmepa1/Trp53/Cav2/Fam89b/Xbp1/Peg10/Bambi/Zbtb7a/Twsg1/Stub1/Eid2/Skil/Snx6/Hipk2/Spred1/Fbn2/Crim1/Pin1	27
GO:0046939	nucleotide phosphorylation	25/1668	110/23355	1.79505e-07	2.97857e-06	1.69044e-06	Ier3/Aldoa/Tpi1/Gapdh/Myc/Nme2/App/Pgam1/Hk2/Mif/Igf1/Pgk1/Eno1/Nupr1/Zbtb7a/Pkm/Eif6/Gpi1/Hif1a/Ncor1/Nme1/Galk1/Guk1/Ddit4/Cmpk1	25
GO:0014911	positive regulation of smooth muscle cell migration	18/1668	62/23355	1.90092e-07	3.14536e-06	1.78509e-06	Tmsb4x/Myc/F3/Mif/Igf1/Arpc2/Camk2d/Iqgap1/Adamts1/Pdgfb/Egr1/Igfbp5/Bcl2/Rab5a/Sema6d/Smo/Il6st/Mdk	18
GO:0051235	maintenance of location	50/1668	324/23355	2.04125e-07	3.36807e-06	1.91149e-06	Tmsb4x/Txn1/Pfn1/Cyba/Fth1/F2r/Cav1/Tmsb10/Apoe/Soat1/Gja1/Ftl1/Flna/Hk2/Tgfb1/Sri/Gsn/Plin2/Tspo/Chchd10/Creb3/Ywhab/Kdelr2/Anxa6/Camk2d/Dbn1/Akt1/Mest/Fkbp1a/Kdelr1/Itgav/Alkbh7/Hilpda/Gsto1/Rangap1/Nrip1/Pnpla2/Polr2m/Grk2/Hnrnpu/Thra/Rer1/Arl2bp/Sqle/Ehd1/Nfkbia/Fbn2/Gm2a/Mprip/Ddit3	50
GO:0010506	regulation of autophagy	43/1668	260/23355	2.06581e-07	3.3921e-06	1.92513e-06	Vdac1/Tspo/Hmox1/Trp53/Gata4/Bag3/Rraga/Qsox1/Mcl1/Nupr1/Bcl2l11/Akt1/Xbp1/Ralb/Chmp4b/Rab12/Ormdl3/Bcl2/Phb2/Sesn2/Cttn/Hif1a/Rab8a/Fez2/Ctsa/Gnai3/Eif4g2/Usp10/Map2k1/Atf6/Sh3glb1/Dap/Eif4g1/Hmgb1/Plk2/Mtdh/Cisd2/Larp1/Trim27/Tmem59/Mapk3/Phf23/Ddit3	43
GO:0016311	dephosphorylation	56/1668	381/23355	2.06737e-07	3.3921e-06	1.92513e-06	Dusp6/Gnai2/Tgfb1/Ptpre/Plpp2/Ywhab/Impa1/Ptp4a2/Hsp90ab1/Plpp1/Dusp4/Nt5c/Ptbp1/Ppp1r15a/Ptprk/Iqgap1/Bmp2/Ppp2r2b/Dusp3/Ppp1ca/Ppp2cb/Ppp2r1a/Dusp12/Dlc1/Psph/Fkbp1a/Bcl2/Inpp5a/Prkcd/Ppp2ca/Dusp1/Ctdsp1/Ywhae/Ppp3r1/Dusp5/Ppp1r2/Ppm1g/Slc39a10/Inppl1/Dusp11/Zcchc9/Ptprd/Ppp3ca/Ptpn11/Ahr/Cttnbp2nl/Jak2/Rock2/Tiprl/Ptpn1/Spred1/Ppp1cc/Pawr/Mprip/Pin1/Ptprf	56
GO:0061138	morphogenesis of a branching epithelium	39/1668	225/23355	2.15934e-07	3.53313e-06	2.00517e-06	Col4a1/Wnt4/Myc/Tgfb1/Igf1/Sema3e/B4galt1/Cd44/Ctsz/Nrp1/Spry2/Ddr1/Epha2/Mgp/Mmp14/Ctsh/Pbx1/Vegfa/Bmp2/Hmga2/Ext1/Pdgfb/Ppp1ca/Bcl2/Pdgfa/Phb2/Clic4/Areg/Grb2/Ppp3r1/Gpc3/Ahr/Smo/Fgfr1/Yap1/Rdh10/Mdk/Slc12a2/Dag1	39
GO:0043112	receptor metabolic process	35/1668	191/23355	2.24978e-07	3.6709e-06	2.08335e-06	Anxa2/Cd63/Itgb1/Cav1/Apoe/App/Tgfb1/Cd81/Dab2/Nedd4/Sdcbp/Psen2/Vegfa/Cd9/Ldlrap1/Ece1/Ezr/Ramp2/Ankrd13a/Flot1/Furin/Grb2/Ppp3r1/Arf1/Grk2/Rab5a/Efnb2/Cltc/Sh3glb1/Caml/Rab11b/Ptpn1/Ap2b1/Picalm/Lamtor1	35
GO:0032272	negative regulation of protein polymerization	21/1668	83/23355	2.50308e-07	4.07288e-06	2.31149e-06	Tmsb4x/Tpm1/Sgk1/Pfn1/Tmsb10/Cfl1/Gsn/Arpc2/Myadm/Sptbn1/Prkcd/Capza2/Kank3/Tmod3/Capzb/Fkbp4/Add1/Vdac2/Pecam1/Capza1/Svil	21
GO:0052126	movement in host environment	25/1668	112/23355	2.59545e-07	4.21152e-06	2.39017e-06	Ifitm2/Lgals1/Cav1/Axl/Nectin2/Gsn/Nrp1/Rab7/Cav2/Vamp8/Trim35/Ly6e/Ifitm1/Ifitm3/Gas6/Chmp4b/Itgav/Hyal2/Snx3/Vps37b/Ctsb/Phb/Grk2/Ddb1/Trim27	25
GO:0048639	positive regulation of developmental growth	38/1668	218/23355	2.65122e-07	4.29016e-06	2.4348e-06	Tnfrsf12a/Apoe/Igf2/Naca/Igf1/Smad7/Ghr/Nrp1/Zfpm2/Rtn4/Gata4/Trip10/Serp1/Dbn1/Pim1/Vegfa/Gata6/Hmga2/Ezr/Akt1/Ybx3/Ppib/Ncam1/Map1b/Bcl2/Cyfip1/Hnrnpk/Fxn/Slc25a4/Eif4g2/Atp5g1/Smo/Sh3glb1/Fgfr1/Yap1/Picalm/Pin1/Bmpr2	38
GO:0032964	collagen biosynthetic process	17/1668	57/23355	2.69505e-07	4.3491e-06	2.46825e-06	Vim/Serpinh1/Wnt4/F2r/Rgcc/Creb3l1/Tgfb1/Ccn2/Got1/Col5a1/Rcn3/Pdgfb/Rap1a/P3h4/Col1a1/Errfi1/Prdx5	17
GO:0010038	response to metal ion	45/1668	281/23355	2.8146e-07	4.52958e-06	2.57068e-06	Anxa5/Junb/Cav1/App/Thbs1/Gsn/Pdcd6/Hmox1/B2m/Nfe2l2/Prnp/Plscr1/Gatm/Gss/Pla2g4a/Pam/Loxl2/Iqgap1/Fos/Cdk4/Ppp1ca/Akt1/Ppp2cb/S100a16/Jun/Ncam1/Slc40a1/Slc25a13/Cdkn1b/Bcl2/Fxn/Adam9/Clic4/Ppp2ca/Anxa7/Jund/Hnrnpd/Anxa11/Ppp3ca/Nfe2l1/Glud1/Add1/Mapk3/Mef2a/Slc12a2	45
GO:0050769	positive regulation of neurogenesis	46/1668	291/23355	3.06382e-07	4.91718e-06	2.79066e-06	Vim/Zeb2/Sgk1/Tnfrsf12a/Myc/Apoe/Tgfb1/Igf1/Tspo/Bin1/Nrp1/Rtn4/Dbn1/Sox11/Actr3/Vegfa/Bmp2/Cul7/Serpinf1/Map1b/Plxnb2/Clcf1/Cyfip1/Actr2/Fxn/Prkci/Hif1a/Man2a1/Rheb/Eif4g2/Skil/Map2k1/Ptprd/Atp5g1/Caprin1/Smo/Sh3glb1/Rela/Hes1/Il6st/Ppp1cc/Picalm/Bmpr2/Mdk/Ptprf/Dag1	46
GO:0045446	endothelial cell differentiation	25/1668	113/23355	3.109e-07	4.97141e-06	2.82144e-06	Gpx1/Msn/Kdm6b/F11r/Tnfrsf1a/Fstl1/Rtn4/Heg1/Rap1b/Vegfa/Myadm/Ezr/Col18a1/Rap1a/Cul7/Tjp2/Clic4/Vcl/Btg1/Rock2/Add1/Pecam1/Rapgef2/Bmpr2/Nr2f2	25
GO:0051384	response to glucocorticoid	21/1668	84/23355	3.11454e-07	4.97141e-06	2.82144e-06	Sgk1/Eif4ebp1/Tgfb1/Pik3r1/Pck2/Zfp36/Anxa1/Klf9/Zfp36l1/Pappa/Bcl2/Adam9/Areg/Hnrnpu/Map2k1/Rest/Jak2/Zfp36l2/Hmgb1/Ddit4/Eif4e	21
GO:0008406	gonad development	40/1668	237/23355	3.14244e-07	5.00235e-06	2.83899e-06	Cebpb/Kitl/Wnt4/Gja1/Runx1/Flna/Serpinb6b/Fst/Cited2/Zfpm2/Lhx9/Gata4/Adgrg1/Pla2g4a/Rac1/Schip1/Inha/Vegfa/Arid5b/Ereg/Adamts1/Hmga2/Nupr1/Bcl2l11/Serpinb6a/Ybx3/Eif2s2/Rhobtb3/Atrx/Bcl2/H3f3b/Itgav/Hnrnpk/Nrip1/Grk2/Sf1/Ahr/Arid4a/Rdh10/Tiparp	40
GO:0045926	negative regulation of growth	43/1668	264/23355	3.18971e-07	5.06387e-06	2.87391e-06	H19/Gnas/Cdkn1a/Cfl1/Gja1/Tgfb1/Sema3e/Cxadr/Cited2/Dab2/Nrp1/Rtn4/Tcf7l2/Trp53/Stc2/Ifrd1/Ccdc85b/Actr3/Vgll4/Cdkn1b/Igfbp5/Ripk1/Bcl2/Sema4b/Dnajb2/Sesn2/Rrad/Hyal2/Fxn/Wwc2/Sertad1/Hif1a/Spag9/Ddx3x/Rbbp7/Phb/Sertad2/Gpc3/Rgs2/Sema6d/Foxp1/Bmpr2/Socs2	43
GO:1904019	epithelial cell apoptotic process	26/1668	121/23355	3.3411e-07	5.28993e-06	3.0022e-06	Rgcc/Thbs1/Krt18/Gsn/Casp8/Igf1/Hmox1/Nfe2l2/Krt8/Tcf7l2/Zfp36/Cflar/Zfp36l1/Ano6/Nupr1/Ramp2/Xbp1/Col18a1/Gas6/Prkci/Exoc5/Jak2/Yap1/Arf6/Bmpr2/Mdk	26
GO:0030968	endoplasmic reticulum unfolded protein response	19/1668	71/23355	3.59989e-07	5.6691e-06	3.2174e-06	Creb3l1/Creb3/Nfe2l2/Pik3r1/Stc2/Ppp1r15a/Serp1/Atf4/Creb3l2/Xbp1/Herpud1/Derl1/Selenos/Stub1/Atf6/Amfr/Tmed2/Ptpn1/Ddit3	19
GO:0046824	positive regulation of nucleocytoplasmic transport	19/1668	71/23355	3.59989e-07	5.6691e-06	3.2174e-06	Flna/Tgfb1/Tnfrsf1a/Pik3r1/Tcf7l2/Hsp90ab1/Bag3/Ptgs2/Xbp1/Gas6/Hyal2/Prkcd/Ran/Ywhae/Dhx9/Khdrbs1/Jak2/Smo/Zpr1	19
GO:0032350	regulation of hormone metabolic process	15/1668	46/23355	3.71201e-07	5.81449e-06	3.29991e-06	Wnt4/Igf2/Igf1/Dab2/Tcf7l2/Stc2/Bmp2/Egr1/Stub1/Hif1a/Nfkb1/Por/Atp1a1/Rest/Rdh10	15
GO:1902991	regulation of amyloid precursor protein catabolic process	15/1668	46/23355	3.71201e-07	5.81449e-06	3.29991e-06	Clu/Apoe/App/Igf1/Bin1/Prnp/Rtn4/Casp3/Fkbp1a/Csnk1e/Tmed10/Rock2/Rela/Picalm/Pin1	15
GO:0045732	positive regulation of protein catabolic process	38/1668	221/23355	3.79394e-07	5.92702e-06	3.36377e-06	Ier3/Cav1/Clu/Apoe/Gja1/App/Msn/Smad7/Cd81/Trib1/Dab2/Nedd4/Atpif1/Rab7/Ldlr/Bag2/Trib2/Psen2/Nupr1/Ezr/Akt1/Xbp1/Vgll4/Ndfip1/Herpud1/Dnajb2/Stub1/Adam9/Csnk1e/Dda1/Pttg1ip/Gpc3/Snx9/Rnft1/Plk2/Rad23a/Ddb1/Tiparp	38
GO:0022613	ribonucleoprotein complex biogenesis	58/1668	408/23355	3.95465e-07	6.16171e-06	3.49697e-06	Rpl24/Rps8/Hsp90ab1/Imp3/Sbds/Mbnl1/Rpp25/C1qbp/Rrp9/Snrpb/Rrp1/Rps2/Nop10/Eif4h/Eif2s2/Ago2/Ddx21/Eif6/Pa2g4/Eif2s3x/Nip7/Nop56/Rbis/Riok1/Ran/Rrs1/Mybbp1a/Snrpd1/Ddx54/Ddx3x/Utp11/Nhp2/Dhx9/Exosc3/Ftsj3/Rpl6/Ncl/Rsl1d1/Nifk/Rpf2/Rrp8/Wdr43/Mak16/Nob1/Ebna1bp2/Rsl24d1/Lyar/Mcts1/Ruvbl1/Ruvbl2/Rplp0/Pwp1/Nop16/Utp3/Bop1/Riok3/Gar1/Nop2	58
GO:0006165	nucleoside diphosphate phosphorylation	24/1668	107/23355	4.07167e-07	6.32724e-06	3.59091e-06	Ier3/Aldoa/Tpi1/Gapdh/Myc/Nme2/App/Pgam1/Hk2/Mif/Igf1/Pgk1/Eno1/Nupr1/Zbtb7a/Pkm/Eif6/Gpi1/Hif1a/Ncor1/Nme1/Galk1/Ddit4/Cmpk1	24
GO:0042254	ribosome biogenesis	46/1668	294/23355	4.14112e-07	6.41818e-06	3.64253e-06	Rpl24/Rps8/Imp3/Sbds/Rpp25/C1qbp/Rrp9/Rrp1/Rps2/Nop10/Ddx21/Eif6/Pa2g4/Nip7/Nop56/Rbis/Riok1/Ran/Rrs1/Mybbp1a/Ddx54/Ddx3x/Utp11/Nhp2/Exosc3/Ftsj3/Rpl6/Ncl/Rsl1d1/Nifk/Rpf2/Rrp8/Wdr43/Mak16/Nob1/Ebna1bp2/Rsl24d1/Lyar/Rplp0/Pwp1/Nop16/Utp3/Bop1/Riok3/Gar1/Nop2	46
GO:0017148	negative regulation of translation	29/1668	146/23355	4.21448e-07	6.51469e-06	3.6973e-06	Gapdh/Eif4ebp1/Btg2/Enc1/Zfp36/Zfp36l1/Samd4/Ago2/Igfbp5/Sesn2/Eif6/Eif4e2/Syncrip/Pus7/Ddx3x/Paip2/Rgs2/Otud6b/Hnrnpd/Ncl/Caprin1/Rock2/Rps3/Zfp36l2/Eif4g1/Larp1/Dapk3/Rc3h1/Eif4e	29
GO:0046885	regulation of hormone biosynthetic process	12/1668	30/23355	4.35697e-07	6.71729e-06	3.81228e-06	Wnt4/Igf2/Igf1/Dab2/Stc2/Bmp2/Egr1/Hif1a/Nfkb1/Por/Atp1a1/Rest	12
GO:0036473	cell death in response to oxidative stress	23/1668	100/23355	4.38698e-07	6.74584e-06	3.82848e-06	Txn1/Gpx1/Hspb1/App/Nfe2l2/Aldh2/Sigmar1/Trp53/Gata4/Atf4/Mcl1/Sfpq/Ripk1/Ncoa7/Bcl2/Arl6ip5/Hif1a/Rest/Jak2/Foxp1/Fyn/Pawr/Psap	23
GO:0071692	protein localization to extracellular region	57/1668	400/23355	4.58533e-07	7.03244e-06	3.99113e-06	Anxa5/Wls/Sox4/F2r/Cavin1/Apoe/Gja1/Acsl4/Tgfb1/Sri/Igf1/Midn/Pck2/Tcf7l2/Ptbp1/Anxa1/Rcn3/Rab34/Idh2/Rac1/Serp1/Pam/Vamp8/Cyp51/Ezr/Kif5b/Pim3/Rab12/Stx4a/Oxct1/Erp29/Myh10/Adam9/Hif1a/Sidt2/Tmed10/Rab8a/Arf1/Hadh/Ppp3ca/Rest/Ptpn11/Jak2/Tmem167/Glud1/Map4k4/Rab8b/Ppid/Stxbp3/Rab11b/Arf6/Cd2ap/Fbn2/Psap/Hmgcr/Abca1/Slc12a2	57
GO:0010659	cardiac muscle cell apoptotic process	17/1668	59/23355	4.66975e-07	7.1247e-06	4.0435e-06	Capn2/Nfe2l2/Trp53/Camk2d/Cflar/Gata4/Trip10/Gata6/Nupr1/Eif5a/Bcl2/Gnb1/Slc25a4/Hspa8/Jak2/Hmgcr/Mdk	17
GO:1904591	positive regulation of protein import	17/1668	59/23355	4.66975e-07	7.1247e-06	4.0435e-06	App/Flna/Tgfb1/Tnfrsf1a/Pik3r1/Hsp90ab1/Bag3/Ptgs2/Xbp1/Hyal2/Prkcd/Ran/Jak2/Hnrnpm/Smo/Zpr1/Arhgef5	17
GO:0072521	purine-containing compound metabolic process	55/1668	381/23355	4.7768e-07	7.26915e-06	4.12548e-06	Ier3/Aldoa/Tpi1/Gapdh/Myc/Nme2/App/Acsl4/Mtap/Pgam1/Hk2/Tgfb1/Rhoa/Mif/Igf1/Pgk1/Shmt2/Aprt/Nt5c/Epha2/Acsl5/Eno1/Nupr1/Nt5c3/Hmgcl/Slc25a13/Zbtb7a/Pkm/Pdha1/Eif6/Gpi1/Hif1a/Ncor1/Ran/Acaa2/Nme1/Gart/Gnai3/Galk1/Ak2/Atp5b/Map2k1/Stoml2/Guk1/Atic/Pnp/Atp5g1/Nudt4/Ppat/Far1/Prpsap1/Ddit4/Nudt3/Hmgcs1/Hmgcr	55
GO:0009117	nucleotide metabolic process	61/1668	440/23355	4.7994e-07	7.28466e-06	4.13428e-06	Ier3/Aldoa/Tpi1/Gapdh/Myc/Nme2/App/Acsl4/Pgam1/Hk2/Tgfb1/Rhoa/Mif/Nt5c3b/Igf1/Pgk1/Aprt/Nt5c/Epha2/Idh2/Acsl5/Eno1/Nupr1/Nt5c3/Hmgcl/Slc25a13/Zbtb7a/Pkm/Pdha1/Eif6/Gpi1/Hif1a/Ncor1/Ran/Acaa2/Nme1/Gart/Dera/Gnai3/Gars/Galk1/Ak2/Atp5b/Map2k1/Stoml2/Guk1/Atic/Pnp/Atp5g1/Nudt4/Ctps/Ppat/Far1/Prpsap1/Umps/Rrm1/Ddit4/Cmpk1/Nudt3/Hmgcs1/Hmgcr	61
GO:0034446	substrate adhesion-dependent cell spreading	24/1668	108/23355	4.88401e-07	7.37498e-06	4.18554e-06	S100a10/Axl/Parva/Flna/Rhoa/Dab2/Arpc2/Nrp1/Rac1/Dbn1/Myadm/C1qbp/Fndc3b/Lims1/Lamc1/Itgav/Fermt2/Bcar1/Actn4/Lamb1/Peak1/Triobp/Tesk1/Mdk	24
GO:0110020	regulation of actomyosin structure organization	24/1668	108/23355	4.88401e-07	7.37498e-06	4.18554e-06	S100a10/Rhoc/Sdc4/Tpm1/Pfn1/Wnt4/Phldb2/Rgcc/Rhoa/Ccn2/F11r/Nrp1/Pik3r1/Rac1/Dlc1/Actg1/Arhgap28/Fermt2/Kank2/Wasf2/Kank3/Rock2/Tesk1/Arhgef5	24
GO:0045444	fat cell differentiation	42/1668	259/23355	4.91878e-07	7.40475e-06	4.20243e-06	Cebpb/Wwtr1/Gpx1/Tgfb1i1/Lrrc8c/Tgfb1/Igf1/Jdp2/Zfpm2/Tcf7l2/Cebpd/Zfp36/Zfp36l1/Metrnl/Trib2/Ptgs2/Ccdc85b/Pim1/Vegfa/Arid5b/Bmp2/Nr4a1/Akt1/Xbp1/Fndc3b/Zbtb7a/Itga6/Zfpm1/Ctbp2/Fermt2/Atf5/Rgs2/Hnrnpu/Tmem120a/Trio/Zfp36l2/Hes1/Yap1/Klf4/Ctbp1/Dlk1/Ddit3	42
GO:0045137	development of primary sexual characteristics	40/1668	241/23355	4.92894e-07	7.40475e-06	4.20243e-06	Cebpb/Kitl/Wnt4/Gja1/Runx1/Flna/Serpinb6b/Fst/Cited2/Zfpm2/Lhx9/Gata4/Adgrg1/Pla2g4a/Rac1/Schip1/Inha/Vegfa/Arid5b/Ereg/Adamts1/Hmga2/Nupr1/Bcl2l11/Serpinb6a/Ybx3/Eif2s2/Rhobtb3/Atrx/Bcl2/H3f3b/Itgav/Hnrnpk/Nrip1/Grk2/Sf1/Ahr/Arid4a/Rdh10/Tiparp	40
GO:0006066	alcohol metabolic process	49/1668	324/23355	4.98704e-07	7.47293e-06	4.24113e-06	Isyna1/Tpi1/Wnt4/Apoe/Soat1/App/Myof/Plpp2/Got1/Aldh1a1/Dab2/Pck2/Impa1/Plpp1/Ldlr/Idh2/Akr1b8/Msmo1/Gch1/Pla2g4a/Bmp2/Ldlrap1/Cyp51/Acadl/Pmp22/Inpp5a/Npc2/Rbp1/Cat/Fdx1/Akr1a1/Asah1/Galk1/Nfkb1/Por/Inppl1/Rest/Nudt4/Nfe2l1/Idh3b/Sqle/Nus1/Fgfr1/Hdlbp/Nudt3/Hmgcs1/Hmgcr/Rdh10/Abca1	49
GO:0034205	amyloid-beta formation	15/1668	47/23355	5.09309e-07	7.59309e-06	4.30932e-06	Clu/Apoe/Igf1/Bin1/Prnp/Rtn4/Psen2/Casp3/Aph1a/Csnk1e/Tmed10/Rock2/Rela/Picalm/Pin1	15
GO:0060135	maternal process involved in female pregnancy	15/1668	47/23355	5.09309e-07	7.59309e-06	4.30932e-06	Junb/Wnt4/Cited2/Pla2g4a/Ptgs2/Akt1/Il11ra1/Prdx3/Ctsl/Ctsb/Tmed2/Dazap1/Mapk3/Bmpr2/Nr2f2	15
GO:0007159	leukocyte cell-cell adhesion	52/1668	353/23355	5.18856e-07	7.71585e-06	4.37899e-06	Cebpb/Sdc4/Itgb1/Ets1/Sox4/Lgals1/Cav1/Prdx2/Hspb1/Runx1/Thbs1/Igf2/Tgfb1/Msn/Rhoa/Igf1/F11r/Smad7/Cd44/Itga5/Cd81/Cd24a/Prnp/Anxa1/Slc7a1/Lgals7/Dusp3/Bcl10/Gstp1/Ext1/Akt1/Xbp1/Casp3/Ndfip1/Zmiz1/Twsg1/Lgals8/Zbtb1/Prkar1a/Irak1/Efnb2/Pnp/Rps3/Igfbp2/Rela/Hes1/Il6st/Pecam1/Pawr/Klf4/Mdk/Rc3h1	52
GO:0009306	protein secretion	56/1668	392/23355	5.31419e-07	7.88271e-06	4.47369e-06	Anxa5/Wls/Sox4/F2r/Cavin1/Apoe/Gja1/Acsl4/Tgfb1/Sri/Igf1/Midn/Pck2/Tcf7l2/Ptbp1/Anxa1/Rcn3/Rab34/Idh2/Rac1/Serp1/Pam/Vamp8/Cyp51/Ezr/Kif5b/Pim3/Rab12/Stx4a/Oxct1/Erp29/Myh10/Adam9/Hif1a/Sidt2/Tmed10/Rab8a/Arf1/Hadh/Ppp3ca/Rest/Ptpn11/Jak2/Tmem167/Glud1/Map4k4/Rab8b/Ppid/Stxbp3/Rab11b/Arf6/Cd2ap/Psap/Hmgcr/Abca1/Slc12a2	56
GO:0045598	regulation of fat cell differentiation	29/1668	148/23355	5.67942e-07	8.40325e-06	4.76911e-06	Cebpb/Wwtr1/Tgfb1i1/Tgfb1/Igf1/Jdp2/Zfpm2/Tcf7l2/Zfp36/Zfp36l1/Metrnl/Trib2/Ptgs2/Ccdc85b/Pim1/Vegfa/Bmp2/Akt1/Xbp1/Fndc3b/Zfpm1/Fermt2/Hnrnpu/Trio/Zfp36l2/Hes1/Yap1/Dlk1/Ddit3	29
GO:0009150	purine ribonucleotide metabolic process	50/1668	335/23355	5.73447e-07	8.46338e-06	4.80324e-06	Ier3/Aldoa/Tpi1/Gapdh/Myc/Nme2/App/Acsl4/Pgam1/Hk2/Tgfb1/Rhoa/Mif/Igf1/Pgk1/Aprt/Nt5c/Epha2/Acsl5/Eno1/Nupr1/Hmgcl/Slc25a13/Zbtb7a/Pkm/Pdha1/Eif6/Gpi1/Hif1a/Ncor1/Ran/Acaa2/Nme1/Gart/Gnai3/Galk1/Ak2/Atp5b/Map2k1/Stoml2/Guk1/Atic/Pnp/Atp5g1/Nudt4/Far1/Ddit4/Nudt3/Hmgcs1/Hmgcr	50
GO:0035592	establishment of protein localization to extracellular region	56/1668	393/23355	5.7755e-07	8.50258e-06	4.82549e-06	Anxa5/Wls/Sox4/F2r/Cavin1/Apoe/Gja1/Acsl4/Tgfb1/Sri/Igf1/Midn/Pck2/Tcf7l2/Ptbp1/Anxa1/Rcn3/Rab34/Idh2/Rac1/Serp1/Pam/Vamp8/Cyp51/Ezr/Kif5b/Pim3/Rab12/Stx4a/Oxct1/Erp29/Myh10/Adam9/Hif1a/Sidt2/Tmed10/Rab8a/Arf1/Hadh/Ppp3ca/Rest/Ptpn11/Jak2/Tmem167/Glud1/Map4k4/Rab8b/Ppid/Stxbp3/Rab11b/Arf6/Cd2ap/Psap/Hmgcr/Abca1/Slc12a2	56
GO:0010664	negative regulation of striated muscle cell apoptotic process	13/1668	36/23355	5.8457e-07	8.563e-06	4.85978e-06	Naca/Nfe2l2/Cflar/Gata4/Bag3/Trip10/Nupr1/Bcl2/Slc25a4/Hspa8/Jak2/Hmgcr/Mdk	13
GO:0035329	hippo signaling	13/1668	36/23355	5.8457e-07	8.563e-06	4.85978e-06	Wwtr1/Map2k3/Amotl2/Amotl1/Tead2/Sox11/Schip1/Limd1/Vgll4/Tead1/Wwc2/Lats2/Yap1	13
GO:0050807	regulation of synapse organization	42/1668	261/23355	6.07506e-07	8.87684e-06	5.03789e-06	Sparc/Apoe/Cfl1/App/Tubb5/Rhoa/Cdc42/Tpbg/Ywhaz/Pik3r1/Nedd4/Prnp/Tuba1a/Gpc4/Arf4/Flrt2/Dbn1/Actr3/Sparcl1/Pgrmc1/Chmp4b/Cyfip1/Myh10/Actr2/Hnrnpk/Adgrl2/Hspa8/Cdh2/Rheb/Malat1/Gripap1/Ptprd/Caprin1/Abhd17a/Tanc1/Eif4g1/Fyn/Arf6/Pdlim5/Picalm/Ptprf/Dag1	42
GO:0072001	renal system development	50/1668	336/23355	6.279e-07	9.15207e-06	5.19409e-06	Col4a1/Wwtr1/Sox4/Wnt4/Myc/Tgfb1/Basp1/Nid1/Smad7/Cd44/Emx2/Nrp1/Cflar/Itga3/Pbx1/Schip1/Vegfa/Arid5b/Bmp2/Adamts1/Ext1/Bcl2l11/Pdgfb/Egr1/Bcl2/Pdgfa/Kank2/Aph1a/Ctnnd1/Prkx/Cat/Smad1/Lzts2/Gpc3/Efnb2/Jmjd6/Ahr/Sec61a1/Smo/Ift20/Hes1/Fgfr1/Yap1/Ap2b1/Epcam/Psap/Rdh10/Tiparp/Nfia/Cdkn1c	50
GO:0060148	positive regulation of posttranscriptional gene silencing	12/1668	31/23355	6.64667e-07	9.64037e-06	5.47122e-06	Tgfb1/Zfp36/Trp53/Limd1/Ago2/Ripk1/Eif4e2/Dhx9/Nfkb1/Map2k1/Eif4g1/Xpo5	12
GO:0035264	multicellular organism growth	37/1668	217/23355	6.64684e-07	9.64037e-06	5.47122e-06	Wwtr1/H19/Gnas/App/Igf2/Meg3/Igf1/Ghr/Tcf7l2/Heg1/Trp53/Stc2/Zfp36l1/Arid5b/Klf2/Hmga2/Cdk4/Ezr/Ppib/Atrx/Bcl2/Pmp22/H3f3b/H3f3a/Atf5/Fxn/Clic4/Ncor1/Stk40/Ptpn11/Smo/Add1/Tmed2/Socs2/Dlk1/Cdkn1c/Slc12a2	37
GO:1900026	positive regulation of substrate adhesion-dependent cell spreading	14/1668	42/23355	6.69703e-07	9.68924e-06	5.49896e-06	S100a10/Flna/Dab2/Arpc2/Nrp1/Rac1/Dbn1/Myadm/C1qbp/Lims1/Fermt2/Triobp/Tesk1/Mdk	14
GO:0050708	regulation of protein secretion	46/1668	299/23355	6.75771e-07	9.75302e-06	5.53515e-06	Anxa5/Wls/Sox4/F2r/Apoe/Gja1/Acsl4/Tgfb1/Sri/Igf1/Midn/Pck2/Tcf7l2/Ptbp1/Anxa1/Rab34/Idh2/Rac1/Serp1/Pam/Vamp8/Cyp51/Ezr/Kif5b/Pim3/Stx4a/Oxct1/Erp29/Myh10/Adam9/Hif1a/Sidt2/Tmed10/Arf1/Hadh/Ppp3ca/Rest/Ptpn11/Jak2/Glud1/Map4k4/Ppid/Arf6/Cd2ap/Hmgcr/Slc12a2	46
GO:0048010	vascular endothelial growth factor receptor signaling pathway	15/1668	48/23355	6.92058e-07	9.9636e-06	5.65466e-06	Hspb1/Pdcd6/Myof/Nrp1/Nedd4/Cadm4/Vegfa/Grb10/Pdgfb/Xbp1/Vegfb/Bcar1/Mapkapk2/Hif1a/Ptpn1	15
GO:0001885	endothelial cell development	19/1668	74/23355	7.2356e-07	1.03663e-05	5.88322e-06	Gpx1/Msn/F11r/Tnfrsf1a/Rtn4/Heg1/Rap1b/Vegfa/Myadm/Ezr/Col18a1/Rap1a/Tjp2/Clic4/Vcl/Rock2/Add1/Pecam1/Rapgef2	19
GO:1903036	positive regulation of response to wounding	19/1668	74/23355	7.2356e-07	1.03663e-05	5.88322e-06	Itgb1/F2r/Prdx2/Thbs1/Flna/Mif/Nfe2l2/Cd24a/Rtn4/Anxa1/Hbegf/Ano6/Xbp1/Actg1/Vegfb/Fermt2/Hras/Hmgb1/Mdk	19
GO:1903706	regulation of hemopoiesis	56/1668	396/23355	7.39535e-07	1.05694e-05	5.99848e-06	Cebpb/Gnas/Ets1/Kitl/Sox4/Myc/Prdx2/Nme2/Hspb1/Axl/Runx1/Tgfb1/Rhoa/Casp8/Smad7/Cd44/B2m/Tmem176b/Trib1/Cd24a/Pik3r1/Tmem176a/Zfp36/Anxa1/Mmp14/Zfp36l1/Prmt1/Fos/Xbp1/Prelid1/Gas6/Jun/Ndfip1/Zmiz1/Zbtb7a/Ripk1/Cdk6/Zfpm1/Tjp2/Eif6/Rbp1/Hif1a/Nme1/Zbtb1/Klf13/Pnp/Hspa9/Zfp36l2/Hmgb1/Hax1/Nfkbia/Mdk/Rc3h1/Hmgb3/Dlk1/Ldb1	56
GO:0016052	carbohydrate catabolic process	28/1668	142/23355	7.74017e-07	1.10354e-05	6.26293e-06	Ier3/Ldha/Aldoa/Tpi1/Gapdh/Myc/App/Pgam1/Hk2/Mif/Igf1/Pgk1/Trp53/Eno1/Nupr1/Ppp1ca/Zbtb7a/Pkm/Eif6/Gpi1/Hif1a/Ncor1/Dera/Galk1/Hmgb1/Ddit4/Pgd/Gm2a	28
GO:0061448	connective tissue development	44/1668	282/23355	7.92529e-07	1.12719e-05	6.39719e-06	Serpinh1/Ccn1/Gnas/Lmna/Runx1/Thbs1/Tgfb1/Igf1/Ccn2/Smad7/Chst11/Col5a1/Anxa6/Cflar/Mgp/Bmp1/Maf/Arid5b/Loxl2/Bmp2/Creb3l2/Hmga2/Cdk4/Ext1/Pdgfb/Xbp1/Hspg2/Egr1/Zbtb7a/Ltbp3/Nfib/Rflnb/Hif1a/Smad1/Col1a1/Thra/Por/Ptpn11/Rela/Fgfr1/Pgrmc2/Mapk3/Bmpr2/Mdk	44
GO:0007229	integrin-mediated signaling pathway	22/1668	96/23355	8.29317e-07	1.17483e-05	6.66755e-06	Cd63/Itgb1/Timp1/Nme2/Tln1/Flna/Rhoa/Ccn2/Itga5/Dab2/Nrp1/Col3a1/Itga3/Ctnna1/Lims1/Itga6/Itgav/Fermt2/Bcar1/Zyx/Itgb5/Ptpn11	22
GO:0009185	ribonucleoside diphosphate metabolic process	24/1668	111/23355	8.30023e-07	1.17483e-05	6.66755e-06	Ier3/Aldoa/Tpi1/Gapdh/Myc/App/Pgam1/Hk2/Mif/Igf1/Pgk1/Eno1/Nupr1/Zbtb7a/Pkm/Eif6/Gpi1/Hif1a/Ncor1/Galk1/Ak2/Guk1/Ddit4/Cmpk1	24
GO:0010001	glial cell differentiation	41/1668	255/23355	8.41795e-07	1.18658e-05	6.73425e-06	Vim/Sox4/Clu/Phgdh/App/Tgfb1/Rhoa/Igf1/Bin1/Rtn4/Tcf7l2/Ldlr/Sox11/Actr3/Bmp2/Hmga2/Pdgfb/Akt1/Wdr1/Pmp22/Clcf1/Nfib/Atf5/Ppp3r1/Cdh2/Rheb/B4galt5/Grk2/Nab2/Nab1/Map2k1/Ptpn11/Nfe2l1/Smo/Rela/Hes1/Il6st/Mapk3/Mdk/Nfix/Dag1	41
GO:0071709	membrane assembly	13/1668	37/23355	8.42365e-07	1.18658e-05	6.73425e-06	S100a10/Anxa2/Cav1/Cav2/Stx4a/Flot1/Sptbn1/Ugcg/Cdh2/Ptprd/Pacsin2/Picalm/Psap	13
GO:0030100	regulation of endocytosis	38/1668	228/23355	8.47814e-07	1.1914e-05	6.76159e-06	Anxa2/Cd63/Itgb1/Cav1/Clu/Apoe/Axl/App/Cd151/Bin1/Cdc42/B2m/Dab2/Nedd4/Sdcbp/Vegfa/Vamp8/Ano6/Ldlrap1/Ankrd13a/Unc119/Itgav/Flot1/Hnrnpk/Ehd4/Actn4/Ppp3r1/Arf1/Gpc3/Rab5a/Efnb2/Tor1a/Ppp3ca/Pacsin2/Add1/Cd2ap/Ptpn1/Picalm	38
GO:0030837	negative regulation of actin filament polymerization	18/1668	68/23355	8.67108e-07	1.21561e-05	6.89896e-06	Tmsb4x/Tpm1/Pfn1/Tmsb10/Cfl1/Gsn/Arpc2/Myadm/Sptbn1/Prkcd/Capza2/Kank3/Tmod3/Capzb/Add1/Pecam1/Capza1/Svil	18
GO:0007498	mesoderm development	25/1668	119/23355	8.73349e-07	1.22144e-05	6.93207e-06	Wls/Txnrd1/Gja1/Kdm6b/Cited2/Epha2/Zfp36l1/Tead2/Vegfa/Ext1/Tead1/Pofut2/Twsg1/Pus7/Gpi1/Ppp2ca/Smad1/Prkar1a/Mesd/Nckap1/Smo/Fgfr1/Yap1/Bmpr2/Ldb1	25
GO:0010665	regulation of cardiac muscle cell apoptotic process	16/1668	55/23355	8.77086e-07	1.22375e-05	6.9452e-06	Capn2/Nfe2l2/Trp53/Camk2d/Cflar/Gata4/Trip10/Gata6/Nupr1/Eif5a/Bcl2/Slc25a4/Hspa8/Jak2/Hmgcr/Mdk	16
GO:0009132	nucleoside diphosphate metabolic process	26/1668	127/23355	8.97847e-07	1.24975e-05	7.09275e-06	Ier3/Aldoa/Tpi1/Gapdh/Myc/Nme2/App/Pgam1/Hk2/Mif/Igf1/Pgk1/Eno1/Nupr1/Zbtb7a/Pkm/Eif6/Gpi1/Hif1a/Ncor1/Nme1/Galk1/Ak2/Guk1/Ddit4/Cmpk1	26
GO:0010976	positive regulation of neuron projection development	37/1668	220/23355	9.38455e-07	1.30319e-05	7.39601e-06	Itgb1/Apoe/Nme2/Hspb1/Flna/Mif/Dpysl3/Enc1/Nfe2l2/Cd24a/Rtn4/Ptbp1/Cflar/Dbn1/Itga3/Actr3/Iqgap1/Creb3l2/Adamts1/Rap1a/Serpinf1/Plxnb2/Itga6/Cyfip1/Actr2/Hnrnpk/Prkci/Snx3/Nme1/Rgs2/Eef1a1/Caprin1/Ehd1/Fgfr1/Fyn/Rapgef2/Mdk	37
GO:0006163	purine nucleotide metabolic process	52/1668	360/23355	9.53974e-07	1.32161e-05	7.50058e-06	Ier3/Aldoa/Tpi1/Gapdh/Myc/Nme2/App/Acsl4/Pgam1/Hk2/Tgfb1/Rhoa/Mif/Igf1/Pgk1/Aprt/Nt5c/Epha2/Acsl5/Eno1/Nupr1/Hmgcl/Slc25a13/Zbtb7a/Pkm/Pdha1/Eif6/Gpi1/Hif1a/Ncor1/Ran/Acaa2/Nme1/Gart/Gnai3/Galk1/Ak2/Atp5b/Map2k1/Stoml2/Guk1/Atic/Pnp/Atp5g1/Nudt4/Ppat/Far1/Prpsap1/Ddit4/Nudt3/Hmgcs1/Hmgcr	52
GO:0006753	nucleoside phosphate metabolic process	61/1668	449/23355	9.59007e-07	1.32546e-05	7.52241e-06	Ier3/Aldoa/Tpi1/Gapdh/Myc/Nme2/App/Acsl4/Pgam1/Hk2/Tgfb1/Rhoa/Mif/Nt5c3b/Igf1/Pgk1/Aprt/Nt5c/Epha2/Idh2/Acsl5/Eno1/Nupr1/Nt5c3/Hmgcl/Slc25a13/Zbtb7a/Pkm/Pdha1/Eif6/Gpi1/Hif1a/Ncor1/Ran/Acaa2/Nme1/Gart/Dera/Gnai3/Gars/Galk1/Ak2/Atp5b/Map2k1/Stoml2/Guk1/Atic/Pnp/Atp5g1/Nudt4/Ctps/Ppat/Far1/Prpsap1/Umps/Rrm1/Ddit4/Cmpk1/Nudt3/Hmgcs1/Hmgcr	61
GO:0022408	negative regulation of cell-cell adhesion	34/1668	194/23355	9.74318e-07	1.34346e-05	7.62457e-06	Cebpb/Sdc4/Rgcc/Prdx2/Hspb1/Runx1/Tgfb1/Smad7/Cd44/Cd24a/Pik3r1/Prnp/Anxa1/Vegfa/Cd9/Lgals7/Myadm/Bmp2/Dusp3/Gstp1/Akt1/Casp3/Ndfip1/Twsg1/Zfp703/Prkcd/Prkar1a/Map2k1/Jak2/Pawr/Epcam/Klf4/Mdk/Rc3h1	34
GO:0099173	postsynapse organization	35/1668	203/23355	1.00939e-06	1.38856e-05	7.88051e-06	Actb/Apoe/Cfl1/App/Actn1/Cdc42/Nrp1/Prnp/Arf4/Dbn1/Itga3/Actr3/Sorbs2/Chmp4b/Myh10/Actr2/Hnrnpk/Cttn/Zdhhc12/Hspa8/Arf1/Cdh2/Rheb/Wasf2/Rer1/Mesd/Ptprd/Caprin1/Rock2/Abhd17a/Tanc1/Fyn/Arf6/Pdlim5/Ptprf	35
GO:0045861	negative regulation of proteolysis	50/1668	342/23355	1.07057e-06	1.46928e-05	8.33866e-06	Serpinh1/Gpx1/Timp1/Gapdh/Cstb/App/Thbs1/Timp3/Serpinb6b/Igf1/Plaur/Bin1/Cd44/Ctsz/Pik3r1/Hsp90ab1/Sdcbp/Trp53/Usp25/Cflar/Ptgs2/Cst8/Psen2/Vegfa/Plat/Nr4a1/Lxn/Akt1/Serpinb6a/Gas6/Timp2/Serpinf1/Herpud1/Pebp1/Dnajb2/Gpi1/Furin/Tmed10/Ddx3x/Pdcl3/Gpc3/Grk2/Por/Cst3/Hipk2/Caml/Gabarapl2/Tmem59/Picalm/Klf4	50
GO:0090559	regulation of membrane permeability	18/1668	69/23355	1.09534e-06	1.49977e-05	8.51169e-06	Ier3/Slc25a5/Hk2/F11r/Chchd10/Heg1/Atpif1/Trp53/Bcl2l11/Bcl2/Tjp2/Alkbh7/Slc25a4/Acaa2/Hspa8/Laptm4b/Sh3glb1/Vdac2	18
GO:0002790	peptide secretion	60/1668	441/23355	1.11895e-06	1.52854e-05	8.67498e-06	Anxa5/Wls/Sox4/F2r/Cavin1/Apoe/Gja1/Cpe/Acsl4/Tgfb1/Sri/Igf1/Midn/Pck2/Tcf7l2/Ptbp1/Anxa1/Rcn3/Rab34/Idh2/Rac1/Serp1/Pam/Vamp8/Hmga2/Cyp51/Ezr/Kif5b/Pim3/Rab12/Stx4a/Oxct1/Clcf1/Erp29/Myh10/Adam9/Hif1a/Sidt2/Tmed10/Rab8a/Arf1/Hadh/Ppp3ca/Slc16a10/Rest/Ptpn11/Jak2/Tmem167/Glud1/Map4k4/Rab8b/Ppid/Stxbp3/Rab11b/Arf6/Cd2ap/Psap/Hmgcr/Abca1/Slc12a2	60
GO:0005996	monosaccharide metabolic process	41/1668	258/23355	1.14862e-06	1.56543e-05	8.88434e-06	Ldha/Aldoa/Tpi1/Gapdh/Myc/Igf2/Hk2/Igf1/B4galt1/Midn/Pgk1/Pik3r1/Pck2/Tcf7l2/Pgm2/Trp53/Igfbp4/Serp1/Atf4/Dyrk2/Grb10/Ppp1ca/Akt1/Dusp12/Fabp5/Pofut2/Pkm/Pdha1/Sesn2/Gsto1/Gpi1/Hif1a/Sik1/Akr1a1/Man2a1/Galk1/Inppl1/Nfe2l1/Hmgb1/Ddb1/Pgd	41
GO:1902003	regulation of amyloid-beta formation	13/1668	38/23355	1.19682e-06	1.62735e-05	9.23572e-06	Clu/Apoe/Igf1/Bin1/Prnp/Rtn4/Casp3/Csnk1e/Tmed10/Rock2/Rela/Picalm/Pin1	13
GO:0010770	positive regulation of cell morphogenesis involved in differentiation	22/1668	98/23355	1.20442e-06	1.63389e-05	9.27287e-06	S100a10/Sgk1/Flna/Dab2/Arpc2/Nrp1/Rac1/Dbn1/Actr3/Myadm/C1qbp/Lims1/Cul7/Fermt2/Actr2/Triobp/Ptprd/Caprin1/Sh3glb1/Tesk1/Mdk/Ptprf	22
GO:0044091	membrane biogenesis	14/1668	44/23355	1.27174e-06	1.7111e-05	9.71107e-06	S100a10/Anxa2/Cav1/Cav2/Stx4a/Flot1/Sptbn1/Ugcg/Cdh2/Ptprd/Pacsin2/Serinc1/Picalm/Psap	14
GO:0071385	cellular response to glucocorticoid stimulus	14/1668	44/23355	1.27174e-06	1.7111e-05	9.71107e-06	Sgk1/Eif4ebp1/Tgfb1/Pck2/Zfp36/Anxa1/Klf9/Zfp36l1/Hnrnpu/Rest/Jak2/Zfp36l2/Ddit4/Eif4e	14
GO:0044772	mitotic cell cycle phase transition	54/1668	383/23355	1.27279e-06	1.7111e-05	9.71107e-06	Ccnd2/Ier3/Psme2/Itgb1/Rpl24/Sox4/Eif4ebp1/Rgcc/Cdkn1a/App/Psme1/Tgfb1/Cdc26/Trp53/Camk2d/Ccnd3/Anxa1/Zfp36l1/Pbx1/Adamts1/Cdk4/Bach1/Akt1/Chmp4b/Lmnb1/Tpd52l1/Cdkn1b/Ripk1/Bcl2/Phb2/Prmt2/Anp32b/Kank2/Bub3/Cks1b/Ctdsp1/Ddx3x/Syf2/Hacd1/Zwint/Lats2/Rad21/Tmod3/Ppp3ca/Taok3/Zfp36l2/Eif4g1/Plk2/Zpr1/Ddb1/Cdc27/Klf4/Cdkn1c/Eif4e	54
GO:0009299	mRNA transcription	9/1668	18/23355	1.27299e-06	1.7111e-05	9.71107e-06	Flna/Trp53/Atf4/Ereg/Zbtb1/Supt6/Eef1d/Hnrnpd/Hipk3	9
GO:0031396	regulation of protein ubiquitination	35/1668	205/23355	1.27733e-06	1.71302e-05	9.72192e-06	Sox4/Cav1/Sqstm1/Pdcd6/Smad7/Tspo/Trib1/Spry2/Hsp90ab1/Bag2/Trib2/Psen2/Bcl10/Akt1/Rps2/Ndfip1/Fkbp1a/Herpud1/Derl1/Fbxo4/Dnajb2/Stub1/Rassf1/Pttg1ip/Dnaja1/Ddx3x/Nsmce3/Ube2n/Rps3/Caml/Fyn/Ivns1abp/Nxn/Pin1/Phf23	35
GO:0030865	cortical cytoskeleton organization	17/1668	63/23355	1.2962e-06	1.73111e-05	9.82461e-06	Rnd3/Rhoc/Cavin3/Tln1/Rhoa/Rhob/Actn1/Ehd2/Rac1/Ezr/Wdr1/Rhobtb3/Epb41l1/Rhog/Rock2/Nckap1/Arf6	17
GO:0031960	response to corticosteroid	21/1668	91/23355	1.29671e-06	1.73111e-05	9.82461e-06	Sgk1/Eif4ebp1/Tgfb1/Pik3r1/Pck2/Zfp36/Anxa1/Klf9/Zfp36l1/Pappa/Bcl2/Adam9/Areg/Hnrnpu/Map2k1/Rest/Jak2/Zfp36l2/Hmgb1/Ddit4/Eif4e	21
GO:0009135	purine nucleoside diphosphate metabolic process	23/1668	106/23355	1.30844e-06	1.73886e-05	9.86859e-06	Ier3/Aldoa/Tpi1/Gapdh/Myc/App/Pgam1/Hk2/Mif/Igf1/Pgk1/Eno1/Nupr1/Zbtb7a/Pkm/Eif6/Gpi1/Hif1a/Ncor1/Galk1/Ak2/Guk1/Ddit4	23
GO:0009179	purine ribonucleoside diphosphate metabolic process	23/1668	106/23355	1.30844e-06	1.73886e-05	9.86859e-06	Ier3/Aldoa/Tpi1/Gapdh/Myc/App/Pgam1/Hk2/Mif/Igf1/Pgk1/Eno1/Nupr1/Zbtb7a/Pkm/Eif6/Gpi1/Hif1a/Ncor1/Galk1/Ak2/Guk1/Ddit4	23
GO:0048193	Golgi vesicle transport	42/1668	269/23355	1.37367e-06	1.81889e-05	1.03228e-05	Krt18/Pdcd6/Tmed5/Yif1a/Kdelr2/Arf4/Rab34/Arf5/Creb3l2/Copz2/Tmed1/Sys1/Stxbp6/Kdelr1/Dipk2a/Erp29/Sptbn1/Prkci/Ergic1/Snx3/Gga2/Vamp2/Tmed10/Rab8a/Arf1/Bet1l/Rer1/Ykt6/Sar1a/Sec13/Exoc5/Tex261/Tmed9/Pitpnb/Trappc4/Csk/Tmed2/Copz1/Rab8b/Cyth3/Gabarapl2/Tmed7	42
GO:0006575	cellular modified amino acid metabolic process	31/1668	171/23355	1.37485e-06	1.81889e-05	1.03228e-05	Gpx1/Gstm1/Gstm2/Gpx4/Mgst1/Gstm6/Nfe2l2/Shmt2/Plscr1/Mthfd2/Gatm/Gch1/Gss/Gstp1/Serinc3/Acadl/Gsta4/Gsr/Arl6ip5/Hmgn5/Ctsl/Cpq/Gart/Ctsb/Ckb/Slc16a10/Atic/Nfe2l1/Plod2/Glo1/Serinc1	31
GO:0044706	multi-multicellular organism process	34/1668	197/23355	1.39887e-06	1.84651e-05	1.04795e-05	Junb/Timp1/Wnt4/Gja1/Acsl4/Maged2/B4galt1/Cited2/Ddr1/Klf9/Pla2g4a/Ptgs2/Syde1/Vegfa/C1qbp/Akt1/Ago2/Igfbp5/H3f3b/Il11ra1/Prdx3/Ctsl/Vmp1/Cr1l/Abcg2/Comt/Ctsb/Lamb1/Fkbp4/Tmed2/Dazap1/Mapk3/Bmpr2/Nr2f2	34
GO:0007050	cell cycle arrest	27/1668	138/23355	1.41937e-06	1.86937e-05	1.06093e-05	Sox4/Myc/Rgcc/Cdkn1a/Thbs1/Tgfb1/Mif/Bin1/Tcf7l2/Hsp90ab1/Trp53/Gata6/Cdk4/Cdkn1b/Tbrg1/Pmp22/Rassf1/Hras/Mybbp1a/Gadd45a/Skil/Ppm1g/Map2k1/Gadd45gip1/Rrp8/Cdkn1c/Ddit3	27
GO:1903959	regulation of anion transmembrane transport	26/1668	130/23355	1.4319e-06	1.88166e-05	1.0679e-05	Itgb1/Myc/Thbs1/Hk2/Mif/Tcaf1/Igf1/Nfe2l2/Prnp/Acsl5/Grb10/Akt1/Fabp5/Rap1a/Azin1/Ripk1/Arl6ip5/Prkcd/Prkci/Grk6/Gpc3/Grk2/Rgs2/Ptpn11/Stxbp3/Mef2a	26
GO:0032872	regulation of stress-activated MAPK cascade	32/1668	180/23355	1.45751e-06	1.91103e-05	1.08457e-05	Cdc42se1/App/Ccn2/Cdc42/Prmt1/Vegfa/Bmp2/Dusp3/Gstp1/Ezr/Akt1/Lmnb1/Tpd52l1/Gadd45b/Ripk1/Rell1/Arl6ip5/Hras/Ncor1/Dusp1/Dnaja1/Gadd45a/Gadd45g/Map2k1/Hipk3/Hipk2/Taok3/Map4k4/Traf4/Mapk3/Zmynd11/Hmgcr	32
GO:0031669	cellular response to nutrient levels	33/1668	189/23355	1.52413e-06	1.99393e-05	1.13162e-05	Wnt4/Cdkn1a/Gabarapl1/Asns/Nfe2l2/Tcf7l2/Trp53/Gabarap/Rraga/Pim1/Atf4/Map1lc3b/Xbp1/Gas6/Jun/Ralb/Bcl2/Sesn2/Kank2/Slc2a1/Ripor1/Lamp2/Map1lc3a/Sik1/Comt/Mybbp1a/Rrp8/Pdia3/Sh3glb1/Dap/Eif4g1/Gabarapl2/Mapk3	33
GO:0048024	regulation of mRNA splicing, via spliceosome	23/1668	107/23355	1.55521e-06	2.03007e-05	1.15213e-05	Mbnl2/Prdx6/Rbm3/Ptbp1/Mbnl1/C1qbp/Zbtb7a/Hnrnpk/Ptbp3/Hspa8/Tra2b/Malat1/Hnrnpu/Sf1/Ncl/Jmjd6/Rest/Srsf3/Khdrbs1/Srsf7/Dazap1/Sf3b4/Rbm15b	23
GO:0036010	protein localization to endosome	10/1668	23/23355	1.62252e-06	2.11323e-05	1.19933e-05	Msn/Nrp1/Vegfa/Ezr/Ankrd13a/Rab35/Pacsin2/Rock2/Abhd17a/Arf6	10
GO:0048008	platelet-derived growth factor receptor signaling pathway	17/1668	64/23355	1.64831e-06	2.14092e-05	1.21504e-05	F3/Nrp1/Schip1/Vegfa/Arid5b/Plat/Iqgap1/Pdgfb/Pdgfa/Bcar1/Pdap1/Inppl1/Ptpn11/Jak2/Ift20/Ptpn1/Tiparp	17
GO:0050821	protein stabilization	32/1668	181/23355	1.65107e-06	2.14092e-05	1.21504e-05	Pfn1/Sox4/Gapdh/Clu/Flna/Igf1/Smad7/Pik3r1/Rtn4/Hsp90ab1/Trp53/Bag3/Bag2/Pim1/Cdc37/Ppib/Tbrg1/Crtap/Phb2/Flot1/Zbed3/Ctnnd1/Rassf1/Lamp2/Hypk/Phb/Pdcl3/Atp1b1/Nckap1/Smo/Caml/Pin1	32
GO:0043500	muscle adaptation	25/1668	123/23355	1.66274e-06	2.15131e-05	1.22094e-05	Cyba/Lmna/Gsn/Igf1/Tnfrsf1a/Camk2d/Cflar/Gata4/Gatm/Trip10/Gata6/Ece1/Tead1/Igfbp5/Gtf2i/Slc25a4/Errfi1/Rgs2/Ppp3ca/Rock2/Foxp1/Atp2a2/Klf4/Pin1/Mef2a	25
GO:1901990	regulation of mitotic cell cycle phase transition	42/1668	271/23355	1.67286e-06	2.15964e-05	1.22567e-05	Ccnd2/Ier3/Psme2/Sox4/Rgcc/Cdkn1a/App/Psme1/Tgfb1/Cdc26/Trp53/Camk2d/Ccnd3/Anxa1/Zfp36l1/Pbx1/Adamts1/Cdk4/Akt1/Lmnb1/Cdkn1b/Ripk1/Bcl2/Phb2/Prmt2/Anp32b/Kank2/Bub3/Ctdsp1/Ddx3x/Syf2/Hacd1/Zwint/Rad21/Tmod3/Taok3/Zfp36l2/Eif4g1/Ddb1/Cdc27/Klf4/Cdkn1c	42
GO:0034612	response to tumor necrosis factor	33/1668	190/23355	1.71996e-06	2.21558e-05	1.25741e-05	Cfl1/Krt18/Casp8/Nfe2l2/Tnfrsf1a/Krt8/Zfp36/Trp53/Zfp36l1/Gch1/Dbn1/Actr3/Ext1/Akt1/Gas6/Ybx3/Lims1/Ripk1/Tjp2/Adam9/Actn4/Dhx9/Asah1/Nfkb1/Jak2/Rps3/Zfp36l2/Rela/Erbin/Traf4/Nfkbia/Mapk3/Txndc17	33
GO:0002791	regulation of peptide secretion	49/1668	338/23355	1.74837e-06	2.24725e-05	1.27539e-05	Anxa5/Wls/Sox4/F2r/Apoe/Gja1/Acsl4/Tgfb1/Sri/Igf1/Midn/Pck2/Tcf7l2/Ptbp1/Anxa1/Rab34/Idh2/Rac1/Serp1/Pam/Vamp8/Hmga2/Cyp51/Ezr/Kif5b/Pim3/Stx4a/Oxct1/Clcf1/Erp29/Myh10/Adam9/Hif1a/Sidt2/Tmed10/Arf1/Hadh/Ppp3ca/Rest/Ptpn11/Jak2/Glud1/Map4k4/Rab8b/Ppid/Arf6/Cd2ap/Hmgcr/Slc12a2	49
GO:0009267	cellular response to starvation	29/1668	156/23355	1.75837e-06	2.25516e-05	1.27988e-05	Wnt4/Cdkn1a/Gabarapl1/Asns/Nfe2l2/Tcf7l2/Trp53/Gabarap/Rraga/Atf4/Map1lc3b/Xbp1/Gas6/Jun/Ralb/Bcl2/Sesn2/Slc2a1/Ripor1/Lamp2/Map1lc3a/Sik1/Comt/Mybbp1a/Rrp8/Sh3glb1/Dap/Gabarapl2/Mapk3	29
GO:0015931	nucleobase-containing compound transport	34/1668	199/23355	1.77098e-06	2.26639e-05	1.28625e-05	Slc25a5/Hnrnpa1/Hnrnpa3/Gja1/Ybx1/Zfp36/Zfp36l1/Tomm20/Myo1c/Eif5a/Slc35b2/Thoc7/Sfpq/Slc29a1/Ripk1/Flot1/Eif6/Slc25a4/Ran/Rrs1/Sidt2/Supt6/Dhx9/Hnrnpu/Sec13/Igf2bp2/Srsf3/Khdrbs1/Slc35d1/Pabpn1/Srsf7/Rbm15b/Xpo5/Ddx19a	34
GO:0002683	negative regulation of immune system process	57/1668	417/23355	1.77528e-06	2.26695e-05	1.28657e-05	Cebpb/Sdc4/Gpx1/Kitl/Myc/Prdx2/Nme2/Hspb1/Axl/Runx1/Thbs1/Igf2/Tgfb1/Mif/Igf1/Smad7/Cd44/Hmox1/Tmbim6/Tmem176b/Trib1/Cd24a/Col3a1/Pik3r1/Tmem176a/Prnp/Htra1/Ldlr/Anxa1/Tspan6/Sox11/Lgals7/Dusp3/C1qbp/Ezr/Akt1/Casp3/Ndfip1/Twsg1/Cdk6/Zfpm1/Selenos/Tjp2/Elf1/Cr1l/Nme1/Dusp1/Prkar1a/Hspa9/Trafd1/Lyar/Riok3/Trim27/Pawr/Mdk/Rc3h1/Hmgb3	57
GO:0001938	positive regulation of endothelial cell proliferation	21/1668	93/23355	1.89053e-06	2.40367e-05	1.36416e-05	Cyba/Cav1/Mydgf/Igf2/F3/Pdcd6/Igf1/Hmox1/Pold4/Vegfa/Cav2/Bmp2/Nr4a1/Pdgfb/Akt1/Jun/Vegfb/Pdcl3/Fgfr1/Bmpr2/Mdk	21
GO:0006096	glycolytic process	21/1668	93/23355	1.89053e-06	2.40367e-05	1.36416e-05	Ier3/Aldoa/Tpi1/Gapdh/Myc/App/Pgam1/Hk2/Mif/Igf1/Pgk1/Eno1/Nupr1/Zbtb7a/Pkm/Eif6/Gpi1/Hif1a/Ncor1/Galk1/Ddit4	21
GO:0010769	regulation of cell morphogenesis involved in differentiation	24/1668	116/23355	1.91401e-06	2.4267e-05	1.37723e-05	S100a10/Sgk1/Flna/Dab2/Arpc2/Nrp1/Rac1/Dbn1/Actr3/Myadm/C1qbp/Lims1/Cul7/Fermt2/Bcar1/Actr2/Actn4/Triobp/Ptprd/Caprin1/Sh3glb1/Tesk1/Mdk/Ptprf	24
GO:0045599	negative regulation of fat cell differentiation	16/1668	58/23355	1.92104e-06	2.4267e-05	1.37723e-05	Wwtr1/Tgfb1i1/Tgfb1/Jdp2/Zfpm2/Tcf7l2/Trib2/Ccdc85b/Vegfa/Zfpm1/Fermt2/Trio/Zfp36l2/Yap1/Dlk1/Ddit3	16
GO:1900024	regulation of substrate adhesion-dependent cell spreading	16/1668	58/23355	1.92104e-06	2.4267e-05	1.37723e-05	S100a10/Flna/Dab2/Arpc2/Nrp1/Rac1/Dbn1/Myadm/C1qbp/Lims1/Fermt2/Bcar1/Actn4/Triobp/Tesk1/Mdk	16
GO:0042177	negative regulation of protein catabolic process	25/1668	124/23355	1.94299e-06	2.44917e-05	1.38998e-05	Anxa2/Timp1/Timp3/Flna/Hsp90ab1/Sdcbp/Usp25/Psen2/Cyp51/Azin1/Timp2/Snx3/Furin/Phb/Pdcl3/Ctsa/Laptm4b/Cst3/Hipk2/Rela/Caml/Fyn/Gabarapl2/Pin1/Hmgcr	25
GO:0003015	heart process	38/1668	236/23355	2.01759e-06	2.53776e-05	1.44026e-05	Wwtr1/Tpm1/Gpx1/Cav1/Map2k3/Gja1/Gnai2/Flna/Sri/Gsn/S100a1/Ccn2/Smad7/Cxadr/Bin1/Cdc42/Pik3r1/Camk2d/Gata4/Smtn/Gch1/Psen2/Hbegf/Ext1/Cacnb2/Vegfb/Pebp1/Grk2/Rgs2/Thra/Atp1a1/Atp1b1/Jak2/Fyn/Yap1/Atp2a2/Mef2a/Pkp2	38
GO:0046718	viral entry into host cell	20/1668	86/23355	2.02585e-06	2.53866e-05	1.44077e-05	Ifitm2/Lgals1/Cav1/Axl/Nectin2/Gsn/Nrp1/Cav2/Vamp8/Ly6e/Ifitm1/Ifitm3/Gas6/Itgav/Hyal2/Snx3/Ctsb/Phb/Grk2/Trim27	20
GO:0046394	carboxylic acid biosynthetic process	42/1668	273/23355	2.03175e-06	2.53866e-05	1.44077e-05	Ldha/Gstm2/Phgdh/Mtap/Mif/Asns/Got1/Ldhb/Aldh1a1/Shmt2/Mid1ip1/Abhd2/Pycr2/Elovl1/Psat1/Anxa1/Scd2/Gatm/Pla2g4a/Ptgs2/Mri1/Degs1/Hsd17b10/Fabp5/Acadl/Tecr/Psph/Aldh18a1/Pkm/Ilvbl/Eif6/Gsto1/Ugdh/Rbp1/Got2/Pycrl/Akr1a1/Hacd1/Glud1/Plod2/Rdh10/Mgst3	42
GO:0050803	regulation of synapse structure or activity	42/1668	273/23355	2.03175e-06	2.53866e-05	1.44077e-05	Sparc/Apoe/Cfl1/App/Tubb5/Rhoa/Cdc42/Tpbg/Ywhaz/Pik3r1/Nedd4/Prnp/Tuba1a/Gpc4/Arf4/Flrt2/Dbn1/Actr3/Sparcl1/Pgrmc1/Chmp4b/Cyfip1/Myh10/Actr2/Hnrnpk/Adgrl2/Hspa8/Cdh2/Rheb/Malat1/Gripap1/Ptprd/Caprin1/Abhd17a/Tanc1/Eif4g1/Fyn/Arf6/Pdlim5/Picalm/Ptprf/Dag1	42
GO:0070374	positive regulation of ERK1 and ERK2 cascade	36/1668	218/23355	2.03559e-06	2.53866e-05	1.44077e-05	Cavin3/F2r/Apoe/App/Gnai2/Tgfb1/Mif/Akap12/Ccn2/Cd44/Tpbg/Nrp1/Spry2/Acta2/Rap1b/Camk2d/Cflar/Gata4/Vegfa/Bmp2/Pdgfb/Gas6/Rap1a/Jun/Pdgfa/Phb2/Vegfb/Fermt2/Hras/Phb/Map2k1/Ptpn11/Hmgb1/Rapgef2/Mapk3/Hmgcr	36
GO:0051926	negative regulation of calcium ion transport	17/1668	65/23355	2.08451e-06	2.59416e-05	1.47227e-05	Vdac1/Tgfb1/Sri/Bin1/Tmbim6/Ptgs2/Akt1/Bcl2/Rrad/Gsto1/1810037I17Rik/Ppp2ca/Ywhae/Ahr/Hes1/Trim27/Pawr	17
GO:0070302	regulation of stress-activated protein kinase signaling cascade	32/1668	183/23355	2.11131e-06	2.62195e-05	1.48804e-05	Cdc42se1/App/Ccn2/Cdc42/Prmt1/Vegfa/Bmp2/Dusp3/Gstp1/Ezr/Akt1/Lmnb1/Tpd52l1/Gadd45b/Ripk1/Rell1/Arl6ip5/Hras/Ncor1/Dusp1/Dnaja1/Gadd45a/Gadd45g/Map2k1/Hipk3/Hipk2/Taok3/Map4k4/Traf4/Mapk3/Zmynd11/Hmgcr	32
GO:0070373	negative regulation of ERK1 and ERK2 cascade	19/1668	79/23355	2.11717e-06	2.62368e-05	1.48902e-05	Cav1/Dusp6/Timp3/Igf1/Dab2/Spry2/Dusp4/Dusp3/Gstp1/Ezr/Xbp1/Dusp1/Phb/Errfi1/Csk/Ptpn1/Spred1/Klf4/Pin1	19
GO:0043407	negative regulation of MAP kinase activity	18/1668	72/23355	2.14387e-06	2.65118e-05	1.50463e-05	Cav1/Apoe/Dusp6/Spry2/Dusp4/Dusp3/Gstp1/Hyal2/Prkcd/Dusp1/Dnaja1/Dusp5/Rgs2/Hipk3/Inppl1/Ptpn1/Spred1/Hmgcr	18
GO:0061028	establishment of endothelial barrier	15/1668	52/23355	2.16106e-06	2.66682e-05	1.51351e-05	Msn/F11r/Tnfrsf1a/Rtn4/Rap1b/Vegfa/Myadm/Ezr/Rap1a/Tjp2/Vcl/Rock2/Add1/Pecam1/Rapgef2	15
GO:1903828	negative regulation of cellular protein localization	24/1668	117/23355	2.24672e-06	2.76672e-05	1.5702e-05	Txn1/App/Tgfb1/Tmbim1/Dab2/Bag3/Tax1bp3/Ctnna1/Ankrd13a/Fbxo4/Rangap1/Ppp2ca/Dnaja1/Lzts2/Ube2g2/Lats2/Leprot/Rock2/Cltc/Abhd17a/Csk/Arf6/Tmem59/Picalm	24
GO:0045807	positive regulation of endocytosis	25/1668	125/23355	2.26593e-06	2.7802e-05	1.57786e-05	Anxa2/Cd63/Itgb1/Cav1/Clu/Apoe/Axl/App/Cd151/Bin1/Cdc42/B2m/Dab2/Vegfa/Ano6/Ldlrap1/Flot1/Hnrnpk/Actn4/Arf1/Gpc3/Tor1a/Ppp3ca/Add1/Picalm	25
GO:0060070	canonical Wnt signaling pathway	44/1668	293/23355	2.26714e-06	2.7802e-05	1.57786e-05	Tle5/Wwtr1/Wls/Sox4/Wnt4/Cav1/Myc/Apoe/App/Tgfb1/Dab2/Tcf7l2/Sdc1/G3bp1/Ext1/Limd1/Egr1/Tle3/Mcc/Bambi/Zbed3/Zfp703/Ctnnd1/Csnk1e/Col1a1/Ddx3x/Lzts2/Cdh2/Gpc3/Nfkb1/Thra/Rab5a/Lats2/Amfr/Tmem9/Ift20/Ruvbl1/Ruvbl2/Yap1/Klf4/Pin1/Mdk/Dapk3/Ddit3	44
GO:0006757	ATP generation from ADP	21/1668	94/23355	2.2721e-06	2.78049e-05	1.57801e-05	Ier3/Aldoa/Tpi1/Gapdh/Myc/App/Pgam1/Hk2/Mif/Igf1/Pgk1/Eno1/Nupr1/Zbtb7a/Pkm/Eif6/Gpi1/Hif1a/Ncor1/Galk1/Ddit4	21
GO:0000082	G1/S transition of mitotic cell cycle	32/1668	184/23355	2.3834e-06	2.90459e-05	1.64845e-05	Ccnd2/Psme2/Itgb1/Sox4/Eif4ebp1/Rgcc/Cdkn1a/Psme1/Trp53/Camk2d/Ccnd3/Anxa1/Adamts1/Cdk4/Bach1/Akt1/Cdkn1b/Ripk1/Bcl2/Prmt2/Anp32b/Kank2/Ctdsp1/Ddx3x/Hacd1/Lats2/Ppp3ca/Eif4g1/Plk2/Zpr1/Klf4/Eif4e	32
GO:0043524	negative regulation of neuron apoptotic process	32/1668	184/23355	2.3834e-06	2.90459e-05	1.64845e-05	Cebpb/Set/F2r/Apoe/Prdx2/Axl/Btg2/Rhoa/Hmox1/Nrp1/Hsp90ab1/Vegfa/Jun/Bcl2/Clcf1/Vegfb/Prdx3/Hras/Prkci/Gpi1/Hif1a/Aars/Map2k4/Snx6/Hipk2/Jak2/Smo/Nes/Zpr1/Fyn/Pin1/Mdk	32
GO:0046031	ADP metabolic process	22/1668	102/23355	2.45452e-06	2.98506e-05	1.69412e-05	Ier3/Aldoa/Tpi1/Gapdh/Myc/App/Pgam1/Hk2/Mif/Igf1/Pgk1/Eno1/Nupr1/Zbtb7a/Pkm/Eif6/Gpi1/Hif1a/Ncor1/Galk1/Ak2/Ddit4	22
GO:0046622	positive regulation of organ growth	16/1668	59/23355	2.46208e-06	2.98807e-05	1.69583e-05	Igf2/Igf1/Zfpm2/Gata4/Trip10/Serp1/Pim1/Gata6/Akt1/Ybx3/Ncam1/Slc25a4/Smo/Fgfr1/Yap1/Pin1	16
GO:0051962	positive regulation of nervous system development	50/1668	352/23355	2.50447e-06	3.03324e-05	1.72146e-05	Vim/Zeb2/Sgk1/Tnfrsf12a/Myc/Apoe/Tgfb1/Igf1/Tspo/Bin1/Tpbg/Nrp1/Pik3r1/Rtn4/Flrt2/Dbn1/Sox11/Actr3/Vegfa/Bmp2/Cul7/Serpinf1/Map1b/Plxnb2/Clcf1/Cyfip1/Actr2/Fxn/Prkci/Adgrl2/Hif1a/Man2a1/Rheb/Eif4g2/Skil/Map2k1/Ptprd/Atp5g1/Caprin1/Smo/Sh3glb1/Rela/Hes1/Il6st/Ppp1cc/Picalm/Bmpr2/Mdk/Ptprf/Dag1	50
GO:0001819	positive regulation of cytokine production	60/1668	452/23355	2.51556e-06	3.04041e-05	1.72553e-05	Cebpb/Cyba/Gapdh/F2r/Rgcc/Clu/Hspb1/Runx1/App/Thbs1/F3/Tgfb1/Mif/Casp8/Akap12/B2m/Cd81/Tnfrsf1a/Pik3r1/Rtn4/Heg1/Anxa1/Gata4/Ptgs2/Atf4/Ereg/Gata6/Bcl10/Ly96/Xbp1/Egr1/Il1r1/Ripk1/Ddx21/Zfpm1/Flot1/Mapkapk2/Hilpda/Sptbn1/Hyal2/Hras/Hif1a/1810058I24Rik/Furin/Ddx3x/Grk2/Dhx9/Irak1/Ncl/Ptpn11/Jak2/Rock2/Rps3/Rela/Hmgb1/Zcchc3/Riok3/Mdk/Dlk1/Ddit3	60
GO:0150105	protein localization to cell-cell junction	10/1668	24/23355	2.60321e-06	3.13345e-05	1.77834e-05	Actb/Flna/F11r/Lsr/Actg1/Tjp2/Jak1/Actn4/Vcl/Pecam1	10
GO:1990000	amyloid fibril formation	10/1668	24/23355	2.60321e-06	3.13345e-05	1.77834e-05	Clu/Apoe/App/Gsn/B2m/Ldlr/Hspg2/Fkbp1a/Ripk1/Pfdn4	10
GO:0006606	protein import into nucleus	30/1668	168/23355	2.78983e-06	3.35122e-05	1.90193e-05	Lmna/Cdkn1a/Cfl1/Flna/Tgfb1/Tnfrsf1a/Pik3r1/Hsp90ab1/Trp53/Bag3/Ptgs2/Akt1/Xbp1/Phb2/Hyal2/Prkcd/Kpnb1/Ppp2ca/Ran/Pttg1ip/Hspa8/Ppp3r1/Ipo7/Sec13/Ppp3ca/Elavl1/Jak2/Smo/Zpr1/Nfkbia	30
GO:0044843	cell cycle G1/S phase transition	34/1668	203/23355	2.80407e-06	3.36146e-05	1.90773e-05	Ccnd2/Psme2/Itgb1/Sox4/Eif4ebp1/Rgcc/Cdkn1a/Psme1/Plpp2/Trp53/Camk2d/Ccnd3/Anxa1/Adamts1/Cdk4/Bach1/Akt1/Cdkn1b/Ripk1/Bcl2/Phb2/Prmt2/Anp32b/Kank2/Ctdsp1/Ddx3x/Hacd1/Lats2/Ppp3ca/Eif4g1/Plk2/Zpr1/Klf4/Eif4e	34
GO:0060147	regulation of posttranscriptional gene silencing	15/1668	53/23355	2.81607e-06	3.36896e-05	1.91199e-05	Tgfb1/Zfp36/Trp53/Limd1/Ago2/Ripk1/Eif4e2/Ncor1/Dhx9/Nfkb1/Map2k1/Ppp3ca/Elavl1/Eif4g1/Xpo5	15
GO:1901987	regulation of cell cycle phase transition	45/1668	305/23355	2.83513e-06	3.38487e-05	1.92102e-05	Ccnd2/Ier3/Psme2/Sox4/Rgcc/Cdkn1a/App/Psme1/Tgfb1/Plpp2/Cdc26/Trp53/Camk2d/Ccnd3/Anxa1/Zfp36l1/Pbx1/Adamts1/Cdk4/Akt1/Lmnb1/Cdkn1b/Ripk1/Bcl2/Phb2/Prmt2/Anp32b/Kank2/Atf5/Bub3/Ctdsp1/Ddx3x/Syf2/Hacd1/Zwint/Rad21/Tmod3/Taok3/Brcc3/Zfp36l2/Eif4g1/Ddb1/Cdc27/Klf4/Cdkn1c	45
GO:0035304	regulation of protein dephosphorylation	20/1668	88/23355	2.96636e-06	3.52721e-05	2.0018e-05	Gnai2/Tgfb1/Ywhab/Hsp90ab1/Ptbp1/Ppp1r15a/Ppp2r2b/Dlc1/Fkbp1a/Prkcd/Ppp2ca/Ywhae/Ppp1r2/Slc39a10/Jak2/Rock2/Tiprl/Pawr/Mprip/Pin1	20
GO:0060420	regulation of heart growth	20/1668	88/23355	2.96636e-06	3.52721e-05	2.0018e-05	Dusp6/Gja1/Igf1/Cxadr/Cited2/Zfpm2/Gata4/Trip10/Pim1/Gata6/Vgll4/Ncam1/Ripk1/Slc25a4/Rgs2/Ahr/Foxp1/Fgfr1/Yap1/Pin1	20
GO:0060560	developmental growth involved in morphogenesis	42/1668	277/23355	2.97356e-06	3.52863e-05	2.00261e-05	Zeb2/Itgb1/Tnfrsf12a/Apoe/Cfl1/App/Nrn1/Tgfb1/Sema3e/Nrp1/Spry2/Rtn4/Hsp90ab1/Ddr1/Ifrd1/Dbn1/Actr3/Vegfa/Iqgap1/Ext1/Map1b/Sema4b/Cyfip1/Hnrnpk/Cttn/Fxn/Areg/Spag9/Vcl/Ndn/Lzts2/Eif4g2/Sema6d/Atp5g1/Ahr/Smo/Sh3glb1/Yap1/Picalm/Rdh10/Bmpr2/Slc12a2	42
GO:1903522	regulation of blood circulation	39/1668	249/23355	2.98328e-06	3.53302e-05	2.0051e-05	Tpm1/F2r/Cav1/Gja1/App/Flna/Sri/Rhoa/S100a1/Ccn2/Smad7/Cxadr/Bin1/Pik3r1/Gata4/Smtn/Gch1/Ptgs2/Hbegf/Pdgfb/Akt1/Cacnb2/Arhgap42/Pebp1/Hif1a/Dusp5/Grk2/Rgs2/Thra/Map2k1/Atp1a1/Atp1b1/Ahr/Jak2/Atp2a2/Bmpr2/Mef2a/Atp2b1/Pkp2	39
GO:0044770	cell cycle phase transition	57/1668	424/23355	3.00153e-06	3.53696e-05	2.00734e-05	Ccnd2/Ier3/Psme2/Itgb1/Rpl24/Sox4/Eif4ebp1/Rgcc/Cdkn1a/App/Psme1/Tgfb1/Plpp2/Cdc26/Trp53/Camk2d/Ccnd3/Anxa1/Zfp36l1/Pbx1/Adamts1/Cdk4/Bach1/Akt1/Chmp4b/Lmnb1/Tpd52l1/Cdkn1b/Ripk1/Bcl2/Phb2/Prmt2/Anp32b/Kank2/Atf5/Bub3/Cks1b/Ctdsp1/Ddx3x/Syf2/Hacd1/Zwint/Lats2/Rad21/Tmod3/Ppp3ca/Taok3/Brcc3/Zfp36l2/Eif4g1/Plk2/Zpr1/Ddb1/Cdc27/Klf4/Cdkn1c/Eif4e	57
GO:0072331	signal transduction by p53 class mediator	26/1668	135/23355	3.00242e-06	3.53696e-05	2.00734e-05	Sox4/Cdkn1a/Mif/Cd44/Trp53/Shisa5/Dyrk2/Nupr1/Phlda3/Atrx/Sesn2/Hnrnpk/Rrs1/Pttg1ip/Mybbp1a/Usp10/Hipk2/Rpf2/Rrp8/Trp53bp2/Sh3glb1/Eef1e1/Ddit4/Bop1/Spred1/Nop2	26
GO:0010939	regulation of necrotic cell death	12/1668	35/23355	3.00467e-06	3.53696e-05	2.00734e-05	Slc6a6/Cav1/Casp8/Tspo/Trp53/Cflar/Nupr1/Ybx3/Ripk1/Slc25a4/Asah1/Ahr	12
GO:0032963	collagen metabolic process	23/1668	111/23355	3.02845e-06	3.55072e-05	2.01515e-05	Vim/Serpinh1/Itgb1/Wnt4/F2r/Rgcc/Creb3l1/Tgfb1/Ccn2/Got1/Col5a1/Rcn3/Mmp14/Pdgfb/Rap1a/Prkcd/Ctsl/P3h4/Hif1a/Col1a1/Ctsb/Errfi1/Prdx5	23
GO:2000379	positive regulation of reactive oxygen species metabolic process	23/1668	111/23355	3.02845e-06	3.55072e-05	2.01515e-05	Cyba/Cdkn1a/Clu/App/Thbs1/Gnai2/Tgfb1/Tspo/Nfe2l2/Trp53/Ddah2/Ptgs2/Klf2/Gstp1/Pdgfb/Akt1/Eif5a/Prkcd/Grb2/Gadd45a/Gnai3/Jak2/Klf4	23
GO:0060828	regulation of canonical Wnt signaling pathway	38/1668	240/23355	3.05215e-06	3.57138e-05	2.02687e-05	Tle5/Wwtr1/Wls/Sox4/Cav1/Apoe/App/Tgfb1/Dab2/Tcf7l2/G3bp1/Limd1/Egr1/Tle3/Mcc/Bambi/Zbed3/Zfp703/Ctnnd1/Csnk1e/Col1a1/Ddx3x/Lzts2/Cdh2/Gpc3/Nfkb1/Thra/Lats2/Amfr/Tmem9/Ift20/Ruvbl1/Ruvbl2/Yap1/Pin1/Mdk/Dapk3/Ddit3	38
GO:0043280	positive regulation of cysteine-type endopeptidase activity involved in apoptotic process	25/1668	127/23355	3.06368e-06	3.57775e-05	2.03049e-05	Ccn1/F2r/Myc/App/F3/Gsn/Rhoa/Pdcd6/Casp8/Ccn2/Cflar/Bcl10/Bcl2l11/Dlc1/Gramd4/Mtch1/Arl6ip5/Cycs/Ppp2ca/Ddx3x/Fis1/Rest/Jak2/Rps3/Dap	25
GO:2001238	positive regulation of extrinsic apoptotic signaling pathway	16/1668	60/23355	3.13613e-06	3.65508e-05	2.07438e-05	Tnfrsf12a/Itm2c/Cav1/Thbs1/Timp3/Casp8/Psen2/Bcl10/Ctnna1/Ppp1ca/Ppp2r1a/Ripk1/Hyal2/Skil/Pdia3/Dapk3	16
GO:0072595	maintenance of protein localization in organelle	13/1668	41/23355	3.18109e-06	3.70014e-05	2.09995e-05	Txn1/Gja1/Hk2/Tspo/Chchd10/Kdelr2/Akt1/Kdelr1/Rangap1/Grk2/Hnrnpu/Rer1/Arl2bp	13
GO:0051346	negative regulation of hydrolase activity	55/1668	405/23355	3.27083e-06	3.797e-05	2.15492e-05	Serpinh1/Cnn3/Gpx1/Timp1/Gapdh/Cstb/App/Thbs1/Timp3/Gnai2/Serpinb6b/Igf1/Plaur/F11r/Bin1/Cd44/Tmbim6/Spry2/Atpif1/Anxa1/Cflar/Ppp1r15a/Ptgs2/Dbn1/Cst8/Vegfa/Nr4a1/Lxn/Akt1/Serpinb6a/Gas6/Timp2/Serpinf1/Fkbp1a/Herpud1/Pebp1/Hras/Gpi1/Tmed10/Ddx3x/Gpc3/Grk2/Rgs2/Por/Cst3/Zcchc9/Ahr/Rock2/Tmed2/Tiprl/Spred1/Pecam1/Mprip/Picalm/Klf4	55
GO:0007492	endoderm development	18/1668	74/23355	3.27842e-06	3.79831e-05	2.15566e-05	Tgfb1/Col12a1/Itga5/Dab2/Dusp4/Col5a1/Gata4/Zfp36l1/Col5a2/Gata6/Ext1/Itgav/Dusp1/Dusp5/Hsbp1/Nckap1/Rtf1/Ldb1	18
GO:1903364	positive regulation of cellular protein catabolic process	27/1668	144/23355	3.33195e-06	3.84516e-05	2.18225e-05	Cav1/Clu/Apoe/Msn/Smad7/Cd81/Trib1/Dab2/Atpif1/Ldlr/Bag2/Trib2/Psen2/Nupr1/Ezr/Akt1/Xbp1/Vgll4/Herpud1/Dnajb2/Stub1/Csnk1e/Dda1/Pttg1ip/Rnft1/Plk2/Rad23a	27
GO:2001056	positive regulation of cysteine-type endopeptidase activity	27/1668	144/23355	3.33195e-06	3.84516e-05	2.18225e-05	Ccn1/F2r/Myc/App/F3/Gsn/Rhoa/Pdcd6/Casp8/Ccn2/Cflar/Bcl10/Bcl2l11/Dlc1/Gramd4/Mtch1/Arl6ip5/Cycs/Ppp2ca/Ddx3x/Fis1/Rest/Jak2/Rps3/Dap/Fyn/Pawr	27
GO:0019318	hexose metabolic process	38/1668	241/23355	3.37831e-06	3.89027e-05	2.20786e-05	Ldha/Aldoa/Tpi1/Gapdh/Myc/Igf2/Hk2/Igf1/B4galt1/Midn/Pgk1/Pik3r1/Pck2/Tcf7l2/Pgm2/Trp53/Igfbp4/Serp1/Atf4/Dyrk2/Grb10/Ppp1ca/Akt1/Dusp12/Fabp5/Pofut2/Pkm/Pdha1/Sesn2/Gpi1/Hif1a/Sik1/Man2a1/Galk1/Inppl1/Nfe2l1/Hmgb1/Ddb1	38
GO:1902105	regulation of leukocyte differentiation	45/1668	307/23355	3.38429e-06	3.89027e-05	2.20786e-05	Cebpb/Gnas/Kitl/Sox4/Myc/Prdx2/Nme2/Hspb1/Axl/Runx1/Tgfb1/Rhoa/Casp8/Smad7/Cd44/Tmem176b/Trib1/Cd24a/Pik3r1/Tmem176a/Anxa1/Mmp14/Zfp36l1/Fos/Xbp1/Prelid1/Gas6/Jun/Ndfip1/Zmiz1/Zbtb7a/Ripk1/Cdk6/Zfpm1/Tjp2/Rbp1/Nme1/Zbtb1/Pnp/Zfp36l2/Hax1/Mdk/Rc3h1/Hmgb3/Dlk1	45
GO:1902414	protein localization to cell junction	26/1668	136/23355	3.46307e-06	3.97306e-05	2.25484e-05	Actb/Hspb1/Flna/F11r/Heg1/Lsr/Gpc4/Dbn1/Kif5b/Rap1a/Actg1/Stx4a/Tjp2/Jak1/Fermt2/Zdhhc12/Hras/Actn4/Vamp2/Rab8a/Vcl/Zdhhc3/Gripap1/Map2k1/Pecam1/Dag1	26
GO:0036294	cellular response to decreased oxygen levels	25/1668	128/23355	3.55219e-06	4.06423e-05	2.30658e-05	Eif4ebp1/Myc/Rgcc/Vasn/Tmbim6/Cited2/Nfe2l2/Pgk1/Rtn4/Trp53/Zfp36l1/Vegfa/Gata6/Bach1/Akt1/Egr1/Hp1bp3/Bcl2/Stub1/Gnb1/Hif1a/Acaa2/Cr1l/Map2k1/Rock2	25
GO:2000181	negative regulation of blood vessel morphogenesis	23/1668	112/23355	3.55637e-06	4.06423e-05	2.30658e-05	Sparc/Wnt4/Rgcc/Creb3l1/Thbs1/Col4a2/Sema3e/Pgk1/Spry2/Epha2/Klf2/Adamts1/Serpinf1/Gtf2i/Sars/Tafa5/Gadd45a/Tcf4/Rock2/Plk2/Spred1/Klf4/Slc12a2	23
GO:0071356	cellular response to tumor necrosis factor	30/1668	170/23355	3.58281e-06	4.08649e-05	2.31922e-05	Cfl1/Krt18/Nfe2l2/Tnfrsf1a/Krt8/Zfp36/Trp53/Zfp36l1/Dbn1/Actr3/Ext1/Akt1/Gas6/Ybx3/Lims1/Ripk1/Tjp2/Actn4/Dhx9/Asah1/Nfkb1/Jak2/Rps3/Zfp36l2/Rela/Erbin/Traf4/Nfkbia/Mapk3/Txndc17	30
GO:0008652	cellular amino acid biosynthetic process	15/1668	54/23355	3.64306e-06	4.13914e-05	2.34909e-05	Phgdh/Mtap/Asns/Got1/Shmt2/Pycr2/Psat1/Mri1/Psph/Aldh18a1/Ilvbl/Got2/Pycrl/Glud1/Plod2	15
GO:0060966	regulation of gene silencing by RNA	15/1668	54/23355	3.64306e-06	4.13914e-05	2.34909e-05	Tgfb1/Zfp36/Trp53/Limd1/Ago2/Ripk1/Eif4e2/Ncor1/Dhx9/Nfkb1/Map2k1/Ppp3ca/Elavl1/Eif4g1/Xpo5	15
GO:2000637	positive regulation of gene silencing by miRNA	11/1668	30/23355	3.65882e-06	4.14902e-05	2.3547e-05	Tgfb1/Zfp36/Trp53/Limd1/Ago2/Ripk1/Eif4e2/Dhx9/Nfkb1/Map2k1/Eif4g1	11
GO:0035051	cardiocyte differentiation	31/1668	179/23355	3.72582e-06	4.21685e-05	2.3932e-05	Itgb1/Lmna/Tgfb1/Kdm6b/Igf1/Cxadr/Cited2/Camk2d/Gata4/Trip10/Vegfa/Gata6/Sorbs2/Fhl2/Bmp2/Pdgfb/Myh10/Slc25a4/Sik1/Rgs2/Map2k4/Hnrnpu/Efnb2/Rest/Ift20/Hes1/Foxp1/Pdlim5/Mapk3/Pin1/Mef2a	31
GO:0090068	positive regulation of cell cycle process	40/1668	261/23355	3.88007e-06	4.38299e-05	2.48749e-05	Ccnd2/Sox4/Wnt4/Rgcc/Cdkn1a/App/Igf2/Tgfb1/Rhoa/Igf1/Ccn2/Plscr1/Trp53/Camk2d/Ccnd3/Anxa1/Pbx1/Ereg/Gata6/Adamts1/Cdk4/Pdgfb/Akt1/Azin1/Lmnb1/Atrx/Sfpq/Phb2/Pebp1/Anp32b/Mybbp1a/Ddx3x/Hnrnpu/Rad21/Tmod3/Rrp8/Rock2/Eif4g1/Fgfr1/Cdc27	40
GO:0030307	positive regulation of cell growth	33/1668	197/23355	3.89045e-06	4.38628e-05	2.48936e-05	Sgk1/Cyba/Tnfrsf12a/Apoe/Cfl1/Acsl4/Rhoa/Igf1/Smad7/Cd81/Nrp1/Rtn4/Sdcbp/Mmp14/Trip10/Dbn1/Vegfa/Hbegf/Akt1/Map1b/Bcl2/Cyfip1/Hnrnpk/Fxn/Slc25a4/Ddx3x/Eif4g2/Atp5g1/Sh3glb1/Eif4g1/Picalm/Pin1/Bmpr2	33
GO:0016053	organic acid biosynthetic process	42/1668	280/23355	3.93018e-06	4.41412e-05	2.50516e-05	Ldha/Gstm2/Phgdh/Mtap/Mif/Asns/Got1/Ldhb/Aldh1a1/Shmt2/Mid1ip1/Abhd2/Pycr2/Elovl1/Psat1/Anxa1/Scd2/Gatm/Pla2g4a/Ptgs2/Mri1/Degs1/Hsd17b10/Fabp5/Acadl/Tecr/Psph/Aldh18a1/Pkm/Ilvbl/Eif6/Gsto1/Ugdh/Rbp1/Got2/Pycrl/Akr1a1/Hacd1/Glud1/Plod2/Rdh10/Mgst3	42
GO:0043588	skin development	42/1668	280/23355	3.93018e-06	4.41412e-05	2.50516e-05	Gnas/Fosl2/Nme2/Runx1/Fst/Sprr1a/Col3a1/Tcf7l2/Zfp36/Elovl1/Lsr/Epha2/Col5a1/Anxa1/Flnb/Zfp36l1/Ptgs2/Itga3/Psen2/Col5a2/Gata6/Akt1/Casp3/Igfbp5/Itga6/Bcl2/Pdgfa/Palld/Ctsl/Clic4/Col1a1/Ugcg/Errfi1/Asah1/Map2k1/Lats2/Rock2/Smo/Rela/Yap1/Psap/Ldb1	42
GO:0010718	positive regulation of epithelial to mesenchymal transition	14/1668	48/23355	4.06976e-06	4.56217e-05	2.58918e-05	Wwtr1/Rgcc/Tgfb1i1/Tgfb1/Dab2/Tcf7l2/Sdcbp/Loxl2/Bmp2/Bambi/Fermt2/Zfp703/Col1a1/Mdk	14
GO:0048640	negative regulation of developmental growth	25/1668	129/23355	4.11089e-06	4.5995e-05	2.61037e-05	H19/Gnas/Cdkn1a/Cfl1/Gja1/Sema3e/Cxadr/Cited2/Nrp1/Rtn4/Tcf7l2/Stc2/Ifrd1/Actr3/Vgll4/Cdkn1b/Ripk1/Sema4b/Fxn/Wwc2/Spag9/Rgs2/Sema6d/Foxp1/Socs2	25
GO:0022612	gland morphogenesis	28/1668	154/23355	4.12605e-06	4.60768e-05	2.61501e-05	Cebpb/Wnt4/Cav1/Tgfb1/Msn/Igf1/B4galt1/Cd44/Nrp1/Rtn4/Ddr1/Epha2/Cflar/Pdgfb/Xbp1/Lims1/Igfbp5/Twsg1/Bcl2/Pdgfa/Phb2/Nfib/Ctnnd1/Areg/Fgfr1/Mdk/Slc12a2/Dag1	28
GO:1901343	negative regulation of vasculature development	23/1668	113/23355	4.16685e-06	4.64442e-05	2.63586e-05	Sparc/Wnt4/Rgcc/Creb3l1/Thbs1/Col4a2/Sema3e/Pgk1/Spry2/Epha2/Klf2/Adamts1/Serpinf1/Gtf2i/Sars/Tafa5/Gadd45a/Tcf4/Rock2/Plk2/Spred1/Klf4/Slc12a2	23
GO:1904707	positive regulation of vascular associated smooth muscle cell proliferation	12/1668	36/23355	4.21473e-06	4.68888e-05	2.66109e-05	Gja1/Gnai2/Igf1/Camk2d/Adamts1/Ldlrap1/Pdgfb/Jun/Igfbp5/Gnai3/Grk2/Jak2	12
GO:0044409	entry into host	20/1668	90/23355	4.28682e-06	4.76007e-05	2.70149e-05	Ifitm2/Lgals1/Cav1/Axl/Nectin2/Gsn/Nrp1/Cav2/Vamp8/Ly6e/Ifitm1/Ifitm3/Gas6/Itgav/Hyal2/Snx3/Ctsb/Phb/Grk2/Trim27	20
GO:0016236	macroautophagy	34/1668	207/23355	4.37078e-06	4.84415e-05	2.74921e-05	Vdac1/Sqstm1/Gabarapl1/Hmox1/Rab7/Trp53/Gabarap/Bag3/Qsox1/Vamp8/Nupr1/Cdc37/Map1lc3b/Ralb/Chmp4b/Rab12/Phb2/Sesn2/Ubxn6/Lgals8/Lamp2/Hif1a/Vmp1/Map1lc3a/Fez2/Gnai3/Lix1l/Sh3glb1/Ift20/Larp1/Gabarapl2/Mapk3/Atg3/Phf23	34
GO:0030178	negative regulation of Wnt signaling pathway	29/1668	163/23355	4.37935e-06	4.8445e-05	2.74941e-05	Tle5/Wwtr1/Cav1/Apoe/App/Dab2/Tcf7l2/Grb10/Bmp2/Hmga2/Tax1bp3/G3bp1/Rnf213/Limd1/Vgll4/Egr1/Tle3/Mcc/Ctnnd1/Csnk1e/Lzts2/Cdh2/Gpc3/Lats2/Amfr/Ruvbl2/Nxn/Mdk/Ddit3	29
GO:0070482	response to oxygen levels	43/1668	291/23355	4.49038e-06	4.95799e-05	2.81382e-05	Sox4/Cav1/Eif4ebp1/Myc/Rgcc/Fosl2/Vasn/Hmox1/Tmbim6/Cited2/Nfe2l2/Pgk1/Cd24a/Rtn4/Trp53/Camk2d/Zfp36l1/Vegfa/Loxl2/Plat/Gata6/Bmp2/Ece1/Bach1/Akt1/Limd1/Egr1/Hp1bp3/Bcl2/Vegfb/Prmt2/Stub1/Gnb1/Cat/Hif1a/Acaa2/Cr1l/Map2k1/Rest/Atp1b1/Rock2/Ddit4/Pin1	43
GO:0051170	import into nucleus	30/1668	172/23355	4.57834e-06	5.03269e-05	2.85621e-05	Lmna/Cdkn1a/Cfl1/Flna/Tgfb1/Tnfrsf1a/Pik3r1/Hsp90ab1/Trp53/Bag3/Ptgs2/Akt1/Xbp1/Phb2/Hyal2/Prkcd/Kpnb1/Ppp2ca/Ran/Pttg1ip/Hspa8/Ppp3r1/Ipo7/Sec13/Ppp3ca/Elavl1/Jak2/Smo/Zpr1/Nfkbia	30
GO:0051494	negative regulation of cytoskeleton organization	30/1668	172/23355	4.57834e-06	5.03269e-05	2.85621e-05	Tmsb4x/Tpm1/Sgk1/Pfn1/Phldb2/Tmsb10/Cfl1/Gsn/F11r/Arpc2/Mid1ip1/Pik3r1/Dbn1/Myadm/Dlc1/Map1b/Arhgap28/Kank2/Sptbn1/Prkcd/Capza2/Wasf2/Kank3/Tmod3/Capzb/Fkbp4/Add1/Pecam1/Capza1/Svil	30
GO:0035023	regulation of Rho protein signal transduction	26/1668	138/23355	4.58374e-06	5.03269e-05	2.85621e-05	Itgb1/F2r/Apoe/Cdc42se1/F11r/Nrp1/Col3a1/Heg1/Fgd3/Adgrg1/Lpar6/Itga3/Arhgap42/Dlc1/Arhgdia/Arhgef17/Flot1/Kank2/Ripor1/Kctd10/Tnfaip1/Cdh2/Trio/Arhgef5/Abca1/Fgd1	26
GO:1903008	organelle disassembly	21/1668	98/23355	4.60301e-06	5.04441e-05	2.86287e-05	Vdac1/Sqstm1/Gabarapl1/Hk2/Tspo/Atpif1/Trp53/Gabarap/Cdc37/Map1lc3b/Kif5b/Phb2/Cttn/Hif1a/Map1lc3a/Fis1/Mcts1/Cisd2/Gabarapl2/Fundc2/Atg3	21
GO:0002042	cell migration involved in sprouting angiogenesis	15/1668	55/23355	4.6803e-06	5.11005e-05	2.90012e-05	Itgb1/Thbs1/Rhoa/Hmox1/Nrp1/Anxa1/Ptgs2/Vegfa/Nr4a1/Akt1/Hdac7/Efnb2/Plk2/Spred1/Klf4	15
GO:1901607	alpha-amino acid biosynthetic process	15/1668	55/23355	4.6803e-06	5.11005e-05	2.90012e-05	Phgdh/Mtap/Asns/Got1/Shmt2/Pycr2/Psat1/Mri1/Psph/Aldh18a1/Ilvbl/Got2/Pycrl/Glud1/Plod2	15
GO:0009991	response to extracellular stimulus	52/1668	380/23355	4.80872e-06	5.24053e-05	2.97417e-05	Ldha/Tle5/Wnt4/Eif4ebp1/Cdkn1a/Apoe/Axl/Plec/Fosl1/Gabarapl1/Asns/Nfe2l2/Pck2/Tcf7l2/Zfp36/Ldlr/Trp53/Gabarap/Gatm/Rraga/Pim1/Atf4/Bcl10/Fos/Map1lc3b/Akt1/Xbp1/Gas6/Jun/Ralb/Nenf/Itga6/Bcl2/Sesn2/Kank2/Slc2a1/Rbp1/Ripor1/Lamp2/Map1lc3a/Sik1/Comt/Mybbp1a/Rrp8/Pdia3/Sh3glb1/Dap/Eif4g1/Larp1/Gabarapl2/Mapk3/Ddit3	52
GO:0051101	regulation of DNA binding	24/1668	122/23355	4.85036e-06	5.27612e-05	2.99437e-05	Txn1/Myc/Tgfb1/Sri/Igf1/Plaur/Hmox1/Sox11/Jun/Zbtb7a/Nfib/Nme1/Zfp593/Edf1/Hipk3/Hipk2/Rest/Jak2/Smo/Dot1l/Hes1/Klf4/H1f0/Ddit3	24
GO:0001822	kidney development	46/1668	321/23355	4.90792e-06	5.32886e-05	3.0243e-05	Wwtr1/Sox4/Wnt4/Myc/Tgfb1/Basp1/Nid1/Smad7/Cd44/Nrp1/Cflar/Itga3/Pbx1/Schip1/Vegfa/Arid5b/Bmp2/Adamts1/Ext1/Bcl2l11/Pdgfb/Egr1/Bcl2/Pdgfa/Kank2/Aph1a/Ctnnd1/Prkx/Cat/Smad1/Lzts2/Gpc3/Efnb2/Jmjd6/Ahr/Sec61a1/Smo/Ift20/Hes1/Fgfr1/Yap1/Ap2b1/Epcam/Rdh10/Tiparp/Cdkn1c	46
GO:0043954	cellular component maintenance	18/1668	76/23355	4.92866e-06	5.34151e-05	3.03148e-05	F2r/Apoe/Cfl1/App/Chchd10/Prnp/Itga3/Neat1/Fermt2/Rassf8/Cttn/Hspa8/Supt6/Erc1/Tanc1/Fyn/Arf6/Pkp2	18
GO:0043433	negative regulation of DNA-binding transcription factor activity	29/1668	164/23355	4.9623e-06	5.36806e-05	3.04655e-05	Prdx2/Flna/Sri/Smad7/Hmox1/Trib1/Creb3/Prnp/Tcf7l2/Trib2/Irak2/Pim1/Pbx1/Nupr1/Gas6/Phb2/Prmt2/Cat/Sik1/Ndn/Thra/Irak1/Dap/Commd6/Hes1/Erbin/Nfkbia/Klf4/Ddit3	29
GO:1903078	positive regulation of protein localization to plasma membrane	16/1668	62/23355	4.99987e-06	5.39875e-05	3.06397e-05	Itgb1/Sqstm1/Prnp/Epha2/Itga3/Actr3/Ezr/Pgrmc1/Akt1/Kif5b/Stx4a/Sptbn1/Rhog/Prkci/Rer1/Arf6	16
GO:0046847	filopodium assembly	17/1668	69/23355	5.06405e-06	5.44803e-05	3.09193e-05	Dpysl3/Cdc42/Arpc2/Fscn1/Nrp1/Pik3r1/Fgd3/Dbn1/Actr3/Myo10/Ezr/Itga6/Prkcd/Rab5a/Capzb/Arf6/Fgd1	17
GO:1904377	positive regulation of protein localization to cell periphery	17/1668	69/23355	5.06405e-06	5.44803e-05	3.09193e-05	Itgb1/Sqstm1/Prnp/Epha2/Itga3/Actr3/Ezr/Pgrmc1/Akt1/Kif5b/Stx4a/Gnai1/Sptbn1/Rhog/Prkci/Rer1/Arf6	17
GO:0071384	cellular response to corticosteroid stimulus	14/1668	49/23355	5.32496e-06	5.71824e-05	3.24529e-05	Sgk1/Eif4ebp1/Tgfb1/Pck2/Zfp36/Anxa1/Klf9/Zfp36l1/Hnrnpu/Rest/Jak2/Zfp36l2/Ddit4/Eif4e	14
GO:0097709	connective tissue replacement	7/1668	12/23355	5.38381e-06	5.77089e-05	3.27517e-05	Klf6/Timp1/F2r/Gata4/Hif1a/Ppp3ca/Rock2	7
GO:0050680	negative regulation of epithelial cell proliferation	27/1668	148/23355	5.70011e-06	6.09881e-05	3.46127e-05	Sparc/Cav1/Rgcc/Apoe/Gja1/Thbs1/Tgfb1/B2m/Dab2/Atpif1/Klf9/Cav2/Ptprk/Nupr1/Lims1/Mcc/Serpinf1/Cdkn1b/Cdk6/Phb2/Nfib/Ctsl/Zfas1/Gpc3/Efnb2/Nr2f2/Dlk1	27
GO:0051496	positive regulation of stress fiber assembly	15/1668	56/23355	5.97301e-06	6.3676e-05	3.61382e-05	S100a10/Rhoc/Sdc4/Tpm1/Pfn1/Wnt4/Rgcc/Rhoa/Ccn2/Nrp1/Rac1/Fermt2/Rock2/Tesk1/Arhgef5	15
GO:0061077	chaperone-mediated protein folding	15/1668	56/23355	5.97301e-06	6.3676e-05	3.61382e-05	Clu/Hspb1/Sdf2/Fkbp1a/Dnajb2/Tor1b/Hspa8/Pdcl3/Hspe1/Tor1a/Hspa9/Tor2a/Fkbp4/Ppid/Fkbp5	15
GO:0050714	positive regulation of protein secretion	28/1668	157/23355	6.06274e-06	6.45155e-05	3.66146e-05	Wls/Sox4/Gja1/Acsl4/Tgfb1/Sri/Igf1/Pck2/Tcf7l2/Ptbp1/Rab34/Rac1/Serp1/Vamp8/Ezr/Kif5b/Stx4a/Oxct1/Myh10/Adam9/Hif1a/Tmed10/Arf1/Jak2/Glud1/Ppid/Arf6/Cd2ap	28
GO:0090150	establishment of protein localization to membrane	38/1668	247/23355	6.11455e-06	6.48711e-05	3.68164e-05	Krt18/Naca/Tcaf1/Arpc2/Prnp/Rab7/Rab34/Actr3/Myo1c/Chmp4b/Sys1/Ssr3/Stx4a/Sptbn1/Tomm40/Zdhhc12/Hras/Vps37b/Gga2/Vamp2/Rab8a/Sec61g/Fis1/Zdhhc3/Gripap1/Sec61b/Timm10/Sec61a1/Sh3glb1/Sec62/Csk/Rab8b/Rab11b/Fyn/Timm9/Tram1/Srpr/Ubl4a	38
GO:1903578	regulation of ATP metabolic process	20/1668	92/23355	6.11825e-06	6.48711e-05	3.68164e-05	Ier3/Myc/App/Pgam1/Rhoa/Mif/Igf1/Tspo/Shmt2/Atpif1/Trp53/Nupr1/Zbtb7a/Eif6/Hif1a/Ncor1/Fis1/Map2k1/Gadd45gip1/Ddit4	20
GO:0007548	sex differentiation	45/1668	314/23355	6.18173e-06	6.53084e-05	3.70646e-05	Cebpb/Kitl/Wnt4/Axl/Gja1/Runx1/Flna/Serpinb6b/Fst/Cited2/Zfpm2/Tcf7l2/Lhx9/Gata4/Adgrg1/Pla2g4a/Rac1/Pbx1/Schip1/Inha/Vegfa/Arid5b/Ereg/Adamts1/Hmga2/Nupr1/Bcl2l11/Serpinb6a/Ybx3/Eif2s2/Rhobtb3/Atrx/Bcl2/H3f3b/Itgav/Hnrnpk/Nrip1/Grk2/Sf1/Ptpn11/Ahr/Fkbp4/Arid4a/Rdh10/Tiparp	45
GO:1903037	regulation of leukocyte cell-cell adhesion	45/1668	314/23355	6.18173e-06	6.53084e-05	3.70646e-05	Cebpb/Sdc4/Ets1/Sox4/Lgals1/Cav1/Prdx2/Hspb1/Runx1/Igf2/Tgfb1/Rhoa/Igf1/Smad7/Cd44/Cd81/Cd24a/Prnp/Anxa1/Slc7a1/Lgals7/Dusp3/Bcl10/Gstp1/Akt1/Xbp1/Casp3/Ndfip1/Zmiz1/Twsg1/Lgals8/Zbtb1/Prkar1a/Irak1/Efnb2/Pnp/Rps3/Igfbp2/Rela/Hes1/Il6st/Pawr/Klf4/Mdk/Rc3h1	45
GO:0003206	cardiac chamber morphogenesis	27/1668	149/23355	6.49442e-06	6.84888e-05	3.88696e-05	Ccn1/Tpm1/Sox4/Parva/Cpe/Tgfb1/Smad7/Cited2/Nrp1/Zfpm2/Heg1/Trp53/Gata4/Sox11/Gata6/Fhl2/Bmp2/Adamts1/Ly6e/Fkbp1a/Zfpm1/Hif1a/Ahr/Smo/Hes1/Bmpr2/Pkp2	27
GO:0060964	regulation of gene silencing by miRNA	14/1668	50/23355	6.91217e-06	7.27636e-05	4.12957e-05	Tgfb1/Zfp36/Trp53/Limd1/Ago2/Ripk1/Eif4e2/Ncor1/Dhx9/Nfkb1/Map2k1/Ppp3ca/Elavl1/Eif4g1	14
GO:0044262	cellular carbohydrate metabolic process	43/1668	296/23355	6.9705e-06	7.32464e-05	4.15697e-05	Ier3/Isyna1/Tpi1/Igf2/Pgam1/Hk2/Myof/Igf1/Got1/B4galt1/Midn/Pck2/Impa1/Tcf7l2/Trp53/Idh2/Pla2g4a/Igfbp4/Dyrk2/Grb10/Ext1/Nupr1/Ppp1ca/Akt1/Dusp12/Sesn2/Inpp5a/Hif1a/Ncor1/Stk40/Abcg2/Sik1/B4galt5/Ppp1r2/Galk1/B3gnt2/Nfe2l1/Hmgb1/Ddb1/Ddit4/Il6st/Ppp1cc/Pgd	43
GO:1903201	regulation of oxidative stress-induced cell death	18/1668	78/23355	7.29182e-06	7.6486e-05	4.34083e-05	Txn1/Gpx1/Hspb1/App/Nfe2l2/Trp53/Gata4/Atf4/Mcl1/Sfpq/Ripk1/Ncoa7/Hif1a/Rest/Foxp1/Fyn/Pawr/Psap	18
GO:0003018	vascular process in circulatory system	35/1668	221/23355	7.32981e-06	7.67474e-05	4.35566e-05	Gpx1/F2r/Cav1/Apoe/Gja1/Tgfb1/Rhoa/Akap12/Acta2/Gch1/Ptgs2/Vegfa/Klf2/Scpep1/Ece1/Ext1/Pdgfb/Ramp2/Akt1/Arhgap42/Fabp5/Tjp2/Fermt2/Slc2a1/Hif1a/Abcg2/Manf/Dusp5/Grk2/Rgs2/Map2k1/Ahr/Rock2/Bmpr2/Atp2b1	35
GO:0007254	JNK cascade	30/1668	176/23355	7.36906e-06	7.7021e-05	4.37119e-05	Cdc42se1/App/Ccn2/Cdc42/Trib1/Dab2/Cdc42ep5/Dusp3/Gstp1/Akt1/Lmnb1/Tpd52l1/Gadd45b/Ripk1/Hras/Ncor1/Dnaja1/Spag9/Gadd45a/Gadd45g/Map2k4/Map3k1/Irak1/Hipk3/Hipk2/Taok3/Map4k4/Traf4/Ptpn1/Zmynd11	30
GO:0014013	regulation of gliogenesis	24/1668	125/23355	7.51397e-06	7.83962e-05	4.44924e-05	Vim/Myc/Tgfb1/Igf1/Tspo/Bin1/Rtn4/Ldlr/Idh2/Sox11/Actr3/Bmp2/Hmga2/Clcf1/Cers2/Atf5/Prkci/Rheb/Rela/Hes1/Il6st/Ppp1cc/Mdk/Dag1	24
GO:0010721	negative regulation of cell development	33/1668	203/23355	7.528e-06	7.84033e-05	4.44964e-05	Tgfb1/Igf1/Sema3e/Tspo/B2m/Cd24a/Nrp1/Rtn4/Ldlr/Trp53/Kctd11/Idh2/Ifrd1/Sox11/Actr3/Vegfa/Hmga2/Ctnna1/Ywhah/Tjp2/Sema4b/Cers2/Bcar1/Rflnb/Atf5/Actn4/Ctdsp1/Sema6d/Ppp3ca/Rest/Hes1/Hook3/Rapgef2	33
GO:0050435	amyloid-beta metabolic process	15/1668	57/23355	7.57433e-06	7.87462e-05	4.4691e-05	Clu/Apoe/Igf1/Bin1/Prnp/Rtn4/Psen2/Casp3/Aph1a/Csnk1e/Tmed10/Rock2/Rela/Picalm/Pin1	15
GO:0014896	muscle hypertrophy	22/1668	109/23355	7.71935e-06	8.01122e-05	4.54662e-05	Cyba/Lmna/Igf1/Tnfrsf1a/Camk2d/Gata4/Trip10/Gata6/Sorbs2/Ece1/Igfbp5/Slc25a4/Errfi1/Rgs2/Map2k4/Ppp3ca/Rock2/Foxp1/Atp2a2/Pdlim5/Pin1/Mef2a	22
GO:0060038	cardiac muscle cell proliferation	16/1668	64/23355	7.79815e-06	8.0645e-05	4.57686e-05	Gja1/Cxadr/Cited2/Zfpm2/Gata4/Pim1/Gata6/Vgll4/Ncam1/Ripk1/Dipk2a/Smad1/Prkar1a/Foxp1/Fgfr1/Yap1	16
GO:0070059	intrinsic apoptotic signaling pathway in response to endoplasmic reticulum stress	16/1668	64/23355	7.79815e-06	8.0645e-05	4.57686e-05	Cebpb/Creb3l1/Tmbim6/Creb3/Trp53/Atf4/Serinc3/Xbp1/Casp3/Herpud1/Bcl2/Selenos/Erp29/Grina/Ptpn1/Ddit3	16
GO:0001706	endoderm formation	12/1668	38/23355	7.97344e-06	8.18811e-05	4.64702e-05	Col12a1/Itga5/Dusp4/Col5a1/Gata4/Col5a2/Gata6/Itgav/Dusp1/Dusp5/Hsbp1/Rtf1	12
GO:0010591	regulation of lamellipodium assembly	12/1668	38/23355	7.97344e-06	8.18811e-05	4.64702e-05	Cfl1/Arpc2/Fscn1/Pik3r1/Epha2/Rac1/Actr3/Cyfip1/Actr2/Wasf2/Nckap1/Capzb	12
GO:0034314	Arp2/3 complex-mediated actin nucleation	12/1668	38/23355	7.97344e-06	8.18811e-05	4.64702e-05	Arpc1b/Arpc2/Arpc5/Actr3/Arpc4/Cyfip1/Actr2/Arpc3/Arf1/Wasf2/Nckap1/Trim27	12
GO:0045047	protein targeting to ER	12/1668	38/23355	7.97344e-06	8.18811e-05	4.64702e-05	Spcs1/Chmp4b/Man1a/Herpud1/Ssr3/Sec61g/Sec61b/Sec61a1/Sec62/Srprb/Tram1/Srpr	12
GO:0045637	regulation of myeloid cell differentiation	35/1668	222/23355	8.11425e-06	8.31816e-05	4.72083e-05	Cebpb/Gnas/Ets1/Kitl/Myc/Nme2/Runx1/Tgfb1/Casp8/B2m/Trib1/Pik3r1/Zfp36/Zfp36l1/Prmt1/Fos/Jun/Ndfip1/Zbtb7a/Ripk1/Cdk6/Zfpm1/Tjp2/Eif6/Rbp1/Hif1a/Nme1/Klf13/Hspa9/Hmgb1/Hax1/Nfkbia/Hmgb3/Dlk1/Ldb1	35
GO:0016050	vesicle organization	41/1668	279/23355	8.5005e-06	8.69894e-05	4.93693e-05	S100a10/Anxa2/Zeb2/Sdc4/Sqstm1/Nectin2/Pdcd6/Rab7/Sdcbp/Ptbp1/Anxa1/Rab34/Pla2g4a/Cav2/Vamp8/Sdc1/Kif5b/Chmp4b/Stxbp6/Stx4a/Bcl2/Prkci/Snx3/Vamp2/Tmed10/Rab8a/Arf1/Gnai3/Rab5a/Laptm4b/Sar1a/Sec13/Tmed9/Tmem9/Rab8b/Bloc1s4/Hook3/Cd2ap/Picalm/Lamtor1/Abca1	41
GO:0071774	response to fibroblast growth factor	20/1668	94/23355	8.62907e-06	8.81516e-05	5.00289e-05	Wnt4/Ier2/Creb3l1/Thbs1/Ccn2/Cd44/Spry2/Tcf7l2/Zfp36/Flrt2/Zfp36l1/Iqgap1/Nr4a1/Ext1/Pdgfb/Hyal2/Grb2/Ptpn11/Zfp36l2/Fgfr1	20
GO:0060428	lung epithelium development	14/1668	51/23355	8.90483e-06	9.08108e-05	5.1538e-05	Igf1/Cdc42/Rcn3/Klf2/Gata6/Hmga2/Fndc3b/Nfib/Ppp3r1/Errfi1/Thra/Map2k1/Foxp1/Yap1	14
GO:0055007	cardiac muscle cell differentiation	26/1668	143/23355	8.97865e-06	9.11971e-05	5.17573e-05	Itgb1/Lmna/Tgfb1/Kdm6b/Igf1/Cxadr/Camk2d/Gata4/Trip10/Vegfa/Gata6/Sorbs2/Fhl2/Bmp2/Myh10/Slc25a4/Sik1/Rgs2/Map2k4/Hnrnpu/Efnb2/Ift20/Foxp1/Pdlim5/Pin1/Mef2a	26
GO:0071453	cellular response to oxygen levels	26/1668	143/23355	8.97865e-06	9.11971e-05	5.17573e-05	Cav1/Eif4ebp1/Myc/Rgcc/Vasn/Tmbim6/Cited2/Nfe2l2/Pgk1/Rtn4/Trp53/Zfp36l1/Vegfa/Gata6/Bach1/Akt1/Egr1/Hp1bp3/Bcl2/Stub1/Gnb1/Hif1a/Acaa2/Cr1l/Map2k1/Rock2	26
GO:0002062	chondrocyte differentiation	22/1668	110/23355	9.00596e-06	9.11971e-05	5.17573e-05	Serpinh1/Runx1/Tgfb1/Ccn2/Smad7/Chst11/Anxa6/Maf/Loxl2/Bmp2/Creb3l2/Ext1/Hspg2/Ltbp3/Nfib/Rflnb/Por/Ptpn11/Rela/Fgfr1/Bmpr2/Mdk	22
GO:0016525	negative regulation of angiogenesis	22/1668	110/23355	9.00596e-06	9.11971e-05	5.17573e-05	Sparc/Rgcc/Creb3l1/Thbs1/Col4a2/Sema3e/Pgk1/Spry2/Epha2/Klf2/Adamts1/Serpinf1/Gtf2i/Sars/Tafa5/Gadd45a/Tcf4/Rock2/Plk2/Spred1/Klf4/Slc12a2	22
GO:0034349	glial cell apoptotic process	8/1668	17/23355	9.02035e-06	9.11971e-05	5.17573e-05	Igf1/Akap12/Trp53/Casp3/Gas6/Pmp22/Prkcd/Prkci	8
GO:0007033	vacuole organization	30/1668	178/23355	9.28403e-06	9.36337e-05	5.31401e-05	Anxa2/Gabarapl1/Rab7/Gabarap/Rab34/Bag3/Eno1/Tpp1/Ext1/Nupr1/Map1lc3b/Ralb/Chmp4b/Vmp1/Map1lc3a/Hspa8/Man2a1/Arf1/Fez2/Laptm4b/Tmem9/Sh3glb1/Ift20/Tmem165/Hook3/Gabarapl2/Lamtor1/Abca1/Atg3/Phf23	30
GO:0006839	mitochondrial transport	33/1668	205/23355	9.30917e-06	9.36337e-05	5.31401e-05	Ier3/Slc25a5/Vdac1/Hk2/Tomm5/Chchd10/Ywhaz/Timm8a1/Sfxn1/Atpif1/Trp53/Bag3/Psen2/Tomm20/Ppp2r2b/Bcl2l11/Akt1/Kif5b/Slc25a13/Bcl2/Alkbh7/Tomm40/Timm17a/Slc25a4/Acaa2/Fis1/Atp5b/Stoml2/Timm10/Sh3glb1/Vdac2/Timm9/Tmem14c	33
GO:0051216	cartilage development	33/1668	205/23355	9.30917e-06	9.36337e-05	5.31401e-05	Serpinh1/Ccn1/Gnas/Runx1/Thbs1/Tgfb1/Ccn2/Smad7/Chst11/Anxa6/Mgp/Bmp1/Maf/Loxl2/Bmp2/Creb3l2/Ext1/Hspg2/Zbtb7a/Ltbp3/Nfib/Rflnb/Hif1a/Smad1/Col1a1/Thra/Por/Ptpn11/Rela/Fgfr1/Mapk3/Bmpr2/Mdk	33
GO:0042273	ribosomal large subunit biogenesis	17/1668	72/23355	9.3797e-06	9.40376e-05	5.33693e-05	Rpl24/Eif6/Nip7/Rrs1/Nhp2/Ftsj3/Rpl6/Rsl1d1/Nifk/Rpf2/Mak16/Ebna1bp2/Rsl24d1/Rplp0/Nop16/Bop1/Nop2	17
GO:0120032	regulation of plasma membrane bounded cell projection assembly	32/1668	196/23355	9.38134e-06	9.40376e-05	5.33693e-05	Pfn1/Cav1/Syne2/Cfl1/Dpysl3/Cdc42/Arpc2/Fscn1/Nrp1/Pik3r1/Epha2/Cdc42ep5/Rac1/Dbn1/Actr3/Myo10/Cyfip1/Actr2/Rhog/Prkcd/Hras/Cdc42ep3/Wasf2/Rab5a/Nckap1/Capzb/Ift20/Tesk1/Map4/Yap1/Arf6/Atg3	32
GO:0062098	regulation of programmed necrotic cell death	9/1668	22/23355	1.00178e-05	0.000100247	5.68932e-05	Cav1/Casp8/Trp53/Cflar/Nupr1/Ybx3/Ripk1/Slc25a4/Asah1	9
GO:0014855	striated muscle cell proliferation	18/1668	80/23355	1.06265e-05	0.000105976	6.01448e-05	Gja1/Cxadr/Cited2/Zfpm2/Cflar/Gata4/Pim1/Gata6/Vgll4/Ncam1/Ripk1/Dipk2a/Smad1/Prkar1a/Jak2/Foxp1/Fgfr1/Yap1	18
GO:0055021	regulation of cardiac muscle tissue growth	18/1668	80/23355	1.06265e-05	0.000105976	6.01448e-05	Gja1/Igf1/Cxadr/Cited2/Zfpm2/Gata4/Trip10/Pim1/Gata6/Vgll4/Ncam1/Ripk1/Slc25a4/Rgs2/Foxp1/Fgfr1/Yap1/Pin1	18
GO:0030856	regulation of epithelial cell differentiation	27/1668	153/23355	1.07871e-05	0.000107396	6.09504e-05	Cebpb/Zeb2/Wwtr1/Cav1/Nme2/Maff/F11r/Spry2/Tnfrsf1a/Zfp36/Zfp36l1/Vegfa/Cul7/Cdkn1b/Prkx/Vcl/Errfi1/Btg1/Rock2/Nfe2l1/Smo/Add1/Hes1/Foxp1/Yap1/Spred1/Cdkn1c	27
GO:0034763	negative regulation of transmembrane transport	25/1668	136/23355	1.08751e-05	0.000108089	6.13438e-05	Cav1/Myc/Vdac1/Thbs1/Tgfb1/Sri/Bin1/Nedd4/Camk2d/Grb10/Akt1/Fabp5/Arl6ip5/Rrad/Gsto1/1810037I17Rik/Ppp2ca/Ywhae/Grk6/Ywhaq/Grk2/Rgs2/Ahr/Cttnbp2nl/Stxbp3	25
GO:0061418	regulation of transcription from RNA polymerase II promoter in response to hypoxia	7/1668	13/23355	1.09426e-05	0.000108575	6.16201e-05	Cited2/Nfe2l2/Trp53/Vegfa/Bach1/Egr1/Hif1a	7
GO:0051651	maintenance of location in cell	34/1668	216/23355	1.12427e-05	0.000111365	6.32035e-05	Tmsb4x/Txn1/Pfn1/Cyba/Fth1/F2r/Cav1/Tmsb10/Apoe/Gja1/Ftl1/Hk2/Tgfb1/Sri/Gsn/Tspo/Chchd10/Kdelr2/Anxa6/Camk2d/Dbn1/Akt1/Fkbp1a/Kdelr1/Itgav/Gsto1/Rangap1/Polr2m/Grk2/Hnrnpu/Rer1/Arl2bp/Mprip/Ddit3	34
GO:1900407	regulation of cellular response to oxidative stress	19/1668	88/23355	1.15075e-05	0.000113796	6.45831e-05	Txn1/Gpx1/Hspb1/App/Nfe2l2/Trp53/Gata4/Gch1/Atf4/Mcl1/Sfpq/Ripk1/Ncoa7/Hif1a/Rest/Foxp1/Fyn/Pawr/Psap	19
GO:0048771	tissue remodeling	32/1668	198/23355	1.16207e-05	0.00011435	6.48974e-05	Klf6/Timp1/F2r/Cav1/Axl/Gja1/Flna/Tmbim1/Igf1/B4galt1/Cd24a/Rab7/Epha2/Trp53/Gata4/Mmp14/Rac1/Vegfa/Tpp1/Ext1/Igfbp5/Ltbp3/Itgav/P3h4/Hif1a/Ppp3ca/Ahr/Rock2/Csk/Bmpr2/Mdk/Dlk1	32
GO:0060491	regulation of cell projection assembly	32/1668	198/23355	1.16207e-05	0.00011435	6.48974e-05	Pfn1/Cav1/Syne2/Cfl1/Dpysl3/Cdc42/Arpc2/Fscn1/Nrp1/Pik3r1/Epha2/Cdc42ep5/Rac1/Dbn1/Actr3/Myo10/Cyfip1/Actr2/Rhog/Prkcd/Hras/Cdc42ep3/Wasf2/Rab5a/Nckap1/Capzb/Ift20/Tesk1/Map4/Yap1/Arf6/Atg3	32
GO:0050684	regulation of mRNA processing	26/1668	145/23355	1.16219e-05	0.00011435	6.48974e-05	Mbnl2/Prdx6/Rbm3/Ptbp1/Zfp36l1/Mbnl1/C1qbp/Zbtb7a/Hnrnpk/Ptbp3/Hspa8/Supt6/Tra2b/Malat1/Dhx9/Hnrnpu/Sf1/Ncl/Jmjd6/Rest/Srsf3/Khdrbs1/Srsf7/Dazap1/Sf3b4/Rbm15b	26
GO:0032233	positive regulation of actin filament bundle assembly	16/1668	66/23355	1.19172e-05	0.000117059	6.6435e-05	S100a10/Rhoc/Sdc4/Tpm1/Pfn1/Wnt4/Rgcc/Flna/Rhoa/Ccn2/Nrp1/Rac1/Fermt2/Rock2/Tesk1/Arhgef5	16
GO:0043470	regulation of carbohydrate catabolic process	15/1668	59/23355	1.19615e-05	0.000117299	6.65709e-05	Ier3/Myc/App/Pgam1/Mif/Igf1/Trp53/Nupr1/Ppp1ca/Zbtb7a/Eif6/Hif1a/Ncor1/Hmgb1/Ddit4	15
GO:1904035	regulation of epithelial cell apoptotic process	20/1668	96/23355	1.20335e-05	0.000117808	6.686e-05	Rgcc/Thbs1/Gsn/Igf1/Hmox1/Nfe2l2/Tcf7l2/Zfp36/Cflar/Zfp36l1/Ano6/Nupr1/Ramp2/Xbp1/Col18a1/Gas6/Prkci/Jak2/Yap1/Mdk	20
GO:0062012	regulation of small molecule metabolic process	48/1668	352/23355	1.20605e-05	0.000117876	6.68984e-05	Ier3/Wnt4/Cav1/Myc/Apoe/App/Acsl4/Igf2/Pgam1/Mif/Igf1/Midn/Dab2/Mid1ip1/Tcf7l2/Ldlr/Trp53/Anxa1/Pla2g4a/Igfbp4/Acsl5/Ptgs2/Dyrk2/Grb10/Bmp2/Nupr1/Ppp1ca/Akt1/Dusp12/Fabp5/Acadl/Egr1/Zbtb7a/Sesn2/Eif6/Hif1a/Ncor1/Sik1/Comt/Nfkb1/Map2k1/Por/Rest/Nfe2l1/Hmgb1/Ddb1/Ddit4/Rdh10	48
GO:0034341	response to interferon-gamma	25/1668	137/23355	1.24125e-05	0.000121115	6.87366e-05	Vim/Ifitm2/Gapdh/Gsn/Cdc42/Trp53/Flnb/Gch1/Actr3/Vamp8/Ifitm1/Ifitm3/Cdc37/Myo1c/Kif5b/Actg1/Bst2/Rab12/Stx4a/Zyx/Actr2/Syncrip/Jak2/Stxbp3/Dapk3	25
GO:0008380	RNA splicing	52/1668	393/23355	1.25772e-05	0.000122518	6.95331e-05	Mbnl2/Ahnak/Prdx6/Hnrnpa1/Hnrnpa3/Ybx1/Hnrnpf/Slc38a2/Rbm3/Tmbim6/Pik3r1/Ptbp1/Mbnl1/Aff2/C1qbp/Snrpb/Rps13/Snrpa1/Thoc7/Zbtb7a/Sfpq/Hnrnpk/Syncrip/Dhx15/Tsen34/Ptbp3/Srek1ip1/Snrpd1/Hspa8/Syf2/Supt6/U2af1/Tra2b/Malat1/Dhx9/Hnrnpu/Sf1/Ncl/Srsf5/Jmjd6/Rest/Srsf3/Khdrbs1/Hnrnpm/Srsf7/Zpr1/Clk1/Dazap1/Sf3b4/Ivns1abp/Sf3b5/Rbm15b	52
GO:0006936	muscle contraction	43/1668	303/23355	1.25989e-05	0.000122526	6.95374e-05	Myl6/Cald1/Tpm4/Aldoa/Tpm1/Tpm3/F2r/Cav1/Map2k3/Flna/Sri/Gsn/Rhoa/Tpm2/Ccn2/Smad7/Bin1/Acta2/Anxa6/Camk2d/Gata4/Smtn/Ptgs2/Dbn1/Psen2/Cacnb2/Arhgap42/Fkbp1a/Ormdl3/Vegfb/Cttn/Grk2/Rgs2/Hsbp1/Map2k1/Atp1a1/Tmod3/Atp1b1/Rock2/Atp2a2/Pawr/Atp2b1/Pkp2	43
GO:0014015	positive regulation of gliogenesis	18/1668	81/23355	1.27592e-05	0.000123881	7.03062e-05	Vim/Myc/Tgfb1/Igf1/Tspo/Bin1/Rtn4/Actr3/Bmp2/Clcf1/Prkci/Rheb/Rela/Hes1/Il6st/Ppp1cc/Mdk/Dag1	18
GO:0048863	stem cell differentiation	36/1668	236/23355	1.28605e-05	0.000124658	7.07472e-05	Zeb2/Kitl/Cfl1/Pdcd6/Sema3e/Cited2/Nfe2l2/Nrp1/Lbh/Anxa6/Trp53/Gata4/Tead2/Sox11/Gata6/Ext1/Cdk6/Ltbp3/Sema4b/Pus7/Msi2/Hif1a/Cdh2/Hnrnpu/Tcof1/Sema6d/Rest/Hspa9/Smo/Zfp36l2/Hes1/Pwp1/Yap1/Mapk3/Epcam/Rdh10	36
GO:0061136	regulation of proteasomal protein catabolic process	30/1668	181/23355	1.30191e-05	0.000125987	7.15016e-05	Psme2/Gpx1/Cav1/Clu/Apoe/Psme1/Smad7/Trib1/Dab2/Hsp90ab1/Sdcbp/Usp25/Bag2/Trib2/Psen2/Nupr1/Akt1/Xbp1/Herpud1/Dnajb2/Stub1/Csnk1e/Dda1/Rad23b/Rnft1/Nfe2l1/Caml/Plk2/Rad23a/Gabarapl2	30
GO:0031952	regulation of protein autophosphorylation	13/1668	46/23355	1.31214e-05	0.00012656	7.1827e-05	Cav1/Vegfa/Iqgap1/Rap2b/Pdgfb/Jun/Pdgfa/Tnks1bp1/Ctnnd1/Ppp2ca/Ddx3x/Errfi1/Tesk1	13
GO:0045740	positive regulation of DNA replication	13/1668	46/23355	1.31214e-05	0.00012656	7.1827e-05	Cdc42/Rac1/Ereg/Pdgfb/Jun/Atrx/Hras/Tnfaip1/Map2k4/Dhx9/Stoml2/Cst3/Fgfr1	13
GO:0032469	endoplasmic reticulum calcium ion homeostasis	10/1668	28/23355	1.33703e-05	0.00012875	7.30695e-05	App/Tmbim6/Camk2d/Psen2/Herpud1/Bcl2/Grina/Ccdc47/Fis1/Atp2a2	10
GO:0050657	nucleic acid transport	27/1668	155/23355	1.37865e-05	0.000132323	7.50977e-05	Hnrnpa1/Hnrnpa3/Ybx1/Zfp36/Zfp36l1/Tomm20/Myo1c/Eif5a/Thoc7/Sfpq/Flot1/Eif6/Ran/Rrs1/Sidt2/Supt6/Dhx9/Hnrnpu/Sec13/Igf2bp2/Srsf3/Khdrbs1/Pabpn1/Srsf7/Rbm15b/Xpo5/Ddx19a	27
GO:0050658	RNA transport	27/1668	155/23355	1.37865e-05	0.000132323	7.50977e-05	Hnrnpa1/Hnrnpa3/Ybx1/Zfp36/Zfp36l1/Tomm20/Myo1c/Eif5a/Thoc7/Sfpq/Flot1/Eif6/Ran/Rrs1/Sidt2/Supt6/Dhx9/Hnrnpu/Sec13/Igf2bp2/Srsf3/Khdrbs1/Pabpn1/Srsf7/Rbm15b/Xpo5/Ddx19a	27
GO:0010507	negative regulation of autophagy	17/1668	74/23355	1.38489e-05	0.000132705	7.53145e-05	Tspo/Hmox1/Trp53/Gata4/Rraga/Qsox1/Mcl1/Nupr1/Akt1/Chmp4b/Bcl2/Fez2/Ctsa/Eif4g2/Dap/Eif4g1/Phf23	17
GO:0043467	regulation of generation of precursor metabolites and energy	25/1668	138/23355	1.41446e-05	0.000135175	7.67164e-05	Ier3/Cavin3/Myc/App/Igf2/Pgam1/Rhoa/Mif/Igf1/Shmt2/Trp53/Dyrk2/Grb10/Nupr1/Ppp1ca/Akt1/Prelid1/Zbtb7a/Phb2/Eif6/Hif1a/Ncor1/Gadd45gip1/Hmgb1/Ddit4	25
GO:1902882	regulation of response to oxidative stress	20/1668	97/23355	1.41527e-05	0.000135175	7.67164e-05	Txn1/Gpx1/Hspb1/App/Nfe2l2/Trp53/Gata4/Gch1/Atf4/Mcl1/Sfpq/Ripk1/Ncoa7/Sesn2/Hif1a/Rest/Foxp1/Fyn/Pawr/Psap	20
GO:0034605	cellular response to heat	14/1668	53/23355	1.4467e-05	0.000137729	7.81659e-05	Pdcd6/Myof/Hmox1/Hsp90ab1/Bag3/Pmp22/Stub1/Ywhae/Rbbp7/Pdcl3/Dhx9/Irak1/Hsbp1/Ier5	14
GO:0042307	positive regulation of protein import into nucleus	14/1668	53/23355	1.4467e-05	0.000137729	7.81659e-05	Flna/Tgfb1/Tnfrsf1a/Pik3r1/Hsp90ab1/Bag3/Ptgs2/Xbp1/Hyal2/Prkcd/Ran/Jak2/Smo/Zpr1	14
GO:0006749	glutathione metabolic process	15/1668	60/23355	1.49033e-05	0.000141654	8.03932e-05	Gpx1/Gstm1/Gstm2/Gpx4/Mgst1/Gstm6/Nfe2l2/Gss/Gstp1/Gsta4/Gsr/Arl6ip5/Hmgn5/Nfe2l1/Glo1	15
GO:0071801	regulation of podosome assembly	8/1668	18/23355	1.52182e-05	0.000144413	8.19593e-05	Msn/Gsn/Rhoa/Arpc2/Fscn1/Palld/Arhgef5/Asap1	8
GO:1904589	regulation of protein import	18/1668	82/23355	1.52672e-05	0.000144644	8.20901e-05	App/Flna/Tgfb1/Tnfrsf1a/Pik3r1/Hsp90ab1/Bag3/Ptgs2/Xbp1/Hyal2/Prkcd/Ppp2ca/Ran/Jak2/Hnrnpm/Smo/Zpr1/Arhgef5	18
GO:0031579	membrane raft organization	9/1668	23/23355	1.54148e-05	0.000145574	8.26177e-05	S100a10/Anxa2/Cav1/Gsn/Cav2/Myadm/Pmp22/Flot1/Pacsin2	9
GO:1902992	negative regulation of amyloid precursor protein catabolic process	9/1668	23/23355	1.54148e-05	0.000145574	8.26177e-05	Clu/Apoe/Igf1/Bin1/Prnp/Rtn4/Tmed10/Picalm/Pin1	9
GO:0030879	mammary gland development	28/1668	165/23355	1.5955e-05	0.000150433	8.53755e-05	Cebpb/Gpx1/Wnt4/Cav1/Gja1/Tgfb1/Igf1/B4galt1/Aprt/Rtn4/Lbh/Ddr1/Epha2/Vegfa/Orai1/Bcl2l11/Xbp1/Igfbp5/Phb2/Zfp703/Hif1a/Areg/Nme1/Zfas1/Jak2/Smo/Socs2/Slc12a2	28
GO:1903532	positive regulation of secretion by cell	47/1668	346/23355	1.6372e-05	0.000154117	8.74666e-05	Sdc4/Wls/Sox4/Rgcc/Gja1/Runx1/Acsl4/Tgfb1/Sri/Mif/Igf1/Dab2/Pck2/Rtn4/Tcf7l2/Rab7/Sdcbp/Ptbp1/Rab34/Pla2g4a/Rac1/Serp1/Sox11/Vamp8/Sdc1/Bmp2/Ezr/Kif5b/Stx4a/Oxct1/Clcf1/Myh10/Adam9/Hif1a/Tmed10/Arf1/Grk2/Rab5a/Ptpn11/Jak2/Glud1/Rab8b/Ppid/Fgfr1/Arf6/Cd2ap/Slc12a2	47
GO:1903792	negative regulation of anion transport	37/1668	249/23355	1.78508e-05	0.000167409	9.50103e-05	Anxa5/Txn1/F2r/Myc/Apoe/Thbs1/Acsl4/Midn/Anxa1/Idh2/Bag3/Grb10/Cyp51/Akt1/Fabp5/Ndfip1/Pim3/Itgav/Erp29/Arl6ip5/Rangap1/Snx3/Ppp2ca/Grk6/Fis1/Grk2/Rgs2/Irak1/Ube2g2/Hadh/Ppp3ca/Rest/Ptpn11/Csk/Map4k4/Stxbp3/Hmgcr	37
GO:0042246	tissue regeneration	16/1668	68/23355	1.78695e-05	0.000167409	9.50103e-05	Gpx1/Cdkn1a/Gja1/Naca/Igf1/Cd81/Anxa1/Cflar/Gata4/Ifrd1/Cd9/Cdkn1b/Pkm/Ninj1/Yap1/Mdk	16
GO:0060425	lung morphogenesis	16/1668	68/23355	1.78695e-05	0.000167409	9.50103e-05	Igf1/Cdc42/Ctsz/Spry2/Gata4/Ctsh/Sox11/Hmga2/Ext1/Nfib/Stk40/Map2k1/Yap1/Mapk3/Rdh10/Dag1	16
GO:0061351	neural precursor cell proliferation	31/1668	193/23355	1.79208e-05	0.000167622	9.51312e-05	Zeb2/Btg2/Gnai2/Flna/Tgfb1/Rhoa/Igf1/Emx2/Ctsz/Cd24a/Trp53/Tacc1/Kctd11/Adgrg1/Dbn1/Vegfa/Hmga2/Ctnna1/Lims1/Zfp503/Plxnb2/Rsu1/Smarca1/Atf5/Hif1a/Cdh2/Smo/Ift20/Fgfr1/Hook3/Mdk	31
GO:0043903	regulation of biological process involved in symbiotic interaction	30/1668	184/23355	1.80798e-05	0.00016884	9.58224e-05	Ifitm2/Pfn1/Lgals1/Cav1/Axl/Nectin2/Gsn/Plscr1/Zfp36/Rab7/Cav2/Trim35/Ly6e/Ifitm1/Ifitm3/Chmp4b/Bst2/Bcl2/Itgav/Snx3/Vps37b/Ddx3x/Dhx9/Ppid/Resf1/Rad23a/Ddb1/Top2b/Larp1/Trim27	30
GO:0008585	female gonad development	22/1668	115/23355	1.88407e-05	0.000175388	9.95385e-05	Cebpb/Kitl/Wnt4/Runx1/Fst/Zfpm2/Lhx9/Pla2g4a/Rac1/Schip1/Inha/Vegfa/Arid5b/Ereg/Adamts1/Nupr1/Bcl2/Hnrnpk/Nrip1/Grk2/Ahr/Tiparp	22
GO:0090100	positive regulation of transmembrane receptor protein serine/threonine kinase signaling pathway	22/1668	115/23355	1.88407e-05	0.000175388	9.95385e-05	Ccn1/Tgfb1i1/Thbs1/Tgfb1/Got1/Cited2/Dab2/Hsp90ab1/Sdcbp/Gata4/Sox11/Inha/Rbpms/Gata6/Bmp2/Twsg1/Furin/Gpc3/Hipk2/Jak2/Hes1/Bmpr2	22
GO:0006006	glucose metabolic process	33/1668	212/23355	1.90242e-05	0.00017604	9.99085e-05	Ldha/Tpi1/Gapdh/Myc/Igf2/Hk2/Igf1/Midn/Pgk1/Pik3r1/Pck2/Tcf7l2/Pgm2/Trp53/Igfbp4/Serp1/Atf4/Dyrk2/Grb10/Ppp1ca/Akt1/Dusp12/Fabp5/Pkm/Pdha1/Sesn2/Gpi1/Hif1a/Sik1/Inppl1/Nfe2l1/Hmgb1/Ddb1	33
GO:0030522	intracellular receptor signaling pathway	33/1668	212/23355	1.90242e-05	0.00017604	9.99085e-05	Rhoa/Igf1/Cited2/Dab2/Lbh/Klf9/Tspan6/Tgif1/Pim1/Klf2/C1qbp/Hmga2/Ywhah/Fabp5/Zmiz1/Zbtb7a/Ctbp2/Phb2/Prmt2/Kank2/Ncor1/Actn4/Dnaja1/Phb/Thra/Jak2/Fkbp4/Rela/Erbin/Zcchc3/Yap1/Riok3/Nfkbia	33
GO:0006984	ER-nucleus signaling pathway	12/1668	41/23355	1.90306e-05	0.00017604	9.99085e-05	Nfe2l2/Trp53/Atf4/Bcl2l11/Selenos/Ccdc47/Atf6/Amfr/Tmed2/Ptpn1/Atp2a2/Ddit3	12
GO:0038179	neurotrophin signaling pathway	12/1668	41/23355	1.90306e-05	0.00017604	9.99085e-05	Spry2/Casp3/Rap1a/Bcar1/Cyfip1/Ndn/Akt1s1/Ptpn11/Sh3glb1/Ddit4/Rapgef2/Ptprf	12
GO:0010592	positive regulation of lamellipodium assembly	10/1668	29/23355	1.91036e-05	0.000176161	9.99772e-05	Cfl1/Arpc2/Fscn1/Pik3r1/Rac1/Actr3/Cyfip1/Actr2/Wasf2/Nckap1	10
GO:1902235	regulation of endoplasmic reticulum stress-induced intrinsic apoptotic signaling pathway	10/1668	29/23355	1.91036e-05	0.000176161	9.99772e-05	Creb3l1/Tmbim6/Creb3/Serinc3/Xbp1/Herpud1/Selenos/Erp29/Grina/Ptpn1	10
GO:0014897	striated muscle hypertrophy	21/1668	107/23355	1.93121e-05	0.000177804	0.00010091	Lmna/Igf1/Tnfrsf1a/Camk2d/Gata4/Trip10/Gata6/Sorbs2/Ece1/Igfbp5/Slc25a4/Errfi1/Rgs2/Map2k4/Ppp3ca/Rock2/Foxp1/Atp2a2/Pdlim5/Pin1/Mef2a	21
GO:0042445	hormone metabolic process	32/1668	203/23355	1.9518e-05	0.000179311	0.000101765	Wnt4/Cpe/Igf2/Igf1/Ghr/Aldh1a1/Dab2/Tcf7l2/Stc2/Schip1/Bmp2/Ece1/Hsd17b10/Pcsk6/Egr1/Stub1/Rbp1/Ctsl/Fdx1/Hif1a/Furin/Cpq/Comt/Ctsb/Nfkb1/Por/Atp1a1/Slc16a10/Rest/Ptpn11/Rdh10/Tiparp	32
GO:0015980	energy derivation by oxidation of organic compounds	37/1668	250/23355	1.95368e-05	0.000179311	0.000101765	Ldha/Gnas/Cavin3/Myc/Igf2/Igf1/Sco2/Coq10b/Shmt2/Tcf7l2/Trp53/Idh2/Dyrk2/Grb10/Ppp1ca/Akt1/Prelid1/Slc25a13/Pdha1/Cycs/Fxn/Cat/Hif1a/Mdh1/Stk40/Mybbp1a/Ppp1r2/Uqcrq/Uqcrb/Idh3b/Hmgb1/Uqcrfs1/Mdh2/Dlst/Il6st/Ppp1cc/Cox20	37
GO:0031623	receptor internalization	24/1668	132/23355	1.95711e-05	0.000179345	0.000101784	Cd63/Itgb1/Cav1/App/Cd81/Dab2/Nedd4/Sdcbp/Vegfa/Cd9/Ldlrap1/Ezr/Ramp2/Ankrd13a/Flot1/Grb2/Ppp3r1/Arf1/Grk2/Rab5a/Efnb2/Cltc/Ap2b1/Picalm	24
GO:0051236	establishment of RNA localization	27/1668	158/23355	1.97211e-05	0.000180439	0.000102405	Hnrnpa1/Hnrnpa3/Ybx1/Zfp36/Zfp36l1/Tomm20/Myo1c/Eif5a/Thoc7/Sfpq/Flot1/Eif6/Ran/Rrs1/Sidt2/Supt6/Dhx9/Hnrnpu/Sec13/Igf2bp2/Srsf3/Khdrbs1/Pabpn1/Srsf7/Rbm15b/Xpo5/Ddx19a	27
GO:1990748	cellular detoxification	11/1668	35/23355	2.00345e-05	0.000183021	0.00010387	Prdx6/Gstm2/Prdx2/Esd/Nfe2l2/Aldh2/Akr1b8/Gch1/Pim1/Abcg2/Akr1a1	11
GO:0051091	positive regulation of DNA-binding transcription factor activity	38/1668	260/23355	2.02485e-05	0.000184689	0.000104817	Lrrfip1/Cav1/Rgcc/Clu/App/Fosl1/Tgfb1/Anxa3/Cflar/Ifrd1/Irak2/Vegfa/Arid5b/Bcl10/Hmga2/Akt1/Zbtb7a/Ripk1/Phb2/Flot1/Prdx3/Prkci/Cat/Ube2v1/Dhx9/Irak1/Ube2n/Ppp3ca/Hipk2/Jak2/Rps3/Smo/Rela/Mtdh/Arhgef5/Trim27/Bex2/Ddit3	38
GO:0046886	positive regulation of hormone biosynthetic process	7/1668	14/23355	2.05314e-05	0.000186401	0.000105788	Wnt4/Igf2/Igf1/Dab2/Egr1/Hif1a/Por	7
GO:0071635	negative regulation of transforming growth factor beta production	7/1668	14/23355	2.05314e-05	0.000186401	0.000105788	Cd24a/Hsp90ab1/Gata6/Fkbp1a/Furin/Laptm4b/Cd2ap	7
GO:0071803	positive regulation of podosome assembly	7/1668	14/23355	2.05314e-05	0.000186401	0.000105788	Msn/Rhoa/Arpc2/Fscn1/Palld/Arhgef5/Asap1	7
GO:0008544	epidermis development	44/1668	319/23355	2.06033e-05	0.000186765	0.000105995	Gnas/Fosl2/Nme2/Runx1/Ybx1/Maff/Fst/Sprr1a/Zfp36/Epha2/Anxa1/Flnb/Zfp36l1/Ptgs2/Rac1/Psen2/Gata6/Akt1/Casp3/Igfbp5/Bcl2/Pdgfa/Palld/Ctsl/Clic4/Ugcg/Slc4a7/Errfi1/Asah1/Nab2/Nab1/Map2k1/Lats2/Triobp/Rest/Rock2/Smo/Rela/Hes1/Fgfr1/Yap1/Klf4/Psap/Ldb1	44
GO:0032102	negative regulation of response to external stimulus	50/1668	380/23355	2.12935e-05	0.000192724	0.000109377	Anxa5/Ier3/Anxa2/Gpx1/Ets1/Wnt4/Phldb2/Apoe/Prdx2/Gja1/Thbs1/Igf2/Mif/Igf1/Sema3e/Cd44/Trib1/Cd24a/Nrp1/Tnfrsf1a/Rtn4/Zfp36/Htra1/Ldlr/Metrnl/Tspan6/Dbn1/Cd9/Dusp3/C1qbp/Gstp1/Pdgfb/Ndfip1/Serpinf1/Nenf/Pdgfa/Selenos/Sema4b/Cers2/Prkcd/Tafa5/Dusp1/Nfkb1/Sema6d/Trafd1/Lyar/Riok3/Hmgcr/Mdk/Slc12a2	50
GO:0010288	response to lead ion	6/1668	10/23355	2.14956e-05	0.000194254	0.000110246	Plscr1/Cdk4/Ppp1ca/Ppp2cb/Ncam1/Ppp2ca	6
GO:0038066	p38MAPK cascade	13/1668	48/23355	2.17464e-05	0.000195918	0.00011119	Map2k3/Zfp36/Zfp36l1/Prmt1/Vegfa/Bmp2/Ezr/Gadd45b/Rell1/Mapkapk2/Dusp1/Gadd45a/Gadd45g	13
GO:1902743	regulation of lamellipodium organization	13/1668	48/23355	2.17464e-05	0.000195918	0.00011119	Cfl1/Cd44/Arpc2/Fscn1/Pik3r1/Epha2/Rac1/Actr3/Cyfip1/Actr2/Wasf2/Nckap1/Capzb	13
GO:0002793	positive regulation of peptide secretion	30/1668	186/23355	2.23869e-05	0.000200907	0.000114021	Wls/Sox4/Gja1/Acsl4/Tgfb1/Sri/Igf1/Pck2/Tcf7l2/Ptbp1/Rab34/Rac1/Serp1/Vamp8/Ezr/Kif5b/Stx4a/Oxct1/Clcf1/Myh10/Adam9/Hif1a/Tmed10/Arf1/Jak2/Glud1/Rab8b/Ppid/Arf6/Cd2ap	30
GO:0002181	cytoplasmic translation	19/1668	92/23355	2.24585e-05	0.000200907	0.000114021	Rpl24/Eif4ebp1/Eif4a1/Tma7/Rps2/Eif4h/Eif2s2/Cnbp/Pkm/Eif2s3x/Aars/Gspt1/Etf1/Drg2/Dhx9/Rpl6/Rpl8/Mcts1/Rplp0	19
GO:0014031	mesenchymal cell development	19/1668	92/23355	2.24585e-05	0.000200907	0.000114021	Zeb2/Kitl/Cfl1/Pdcd6/Sema3e/Cited2/Nrp1/Anxa6/Sox11/Bcl2/Sema4b/Hif1a/Cdh2/Tcof1/Sema6d/Smo/Hes1/Mapk3/Rdh10	19
GO:0044344	cellular response to fibroblast growth factor stimulus	19/1668	92/23355	2.24585e-05	0.000200907	0.000114021	Wnt4/Creb3l1/Thbs1/Ccn2/Cd44/Spry2/Tcf7l2/Zfp36/Flrt2/Zfp36l1/Iqgap1/Nr4a1/Ext1/Pdgfb/Hyal2/Grb2/Ptpn11/Zfp36l2/Fgfr1	19
GO:0032147	activation of protein kinase activity	36/1668	242/23355	2.24712e-05	0.000200907	0.000114021	F2r/Prdx2/Map2k3/Igfbp6/App/Thbs1/Igf1/Cd81/Ghr/Dab2/Prrc1/Prnp/Vegfa/Bmp2/Pdgfb/Gas6/Gadd45b/Ripk1/Phb2/Erp29/Prkcd/Adam9/Spag9/Gadd45a/Gadd45g/Phb/Map2k4/Map3k1/Irak1/Map2k1/Taok3/Ptpn11/Jak2/Map4k4/Traf4/Ptpn1	36
GO:0010171	body morphogenesis	15/1668	62/23355	2.27666e-05	0.000203238	0.000115344	Gnas/Phldb2/Tgfb1/Tcf7l2/Cdk2ap1/Schip1/Arid5b/Phldb1/Rras/Col1a1/Gpc3/Ptpn11/Nckap1/Tiparp/Dag1	15
GO:0035455	response to interferon-alpha	9/1668	24/23355	2.31018e-05	0.000205918	0.000116865	Ifitm2/Myc/Ifnar2/Axl/Plscr1/Ifitm1/Ifitm3/Gas6/Bst2	9
GO:1903050	regulation of proteolysis involved in cellular protein catabolic process	33/1668	214/23355	2.31515e-05	0.000206049	0.000116939	Psme2/Gpx1/Cav1/Clu/Apoe/Psme1/Smad7/Trib1/Dab2/Hsp90ab1/Atpif1/Sdcbp/Usp25/Bag2/Trib2/Psen2/Nupr1/Akt1/Xbp1/Herpud1/Dnajb2/Stub1/Csnk1e/Dda1/Pdcl3/Rad23b/Hipk2/Rnft1/Nfe2l1/Caml/Plk2/Rad23a/Gabarapl2	33
GO:0010821	regulation of mitochondrion organization	23/1668	125/23355	2.37177e-05	0.000210768	0.000119618	Ier3/Gpx1/Slc25a5/Lmna/Vdac1/Igf1/Plaur/Tspo/Chchd10/Atpif1/Trp53/Vat1/Bcl2l11/Akt1/Plscr3/Prelid1/Cttn/Fxn/Hif1a/Acaa2/Fis1/Ghitm/Sh3glb1	23
GO:0034109	homotypic cell-cell adhesion	17/1668	77/23355	2.41278e-05	0.000214089	0.000121502	Gnas/Lgals1/Plaur/F11r/Cxadr/Cd24a/Cd9/Rap2b/Ncam1/Tjp2/Jak1/Zfp703/Prkcd/Map2k1/Stxbp3/Bloc1s4/Pkp2	17
GO:0003205	cardiac chamber development	31/1668	196/23355	2.44467e-05	0.000216591	0.000122923	Ccn1/Tpm1/Sox4/Parva/Cpe/Tgfb1/Naca/Lmo4/Smad7/Cited2/Nrp1/Zfpm2/Heg1/Trp53/Gata4/Sox11/Gata6/Fhl2/Bmp2/Adamts1/Ly6e/Fkbp1a/Zfpm1/Myh10/Hif1a/Ahr/Smo/Hes1/Ap2b1/Bmpr2/Pkp2	31
GO:0032352	positive regulation of hormone metabolic process	8/1668	19/23355	2.46388e-05	0.000217637	0.000123516	Wnt4/Igf2/Igf1/Dab2/Egr1/Hif1a/Por/Rdh10	8
GO:1902236	negative regulation of endoplasmic reticulum stress-induced intrinsic apoptotic signaling pathway	8/1668	19/23355	2.46388e-05	0.000217637	0.000123516	Creb3l1/Tmbim6/Creb3/Xbp1/Herpud1/Selenos/Grina/Ptpn1	8
GO:0050768	negative regulation of neurogenesis	27/1668	160/23355	2.48759e-05	0.000218543	0.00012403	Tgfb1/Sema3e/Tspo/B2m/Cd24a/Nrp1/Rtn4/Ldlr/Trp53/Kctd11/Idh2/Ifrd1/Sox11/Actr3/Hmga2/Ctnna1/Ywhah/Sema4b/Cers2/Atf5/Ctdsp1/Sema6d/Ppp3ca/Rest/Hes1/Hook3/Rapgef2	27
GO:0010762	regulation of fibroblast migration	12/1668	42/23355	2.492e-05	0.000218543	0.00012403	Sdc4/Itgb1/Thbs1/Tgfb1/Akap12/Acta2/Rac1/Actr3/Mta2/Akt1/Hyal2/Fgfr1	12
GO:0071604	transforming growth factor beta production	12/1668	42/23355	2.492e-05	0.000218543	0.00012403	Thbs1/Cd24a/Hsp90ab1/Ptgs2/Gata6/Fkbp1a/Ltbp3/Itgav/Hif1a/Furin/Laptm4b/Cd2ap	12
GO:0072599	establishment of protein localization to endoplasmic reticulum	12/1668	42/23355	2.492e-05	0.000218543	0.00012403	Spcs1/Chmp4b/Man1a/Herpud1/Ssr3/Sec61g/Sec61b/Sec61a1/Sec62/Srprb/Tram1/Srpr	12
GO:0090407	organophosphate biosynthetic process	55/1668	434/23355	2.49275e-05	0.000218543	0.00012403	Aldoa/Isyna1/Tpi1/Myc/Nme2/Capn2/Acsl4/Tgfb1/Agpat4/Aprt/Impa1/Plscr1/Cdipt/Idh2/Pla2g4a/Acsl5/Tkt/Pdgfb/Sgms2/Fabp5/Plscr3/Slc25a13/Pkm/Ormdl3/Pdgfa/Pdha1/Sgms1/Nme1/Gart/Gars/Ak2/Pip5k1a/Idi1/Atp5b/Map2k1/Stoml2/Ckb/Inppl1/Guk1/Atic/Pnp/Atp5g1/Ctps/Sh3glb1/Ppat/Far1/Prpsap1/Umps/Nus1/Rrm1/Serinc1/Cmpk1/Hmgcs1/Mocs2/Crls1	55
GO:0009612	response to mechanical stimulus	29/1668	178/23355	2.51092e-05	0.000219808	0.000124748	Cav1/Myc/Thbs1/Gsn/Igf1/F11r/Got1/Gata4/Bag3/Cnn2/Piezo1/Rac1/Fos/Akt1/Jun/Arhgdia/Col1a1/Nfkb1/Atp1a1/Tmem120a/Rest/Ptpn11/Rela/Fyn/Nfkbia/Pawr/Mdk/Slc12a2/Dag1	29
GO:0055002	striated muscle cell development	24/1668	134/23355	2.53356e-05	0.00022146	0.000125686	Gpx1/Itgb1/Naca/Flnc/Myof/Cxadr/Krt8/Csrp1/Cflar/Vegfa/Cav2/Wdr1/Actg1/Bcl2/Pmp22/Myh10/Csrp2/Prkar1a/Tmod3/Ppp3ca/Capzb/Smo/Foxp1/Mef2a	24
GO:0032984	protein-containing complex disassembly	33/1668	215/23355	2.55075e-05	0.000222301	0.000126163	Tpm1/Sgk1/Myc/Cfl1/Gsn/Arpc2/Mid1ip1/Vamp8/Dstn/Mical2/Map1lc3b/Kif5b/Wdr1/Eif5a/Map1b/Napa/Sptbn1/Lamp2/Gspt1/Map1lc3a/Etf1/Hspa8/Capza2/Lix1l/Tmod3/Capzb/Add1/Nes/Smarce1/Ddit4/Capza1/Svil/Phf23	33
GO:0042098	T cell proliferation	33/1668	215/23355	2.55075e-05	0.000222301	0.000126163	Cebpb/Sdc4/Wnt4/Prdx2/Gja1/Cd151/Igf2/Tgfb1/Msn/Igf1/Cd44/Cd81/Cd24a/Prnp/Trp53/Ccnd3/Anxa1/Slc7a1/Lgals7/Casp3/Ndfip1/Fkbp1a/Twsg1/Prkar1a/Pnp/Ctps/Rps3/Igfbp2/Hes1/Fyn/Il6st/Pawr/Rc3h1	33
GO:0034660	ncRNA metabolic process	56/1668	445/23355	2.5808e-05	0.000224587	0.00012746	Rps8/Imp3/Sbds/Rpp25/Hsd17b10/Rrp9/Rrp1/Nars/Nop10/Ago2/Pusl1/Ddx21/Eif6/Pa2g4/Qtrt1/Yars/Tars/Hras/Kti12/Pus7/Sars/Tsen34/Aars/Riok1/Rrs1/Ddx54/Ddx3x/Utp11/Trir/Nhp2/Rpp14/Gars/Exosc3/Ftsj3/Nfkb1/Ncl/Rsl1d1/Nifk/Rpf2/Rrp8/Wdr43/Mak16/Nob1/Ebna1bp2/Rela/Cars/Rars/Lyar/Trmt10c/Utp3/Bop1/Riok3/Gar1/Nop2/Rc3h1/Lars2	56
GO:0048864	stem cell development	19/1668	93/23355	2.63565e-05	0.000229021	0.000129977	Zeb2/Kitl/Cfl1/Pdcd6/Sema3e/Cited2/Nrp1/Anxa6/Sox11/Sema4b/Msi2/Hif1a/Cdh2/Tcof1/Sema6d/Smo/Hes1/Mapk3/Rdh10	19
GO:0002573	myeloid leukocyte differentiation	34/1668	225/23355	2.69855e-05	0.000233534	0.000132538	Junb/Anxa2/Cebpb/Gnas/Kitl/Myc/Nme2/Runx1/App/Tgfb1/Casp8/Cd81/Trib1/Cited2/Pik3r1/Epha2/Zfp36l1/Psen2/Vegfa/Fos/Jun/Ndfip1/Zbtb7a/Ripk1/Cdk6/Zfpm1/Tjp2/Rbp1/Nme1/Gpc3/Relb/Hax1/Glo1/Dlk1	34
GO:0048009	insulin-like growth factor receptor signaling pathway	11/1668	36/23355	2.69952e-05	0.000233534	0.000132538	Igfbp6/Igf1/Ghr/Pik3r1/Igfbp4/Grb10/Bmp2/Akt1/Igfbp5/Inppl1/Igfbp2	11
GO:0070306	lens fiber cell differentiation	11/1668	36/23355	2.69952e-05	0.000233534	0.000132538	Vim/Zeb2/Tgfb1/Spry2/Epha2/Maf/Atf4/Cdkn1b/Skil/Spred1/Cdkn1c	11
GO:0010876	lipid localization	60/1668	488/23355	2.71134e-05	0.000234212	0.000132923	Anxa2/Itgb1/Cav1/Apoe/Soat1/Gja1/Runx1/Thbs1/Acsl4/Lrrc8c/Mif/Plin2/Tspo/Dab2/Plscr1/Sigmar1/Ldlr/Anxa1/Pla2g4a/Acsl5/Ano6/Ldlrap1/Akt1/Fabp5/Plscr3/Prelid1/Mest/Lrp10/Slc25a13/Itgav/Gramd1a/Arl6ip5/Alkbh7/Hilpda/Pitpna/Nrip1/Slc2a1/Npc2/Prkcd/Pnpla2/Got2/Spns1/Furin/Ugcg/Fis1/Abcc1/Irak1/Stoml2/Ptpn11/Pitpnb/Sqle/Nus1/Ehd1/Hdlbp/Nfkbia/Gm2a/Psap/Lamtor1/Abca1/Slc12a2	60
GO:0010823	negative regulation of mitochondrion organization	13/1668	49/23355	2.76764e-05	0.000238724	0.000135484	Ier3/Gpx1/Slc25a5/Lmna/Igf1/Tspo/Trp53/Vat1/Akt1/Prelid1/Fxn/Acaa2/Ghitm	13
GO:2000736	regulation of stem cell differentiation	15/1668	63/23355	2.79247e-05	0.000240512	0.000136498	Nfe2l2/Lbh/Gata4/Tead2/Gata6/Cdk6/Ltbp3/Pus7/Hnrnpu/Rest/Hspa9/Zfp36l2/Hes1/Pwp1/Yap1	15
GO:0016072	rRNA metabolic process	33/1668	216/23355	2.80798e-05	0.000241495	0.000137056	Rps8/Imp3/Sbds/Rpp25/Rrp9/Rrp1/Nop10/Ddx21/Eif6/Pa2g4/Riok1/Rrs1/Ddx54/Utp11/Trir/Nhp2/Exosc3/Ftsj3/Ncl/Rsl1d1/Nifk/Rpf2/Rrp8/Wdr43/Mak16/Nob1/Ebna1bp2/Lyar/Utp3/Bop1/Riok3/Gar1/Nop2	33
GO:0014009	glial cell proliferation	14/1668	56/23355	2.853e-05	0.00024465	0.000138847	Vim/Sox4/Myc/Clu/Igf1/Tspo/Idh2/Sox11/Pmp22/Cers2/Prkci/Areg/Hes1/Ppp1cc	14
GO:0090303	positive regulation of wound healing	14/1668	56/23355	2.853e-05	0.00024465	0.000138847	Itgb1/F2r/Prdx2/Thbs1/Nfe2l2/Anxa1/Hbegf/Ano6/Xbp1/Actg1/Vegfb/Fermt2/Hras/Hmgb1	14
GO:0046545	development of primary female sexual characteristics	22/1668	118/23355	2.86252e-05	0.000245108	0.000139107	Cebpb/Kitl/Wnt4/Runx1/Fst/Zfpm2/Lhx9/Pla2g4a/Rac1/Schip1/Inha/Vegfa/Arid5b/Ereg/Adamts1/Nupr1/Bcl2/Hnrnpk/Nrip1/Grk2/Ahr/Tiparp	22
GO:0034766	negative regulation of ion transmembrane transport	24/1668	135/23355	2.87568e-05	0.000245701	0.000139443	Cav1/Myc/Vdac1/Thbs1/Tgfb1/Sri/Bin1/Nedd4/Camk2d/Grb10/Akt1/Fabp5/Arl6ip5/Rrad/Gsto1/1810037I17Rik/Ppp2ca/Ywhae/Grk6/Ywhaq/Grk2/Rgs2/Ahr/Stxbp3	24
GO:0008625	extrinsic apoptotic signaling pathway via death domain receptors	17/1668	78/23355	2.88198e-05	0.000245701	0.000139443	Gpx1/Thbs1/Timp3/Tmbim1/Casp8/Hmox1/Pik3r1/Gabarap/Cflar/Bag3/Psen2/Stx4a/Bcl2/Ddx3x/Zdhhc3/Skil/Rock2	17
GO:0061180	mammary gland epithelium development	17/1668	78/23355	2.88198e-05	0.000245701	0.000139443	Cebpb/Gpx1/Wnt4/Tgfb1/Rtn4/Lbh/Ddr1/Epha2/Orai1/Phb2/Zfp703/Hif1a/Areg/Zfas1/Jak2/Smo/Slc12a2	17
GO:0006364	rRNA processing	32/1668	207/23355	2.90713e-05	0.000247486	0.000140456	Rps8/Imp3/Sbds/Rpp25/Rrp9/Rrp1/Nop10/Ddx21/Eif6/Pa2g4/Riok1/Rrs1/Ddx54/Utp11/Nhp2/Exosc3/Ftsj3/Ncl/Rsl1d1/Nifk/Rpf2/Rrp8/Wdr43/Mak16/Nob1/Ebna1bp2/Lyar/Utp3/Bop1/Riok3/Gar1/Nop2	32
GO:0060047	heart contraction	34/1668	226/23355	2.96239e-05	0.000251824	0.000142918	Tpm1/Gpx1/Cav1/Map2k3/Gja1/Flna/Sri/Gsn/S100a1/Ccn2/Smad7/Cxadr/Bin1/Cdc42/Pik3r1/Camk2d/Gata4/Smtn/Gch1/Psen2/Hbegf/Ext1/Cacnb2/Vegfb/Pebp1/Grk2/Rgs2/Thra/Atp1a1/Atp1b1/Jak2/Atp2a2/Mef2a/Pkp2	34
GO:0009314	response to radiation	53/1668	416/23355	3.00349e-05	0.000254949	0.000144692	Ccnd2/Txn1/Gpx1/Sgk1/Itgb1/Timp1/Myc/Cdkn1a/Hmgn1/App/Tgfb1/Rhob/Col3a1/Pik3r1/Trp53/Anxa1/Ptprk/Ext1/Ppp1ca/Akt1/Casp3/Jun/Egr1/Il1r1/Bcl2/Fbxo4/Tnks1bp1/Hyal2/Prkcd/Gnb1/Hras/Cat/Hif1a/Ric8a/Sik1/Grb2/Zbtb1/Gadd45a/Eef1d/Nsmce3/Pnp/Brcc3/Trp53bp2/Tanc1/Ift20/Ppid/Rela/Ddb1/Ruvbl2/Yap1/Ppp1cc/Dynlrb1/Hmgcr	53
GO:0098656	anion transmembrane transport	54/1668	427/23355	3.11712e-05	0.000264213	0.000149949	Itgb1/Slc6a6/Myc/Thbs1/Lrrc8c/Hk2/Slc38a1/Slc38a2/Mif/Tcaf1/Igf1/Slc25a3/Nfe2l2/Prnp/Sfxn1/Slc3a2/Slc7a1/Acsl5/Slc12a4/Tomm20/Grb10/Ano6/Akt1/Fabp5/Rap1a/Azin1/Slc25a13/Slc29a1/Ripk1/Arl6ip5/Sesn2/Tomm40/Slc2a1/Prkcd/Prkci/Timm17a/Hspa8/Sec61g/Grk6/Abcc1/Gpc3/Grk2/Rgs2/Sec61b/Ptpn11/Slc35d1/Sec61a1/Sec62/Stxbp3/Vdac2/Tram1/Abca1/Mef2a/Slc12a2	54
GO:0050792	regulation of viral process	28/1668	171/23355	3.13026e-05	0.000264944	0.000150364	Ifitm2/Pfn1/Lgals1/Axl/Nectin2/Gsn/Plscr1/Zfp36/Rab7/Cav2/Trim35/Ly6e/Ifitm1/Ifitm3/Chmp4b/Bst2/Bcl2/Snx3/Vps37b/Ddx3x/Dhx9/Ppid/Resf1/Rad23a/Ddb1/Top2b/Larp1/Trim27	28
GO:1903573	negative regulation of response to endoplasmic reticulum stress	12/1668	43/23355	3.23325e-05	0.000273268	0.000155088	Clu/Creb3l1/Tmbim6/Creb3/Usp25/Ppp1r15a/Xbp1/Herpud1/Selenos/Grina/Tmed2/Ptpn1	12
GO:1902806	regulation of cell cycle G1/S phase transition	24/1668	136/23355	3.25886e-05	0.000275037	0.000156092	Ccnd2/Psme2/Sox4/Rgcc/Cdkn1a/Psme1/Plpp2/Trp53/Ccnd3/Anxa1/Adamts1/Akt1/Cdkn1b/Ripk1/Bcl2/Phb2/Prmt2/Anp32b/Kank2/Ctdsp1/Ddx3x/Hacd1/Eif4g1/Klf4	24
GO:0006109	regulation of carbohydrate metabolic process	31/1668	199/23355	3.30667e-05	0.000278671	0.000158155	Ier3/Myc/App/Igf2/Pgam1/Tgfb1/Mif/Igf1/Midn/Tcf7l2/Trp53/Igfbp4/Dyrk2/Grb10/Nupr1/Pdgfb/Ppp1ca/Akt1/Dusp12/Zbtb7a/Sesn2/Eif6/Hif1a/Ncor1/Sik1/Nfkb1/Cltc/Nfe2l1/Hmgb1/Ddb1/Ddit4	31
GO:0048286	lung alveolus development	15/1668	64/23355	3.40858e-05	0.000286848	0.000162796	Meg3/Tgfb1/Tns3/Igf1/Psen2/Vegfa/Gata6/Igfbp5/Ltbp3/Pdgfa/Hs6st1/Stk40/Man2a1/Errfi1/Bmpr2	15
GO:0030199	collagen fibril organization	14/1668	57/23355	3.53528e-05	0.000297085	0.000168605	Serpinh1/Anxa2/Col3a1/Col5a1/Col5a2/Aebp1/Loxl2/Ext1/Fkbp10/P4ha1/Crtap/P3h4/Col1a1/Efemp2	14
GO:0003300	cardiac muscle hypertrophy	20/1668	103/23355	3.55152e-05	0.000298024	0.000169138	Lmna/Igf1/Tnfrsf1a/Camk2d/Gata4/Trip10/Gata6/Sorbs2/Ece1/Slc25a4/Errfi1/Rgs2/Map2k4/Ppp3ca/Rock2/Foxp1/Atp2a2/Pdlim5/Pin1/Mef2a	20
GO:0014032	neural crest cell development	18/1668	87/23355	3.56687e-05	0.000298884	0.000169627	Zeb2/Kitl/Cfl1/Pdcd6/Sema3e/Cited2/Nrp1/Anxa6/Sox11/Sema4b/Hif1a/Cdh2/Tcof1/Sema6d/Smo/Hes1/Mapk3/Rdh10	18
GO:0032232	negative regulation of actin filament bundle assembly	11/1668	37/23355	3.59482e-05	0.000300798	0.000170712	Pfn1/Phldb2/Cfl1/F11r/Pik3r1/Dbn1/Dlc1/Arhgap28/Kank2/Wasf2/Kank3	11
GO:0014033	neural crest cell differentiation	19/1668	95/23355	3.60083e-05	0.000300872	0.000170754	Zeb2/Kitl/Cfl1/Pdcd6/Sema3e/Cited2/Nrp1/Anxa6/Sox11/Ext1/Sema4b/Hif1a/Cdh2/Tcof1/Sema6d/Smo/Hes1/Mapk3/Rdh10	19
GO:0051047	positive regulation of secretion	51/1668	398/23355	3.61178e-05	0.000301358	0.00017103	Sdc4/Wls/Cyba/Sox4/Rgcc/Gja1/Runx1/Acsl4/Gnai2/Tgfb1/Sri/Mif/Igf1/Dab2/Pck2/Rtn4/Tcf7l2/Rab7/Sdcbp/Ptbp1/Rab34/Pla2g4a/Rac1/Serp1/Sox11/Vamp8/Sdc1/Bmp2/Ezr/Map1lc3b/Xbp1/Kif5b/Stx4a/Oxct1/Clcf1/Myh10/Adam9/Hif1a/Tmed10/Arf1/Grk2/Rab5a/Ptpn11/Jak2/Glud1/Rab8b/Ppid/Fgfr1/Arf6/Cd2ap/Slc12a2	51
GO:0016051	carbohydrate biosynthetic process	31/1668	200/23355	3.65019e-05	0.00030413	0.000172604	Isyna1/Tpi1/Gapdh/Igf2/Tgfb1/Igf1/Got1/B4galt1/Pgk1/Chst11/Pck2/Tcf7l2/Atf4/Dyrk2/Grb10/Ext1/Pdgfb/Ppp1ca/Akt1/Sesn2/Gsto1/Gpi1/Hif1a/Sik1/Akr1a1/B4galt5/Nfkb1/B3gnt2/Cltc/Ddb1/Pgd	31
GO:0022409	positive regulation of cell-cell adhesion	38/1668	267/23355	3.68388e-05	0.000306503	0.00017395	Ets1/Sox4/Lgals1/Cav1/Runx1/Igf2/Tgfb1/Rhoa/Igf1/Plaur/F11r/Smad7/Cd44/Cd81/Cited2/Cd24a/Anxa1/Slc7a1/Piezo1/Myo10/Bcl10/Xbp1/Zmiz1/Itga6/Flot1/Jak1/Lgals8/Zbtb1/Irak1/Efnb2/Pnp/Rps3/Igfbp2/Rela/Hes1/Il6st/Pawr/Mdk	38
GO:0007409	axonogenesis	59/1668	483/23355	3.80686e-05	0.000316287	0.000179503	Vim/Actb/Zeb2/Itgb1/Rpl24/Tnfrsf12a/Apoe/App/Nrn1/Vasp/Sema3e/Nrp1/Rtn4/Alcam/Hsp90ab1/Epha2/Flrt2/Ifrd1/Rac1/Dbn1/Actr3/Vegfa/Ext1/Kif5b/Tubb2b/Ncam1/Map1b/Plxnb2/Bcl2/Pmp22/Flot1/Sema4b/Nfib/Cyfip1/Myh10/Cttn/Pitpna/Rhog/Fxn/Rab8a/Vcl/Ndn/Cdh2/B4galt5/Eif4g2/Skil/Efnb2/Map2k1/Sema6d/B3gnt2/Nptn/Atp5g1/Ptpn11/Smo/Foxp1/Top2b/Picalm/Bmpr2/Dag1	59
GO:0010763	positive regulation of fibroblast migration	8/1668	20/23355	3.84937e-05	0.000318468	0.000180741	Itgb1/Thbs1/Tgfb1/Akap12/Acta2/Actr3/Akt1/Fgfr1	8
GO:0020027	hemoglobin metabolic process	8/1668	20/23355	3.84937e-05	0.000318468	0.000180741	Prmt1/Inha/Cat/Snx3/Hif1a/Add1/Klf4/Ldb1	8
GO:0090030	regulation of steroid hormone biosynthetic process	8/1668	20/23355	3.84937e-05	0.000318468	0.000180741	Wnt4/Igf2/Igf1/Dab2/Bmp2/Por/Atp1a1/Rest	8
GO:0051961	negative regulation of nervous system development	27/1668	164/23355	3.89964e-05	0.000322172	0.000182843	Tgfb1/Sema3e/Tspo/B2m/Cd24a/Nrp1/Rtn4/Ldlr/Trp53/Kctd11/Idh2/Ifrd1/Sox11/Actr3/Hmga2/Ctnna1/Ywhah/Sema4b/Cers2/Atf5/Ctdsp1/Sema6d/Ppp3ca/Rest/Hes1/Hook3/Rapgef2	27
GO:0031667	response to nutrient levels	46/1668	348/23355	3.98782e-05	0.000328639	0.000186513	Wnt4/Eif4ebp1/Cdkn1a/Apoe/Plec/Gabarapl1/Asns/Nfe2l2/Pck2/Tcf7l2/Zfp36/Ldlr/Trp53/Gabarap/Gatm/Rraga/Pim1/Atf4/Bcl10/Map1lc3b/Akt1/Xbp1/Gas6/Jun/Ralb/Nenf/Bcl2/Sesn2/Kank2/Slc2a1/Rbp1/Ripor1/Lamp2/Map1lc3a/Sik1/Comt/Mybbp1a/Rrp8/Pdia3/Sh3glb1/Dap/Eif4g1/Larp1/Gabarapl2/Mapk3/Ddit3	46
GO:0014902	myotube differentiation	23/1668	129/23355	3.98909e-05	0.000328639	0.000186513	Gpx1/Capn2/Naca/Myof/Igf1/Cd81/Ehd2/Cflar/Mmp14/Myh9/Cav2/Cd9/Xbp1/Bcl2/Pmp22/Flot1/Sik1/Hacd1/Thra/Ppp3ca/Smo/Tanc1/Ehd1	23
GO:0002065	columnar/cuboidal epithelial cell differentiation	20/1668	104/23355	4.10568e-05	0.00033777	0.000191695	Cebpb/Sox4/Wnt4/Gata4/Sox11/Gata6/Bmp2/Ext1/Bccip/Cdk6/Hif1a/Sidt2/Cdh2/Rheb/Nfe2l1/Smo/Hes1/Foxp1/Yap1/Il6st	20
GO:1901992	positive regulation of mitotic cell cycle phase transition	18/1668	88/23355	4.18816e-05	0.000344073	0.000195273	Ccnd2/Rgcc/App/Tgfb1/Camk2d/Ccnd3/Anxa1/Pbx1/Adamts1/Cdk4/Akt1/Lmnb1/Phb2/Anp32b/Ddx3x/Tmod3/Eif4g1/Cdc27	18
GO:0032640	tumor necrosis factor production	28/1668	174/23355	4.31741e-05	0.000354196	0.000201018	Cyba/Clu/Hspb1/Axl/App/Thbs1/Mif/Igf1/Akap12/Tspo/Cd24a/Tnfrsf1a/Pik3r1/Zfp36/Psen2/Gstp1/Ly96/Gas6/Ripk1/Selenos/Mapkapk2/Errfi1/Dhx9/Ncl/Ptpn11/Jak2/Hmgb1/Trim27	28
GO:0033619	membrane protein proteolysis	14/1668	58/23355	4.35639e-05	0.000356896	0.00020255	Timp1/Apoe/App/Timp3/Tgfb1/Ctsh/Myh9/H13/Psen2/Timp2/Aph1a/Adam9/Snx9/Dag1	14
GO:0034332	adherens junction organization	13/1668	51/23355	4.38897e-05	0.000359064	0.00020378	Actb/Smad7/Cdc42/Vegfa/Ramp2/Fermt2/Rassf8/Zfp703/Vcl/Efnb2/Csk/Add1/Pkp2	13
GO:0008202	steroid metabolic process	43/1668	319/23355	4.42293e-05	0.000361339	0.000205072	Wnt4/Apoe/Soat1/App/Igf2/Igf1/Tspo/Dab2/Ldlr/Msmo1/Pbx1/Schip1/Igfbp7/Bmp2/Ldlrap1/Cyp51/Hsd17b10/Ywhah/Acadl/Tecr/Egr1/Pmp22/Stub1/Npc2/Cat/Fdx1/Hsd17b12/Comt/Asah1/Nfkb1/Sf1/Por/Atp1a1/Rest/Nfe2l1/Sqle/Fgfr1/Hdlbp/Hmgcs1/Hmgcr/Lamtor1/Abca1/Tiparp	43
GO:0001765	membrane raft assembly	6/1668	11/23355	4.44206e-05	0.000361394	0.000205103	S100a10/Anxa2/Cav1/Cav2/Flot1/Pacsin2	6
GO:0036363	transforming growth factor beta activation	6/1668	11/23355	4.44206e-05	0.000361394	0.000205103	Hsp90ab1/Gata6/Fkbp1a/Ltbp3/Itgav/Furin	6
GO:1990440	positive regulation of transcription from RNA polymerase II promoter in response to endoplasmic reticulum stress	6/1668	11/23355	4.44206e-05	0.000361394	0.000205103	Cebpb/Creb3l1/Trp53/Atf4/Atf6/Ddit3	6
GO:0002761	regulation of myeloid leukocyte differentiation	23/1668	130/23355	4.52374e-05	0.00036753	0.000208585	Cebpb/Gnas/Kitl/Myc/Nme2/Runx1/Tgfb1/Casp8/Trib1/Pik3r1/Zfp36l1/Fos/Jun/Ndfip1/Zbtb7a/Ripk1/Cdk6/Zfpm1/Tjp2/Rbp1/Nme1/Hax1/Dlk1	23
GO:0018208	peptidyl-proline modification	11/1668	38/23355	4.73454e-05	0.000383595	0.000217703	Ppic/Ntmt1/Fkbp10/Ppib/P4ha1/Fkbp1a/Crtap/Fkbp4/Ppid/Pin1/Fkbp5	11
GO:1903670	regulation of sprouting angiogenesis	11/1668	38/23355	4.73454e-05	0.000383595	0.000217703	Creb3l1/Thbs1/S100a1/Itga5/Vegfa/Klf2/Pkm/Jak1/Smad1/Hmgb1/Klf4	11
GO:0051924	regulation of calcium ion transport	39/1668	280/23355	4.76682e-05	0.000385679	0.000218885	Ahnak/Cyba/F2r/Cav1/Vdac1/Gja1/Gnai2/Tgfb1/Sri/Rhoa/S100a1/Igf1/Tspo/Bin1/Tmbim6/Creb3/Prnp/Camk2d/Stc2/Ptgs2/Psen2/Orai1/Pdgfb/Akt1/Cacnb2/Fkbp1a/Bcl2/Rrad/Gsto1/1810037I17Rik/Ppp2ca/Ywhae/Atp1b1/Ahr/Hes1/Fyn/Trim27/Pawr/Atp2b1	39
GO:0055088	lipid homeostasis	26/1668	157/23355	4.85428e-05	0.000392215	0.000222595	Cav1/Apoe/Soat1/Tgfb1/Got1/Cd24a/Rtn4/Ldlr/Rcn3/Ldlrap1/Xbp1/Plscr3/Ormdl3/Sesn2/Npc2/Pnpla2/Rbp1/Ncor1/Ddx3x/Map2k1/Nfe2l1/Nus1/Ehd1/Lamtor1/Abca1/Pkp2	26
GO:0070301	cellular response to hydrogen peroxide	18/1668	89/23355	4.9036e-05	0.000395113	0.000224239	Txn1/Cfl1/Axl/Rhob/Kdm6b/Nfe2l2/Sigmar1/Trp53/Anxa1/Ripk1/Fxn/Prkcd/Rps3/Rela/Foxp1/Top2b/Pawr/Psap	18
GO:0097581	lamellipodium organization	18/1668	89/23355	4.9036e-05	0.000395113	0.000224239	Itgb1/Cfl1/Cd44/Arpc2/Fscn1/Pik3r1/Epha2/Arpc5/Rac1/Actr3/Pmp22/Cyfip1/Actr2/Cttn/Vcl/Wasf2/Nckap1/Capzb	18
GO:0048011	neurotrophin TRK receptor signaling pathway	10/1668	32/23355	5.04875e-05	0.000406251	0.000230561	Spry2/Casp3/Bcar1/Cyfip1/Ndn/Akt1s1/Ptpn11/Sh3glb1/Ddit4/Ptprf	10
GO:0010959	regulation of metal ion transport	40/1668	291/23355	5.18328e-05	0.000416506	0.000236381	Ahnak/Cyba/F2r/Cav1/Vdac1/Gja1/Gnai2/Tgfb1/Sri/Rhoa/S100a1/Igf1/Tspo/Bin1/Tmbim6/Creb3/Prnp/Camk2d/Stc2/Ptgs2/Psen2/Ano6/Orai1/Pdgfb/Akt1/Cacnb2/Fkbp1a/Bcl2/Rrad/Gsto1/1810037I17Rik/Ppp2ca/Ywhae/Atp1b1/Ahr/Hes1/Fyn/Trim27/Pawr/Atp2b1	40
GO:0042149	cellular response to glucose starvation	12/1668	45/23355	5.30464e-05	0.000425675	0.000241585	Asns/Nfe2l2/Trp53/Atf4/Xbp1/Bcl2/Sesn2/Slc2a1/Sik1/Mybbp1a/Rrp8/Sh3glb1	12
GO:0048662	negative regulation of smooth muscle cell proliferation	14/1668	59/23355	5.33957e-05	0.000427894	0.000242844	Cav1/Cdkn1a/Rhoa/Hmox1/Trib1/Pik3r1/Trp53/Cdkn1b/Igfbp5/Tafa5/Comt/Sf1/Efemp2/Klf4	14
GO:0045010	actin nucleation	13/1668	52/23355	5.47231e-05	0.000436744	0.000247866	Arpc1b/Gsn/Arpc2/Arpc5/Actr3/Arpc4/Cyfip1/Actr2/Arpc3/Arf1/Wasf2/Nckap1/Trim27	13
GO:0051489	regulation of filopodium assembly	13/1668	52/23355	5.47231e-05	0.000436744	0.000247866	Dpysl3/Cdc42/Arpc2/Fscn1/Nrp1/Pik3r1/Dbn1/Actr3/Myo10/Prkcd/Rab5a/Capzb/Arf6	13
GO:0060043	regulation of cardiac muscle cell proliferation	13/1668	52/23355	5.47231e-05	0.000436744	0.000247866	Gja1/Cxadr/Cited2/Zfpm2/Gata4/Pim1/Gata6/Vgll4/Ncam1/Ripk1/Foxp1/Fgfr1/Yap1	13
GO:0043502	regulation of muscle adaptation	19/1668	98/23355	5.64063e-05	0.000449567	0.000255144	Lmna/Igf1/Tnfrsf1a/Camk2d/Trip10/Ece1/Tead1/Igfbp5/Gtf2i/Slc25a4/Errfi1/Rgs2/Ppp3ca/Rock2/Foxp1/Atp2a2/Klf4/Pin1/Mef2a	19
GO:0051817	modulation of process of other organism involved in symbiotic interaction	17/1668	82/23355	5.67036e-05	0.000451324	0.000256141	Anxa2/Myc/Apoe/Cfl1/Rraga/Cav2/Bcl2l11/Jun/Ppib/Phb2/Hyal2/Hspa8/Phb/Chd1/Rest/Psmc3/Dag1	17
GO:0010508	positive regulation of autophagy	23/1668	132/23355	5.78948e-05	0.000459559	0.000260815	Vdac1/Hmox1/Bag3/Bcl2l11/Xbp1/Ralb/Rab12/Ormdl3/Phb2/Sesn2/Hif1a/Gnai3/Map2k1/Atf6/Sh3glb1/Hmgb1/Plk2/Mtdh/Larp1/Trim27/Tmem59/Mapk3/Ddit3	23
GO:0030278	regulation of ossification	23/1668	132/23355	5.78948e-05	0.000459559	0.000260815	Ccn1/Wnt4/Gja1/Creb3l1/Tgfb1/Smad7/Mgp/Sox11/Pbx1/Bmp2/Ano6/Sgms2/Ltbp3/Bcl2/Rflnb/Hif1a/Ptpn11/Fbn2/Mapk3/Bmpr2/Mdk/Atp2b1/Dlk1	23
GO:0046697	decidualization	8/1668	21/23355	5.82926e-05	0.00046147	0.000261899	Junb/Cited2/Pla2g4a/Ptgs2/Il11ra1/Ctsl/Ctsb/Mapk3	8
GO:0060547	negative regulation of necrotic cell death	8/1668	21/23355	5.82926e-05	0.00046147	0.000261899	Cav1/Casp8/Cflar/Nupr1/Ybx3/Ripk1/Slc25a4/Ahr	8
GO:0071706	tumor necrosis factor superfamily cytokine production	28/1668	177/23355	5.89693e-05	0.000466121	0.000264539	Cyba/Clu/Hspb1/Axl/App/Thbs1/Mif/Igf1/Akap12/Tspo/Cd24a/Tnfrsf1a/Pik3r1/Zfp36/Psen2/Gstp1/Ly96/Gas6/Ripk1/Selenos/Mapkapk2/Errfi1/Dhx9/Ncl/Ptpn11/Jak2/Hmgb1/Trim27	28
GO:0009743	response to carbohydrate	31/1668	205/23355	5.90389e-05	0.000466121	0.000264539	Gpx1/Sox4/Thbs1/Sri/Igf1/Pck2/Tcf7l2/Rab34/Zfp36l1/Rac1/Xbp1/Kif5b/Casp3/Gas6/Egr1/Pim3/Stx4a/Oxct1/Sesn2/Zbed3/Hif1a/Ppp2ca/Vamp2/Sidt2/Grk2/Tra2b/Nfkb1/Ppp3ca/Map4k4/Rab11b/Hmgcr	31
GO:0032680	regulation of tumor necrosis factor production	27/1668	168/23355	5.9986e-05	0.000472329	0.000268062	Cyba/Clu/Hspb1/Axl/App/Thbs1/Mif/Igf1/Akap12/Tspo/Cd24a/Tnfrsf1a/Pik3r1/Zfp36/Gstp1/Ly96/Gas6/Ripk1/Selenos/Mapkapk2/Errfi1/Dhx9/Ncl/Ptpn11/Jak2/Hmgb1/Trim27	27
GO:0045834	positive regulation of lipid metabolic process	27/1668	168/23355	5.9986e-05	0.000472329	0.000268062	Ccn1/Wnt4/Apoe/App/Capn2/Igf2/Tgfb1/Igf1/Cdc42/Cd81/Dab2/Mid1ip1/Tcf7l2/Ldlr/Anxa1/Pla2g4a/Acsl5/Ptgs2/Rac1/Pdgfb/Akt1/Prkcd/Pnpla2/Stoml2/Por/Sh3glb1/Rdh10	27
GO:0062099	negative regulation of programmed necrotic cell death	7/1668	16/23355	6.02461e-05	0.000472341	0.000268069	Cav1/Casp8/Cflar/Nupr1/Ybx3/Ripk1/Slc25a4	7
GO:0098974	postsynaptic actin cytoskeleton organization	7/1668	16/23355	6.02461e-05	0.000472341	0.000268069	Actb/Dbn1/Actr3/Myh10/Arf1/Wasf2/Rock2	7
GO:0099188	postsynaptic cytoskeleton organization	7/1668	16/23355	6.02461e-05	0.000472341	0.000268069	Actb/Dbn1/Actr3/Myh10/Arf1/Wasf2/Rock2	7
GO:0051604	protein maturation	41/1668	303/23355	6.03091e-05	0.000472341	0.000268069	Serpinh1/Sox4/Myc/Capn2/Cpe/Thbs1/F3/Gsn/Casp8/Pgk1/Ctsz/Tspan5/Spcs1/Mmp14/Bag2/Ctsh/Myh9/Gm16286/H13/Psen2/Plat/Ece1/Pcsk6/Casp3/Pitrm1/Glrx5/Aph1a/Stub1/Ctnnd1/Fxn/Ctsl/Adam9/Timm17a/Furin/Cpxm1/Stoml2/Gcsh/Plgrkt/Ruvbl1/Pawr/Tmem59	41
GO:0006739	NADP metabolic process	11/1668	39/23355	6.17137e-05	0.000482056	0.000273583	Txnrd1/Pgam1/Trp53/Idh2/Tkt/Taldo1/Me1/Fdx1/Pgd/Me2/Prdx5	11
GO:0090049	regulation of cell migration involved in sprouting angiogenesis	11/1668	39/23355	6.17137e-05	0.000482056	0.000273583	Thbs1/Rhoa/Hmox1/Nrp1/Anxa1/Ptgs2/Vegfa/Hdac7/Plk2/Spred1/Klf4	11
GO:0006520	cellular amino acid metabolic process	35/1668	244/23355	6.23906e-05	0.000486051	0.00027585	Txnrd1/Phgdh/Mtap/Asns/Got1/Shmt2/Pycr2/Psat1/Ddah2/Atf4/Mri1/Hsd17b10/Nars/Azin1/Psph/Aldh18a1/Hmgcl/Ilvbl/Yars/Tars/Got2/Sars/Aars/Pycrl/Gart/Comt/Gars/Gcsh/Ctps/Glud1/Plod2/Ppat/Cars/Rars/Lars2	35
GO:0010466	negative regulation of peptidase activity	35/1668	244/23355	6.23906e-05	0.000486051	0.00027585	Serpinh1/Gpx1/Timp1/Gapdh/Cstb/App/Thbs1/Timp3/Serpinb6b/Igf1/Plaur/Bin1/Cd44/Cflar/Ptgs2/Cst8/Vegfa/Nr4a1/Lxn/Akt1/Serpinb6a/Gas6/Timp2/Serpinf1/Herpud1/Pebp1/Gpi1/Tmed10/Ddx3x/Gpc3/Grk2/Por/Cst3/Picalm/Klf4	35
GO:0043488	regulation of mRNA stability	20/1668	107/23355	6.25928e-05	0.000486336	0.000276011	Vim/Hnrnpa0/Ybx1/Pabpc4/Zfp36/Ptbp1/Zfp36l1/Vegfa/Samd4/Mapkapk2/Syncrip/Dhx9/Hnrnpu/Hnrnpd/Elavl1/Rock2/Hnrnpm/Zfp36l2/Larp1/Rc3h1	20
GO:1903707	negative regulation of hemopoiesis	20/1668	107/23355	6.25928e-05	0.000486336	0.000276011	Myc/Prdx2/Nme2/Hspb1/Runx1/Smad7/Cd44/Tmem176b/Trib1/Pik3r1/Tmem176a/Anxa1/Cdk6/Zfpm1/Tjp2/Nme1/Hspa9/Mdk/Rc3h1/Hmgb3	20
GO:0009749	response to glucose	29/1668	187/23355	6.35243e-05	0.000492922	0.000279749	Gpx1/Sox4/Thbs1/Sri/Igf1/Pck2/Tcf7l2/Rab34/Rac1/Xbp1/Kif5b/Casp3/Gas6/Egr1/Pim3/Stx4a/Oxct1/Sesn2/Zbed3/Hif1a/Ppp2ca/Vamp2/Sidt2/Grk2/Tra2b/Ppp3ca/Map4k4/Rab11b/Hmgcr	29
GO:0001836	release of cytochrome c from mitochondria	14/1668	60/23355	6.51108e-05	0.000503901	0.00028598	Gpx1/Lmna/Igf1/Plaur/Trp53/Bcl2l11/Akt1/Plscr3/Prelid1/Jun/Bcl2/Fxn/Fis1/Ghitm	14
GO:0030042	actin filament depolymerization	14/1668	60/23355	6.51108e-05	0.000503901	0.00028598	Tpm1/Cfl1/Gsn/Arpc2/Dstn/Mical2/Wdr1/Sptbn1/Capza2/Tmod3/Capzb/Add1/Capza1/Svil	14
GO:0060968	regulation of gene silencing	17/1668	83/23355	6.66195e-05	0.000513889	0.000291648	Tgfb1/Zfp36/Trp53/Limd1/Ago2/Ripk1/Eif4e2/Ncor1/Dhx9/Nfkb1/Map2k1/Ppp3ca/Elavl1/Eif4g1/Xpo5/Mier1/H1f0	17
GO:1903035	negative regulation of response to wounding	18/1668	91/23355	6.66638e-05	0.000513889	0.000291648	Anxa5/Anxa2/Wnt4/Phldb2/Apoe/Gja1/Thbs1/Cd24a/Rtn4/Cd9/Pdgfb/Pdgfa/Cers2/Prkcd/Tafa5/Hmgcr/Mdk/Slc12a2	18
GO:1903321	negative regulation of protein modification by small protein conjugation or removal	18/1668	91/23355	6.66638e-05	0.000513889	0.000291648	Sox4/Cav1/Sqstm1/Smad7/Tspo/Spry2/Bag2/Psen2/Akt1/Dnajb2/Hmg20b/Dnaja1/Rps3/Rela/Caml/Fyn/Ivns1abp/Nxn	18
GO:1903053	regulation of extracellular matrix organization	12/1668	46/23355	6.71375e-05	0.000516862	0.000293336	Ets1/Phldb2/Rgcc/Fscn1/Tnfrsf1a/Ddr1/Cflar/Aebp1/Bmp2/Phldb1/Efemp2/Dag1	12
GO:0019079	viral genome replication	21/1668	116/23355	6.75106e-05	0.000518067	0.00029402	Ifitm2/Plscr1/Pcbp1/Ifitm1/Ifitm3/Gas6/Ppib/Bst2/Bcl2/Hspa8/Ddx3x/Phb/Grk2/Rab5a/Rock2/Ppid/Resf1/Rad23a/Ddb1/Top2b/Larp1	21
GO:0043666	regulation of phosphoprotein phosphatase activity	13/1668	53/23355	6.78064e-05	0.000518067	0.00029402	Gnai2/Hsp90ab1/Ppp1r15a/Ppp2r2b/Fkbp1a/Ppp2ca/Ppp1r2/Slc39a10/Jak2/Rock2/Tiprl/Pawr/Mprip	13
GO:0010667	negative regulation of cardiac muscle cell apoptotic process	10/1668	33/23355	6.78232e-05	0.000518067	0.00029402	Nfe2l2/Cflar/Gata4/Trip10/Nupr1/Bcl2/Slc25a4/Hspa8/Jak2/Mdk	10
GO:0044319	wound healing, spreading of cells	10/1668	33/23355	6.78232e-05	0.000518067	0.00029402	Ccn1/Phldb2/Cd151/Flna/Cd44/Ddr1/Col5a1/Hbegf/Fermt2/Tor1a	10
GO:0090322	regulation of superoxide metabolic process	10/1668	33/23355	6.78232e-05	0.000518067	0.00029402	Cyba/App/Gnai2/Tgfb1/Nfe2l2/Gch1/Gstp1/Akt1/Prkcd/Gnai3	10
GO:0090505	epiboly involved in wound healing	10/1668	33/23355	6.78232e-05	0.000518067	0.00029402	Ccn1/Phldb2/Cd151/Flna/Cd44/Ddr1/Col5a1/Hbegf/Fermt2/Tor1a	10
GO:0060563	neuroepithelial cell differentiation	9/1668	27/23355	6.80737e-05	0.000518631	0.00029434	Cebpb/Sox4/Wnt4/Sox11/Bmp2/Bccip/Cdh2/Nfe2l1/Hes1	9
GO:1903319	positive regulation of protein maturation	9/1668	27/23355	6.80737e-05	0.000518631	0.00029434	Sox4/Gsn/Mmp14/Bag2/Myh9/Ctnnd1/Timm17a/Plgrkt/Ruvbl1	9
GO:0010951	negative regulation of endopeptidase activity	28/1668	179/23355	7.22134e-05	0.000548215	0.000311129	Serpinh1/Gpx1/Timp1/Gapdh/Thbs1/Timp3/Serpinb6b/Igf1/Plaur/Bin1/Cd44/Cflar/Ptgs2/Vegfa/Nr4a1/Akt1/Serpinb6a/Gas6/Timp2/Serpinf1/Herpud1/Gpi1/Tmed10/Ddx3x/Grk2/Por/Picalm/Klf4	28
GO:0000281	mitotic cytokinesis	15/1668	68/23355	7.233e-05	0.000548215	0.000311129	Rhoc/Cfl1/Rhoa/Rhob/Chmp4b/Cul7/Unc119/Myh10/Sptbn1/Chmp1b/Rab35/Arf1/Snx9/Rock2/Jtb	15
GO:0033209	tumor necrosis factor-mediated signaling pathway	15/1668	68/23355	7.233e-05	0.000548215	0.000311129	Krt18/Tnfrsf1a/Krt8/Trp53/Ext1/Gas6/Lims1/Ripk1/Tjp2/Actn4/Jak2/Rela/Traf4/Nfkbia/Txndc17	15
GO:0042440	pigment metabolic process	15/1668	68/23355	7.233e-05	0.000548215	0.000311129	Zeb2/Hmox1/Shmt2/Aprt/Atpif1/Blvrb/Pgrmc1/Bcl2/Fxn/Snx3/Gart/Cpox/Rapgef2/Tmem14c/Hmbs	15
GO:0009791	post-embryonic development	23/1668	134/23355	7.36295e-05	0.000557345	0.000316311	Gnas/Hmgn1/Meg3/Chst11/Tcf7l2/Heg1/Serp1/Schip1/Vegfa/Arid5b/Bcl2l11/Ago2/Atrx/Bcl2/Atf5/Ccdc47/Ndn/Inppl1/Ahr/Jak2/Klf4/Tiparp/Dlk1	23
GO:1903555	regulation of tumor necrosis factor superfamily cytokine production	27/1668	170/23355	7.3895e-05	0.000558635	0.000317043	Cyba/Clu/Hspb1/Axl/App/Thbs1/Mif/Igf1/Akap12/Tspo/Cd24a/Tnfrsf1a/Pik3r1/Zfp36/Gstp1/Ly96/Gas6/Ripk1/Selenos/Mapkapk2/Errfi1/Dhx9/Ncl/Ptpn11/Jak2/Hmgb1/Trim27	27
GO:0009266	response to temperature stimulus	26/1668	161/23355	7.50054e-05	0.0005663	0.000321394	Tgfb1i1/Pdcd6/Myof/Igf1/Hmox1/Rbm3/Hsp90ab1/Metrnl/Bag3/Lxn/Acadl/Aldh18a1/Il1r1/Pmp22/Stub1/Dnaja1/Ywhae/Rbbp7/Pdcl3/Dhx9/Thra/Irak1/Hsbp1/Nfe2l1/Pawr/Ier5	26
GO:0051656	establishment of organelle localization	50/1668	399/23355	7.60459e-05	0.00057342	0.000325434	Itgb1/Syne2/Cfl1/Gja1/Nectin2/Pdcd6/Cdc42/Hmox1/Ywhaz/Dync1i1/Spry2/Armcx3/Rab7/Tacc1/Myh9/Actr3/Vamp8/Ezr/Myo1c/Kif5b/Chmp4b/Map1b/Bccip/Dipk2a/Eif6/Zbed3/Myh10/Actr2/Kpnb1/Ripor1/Dctn2/Hif1a/Actn4/Ran/Rrs1/Tmed10/Chmp1b/Arf1/Hnrnpu/Ykt6/Sar1a/Map2k1/Tor1a/Tmed9/Tesk1/Rab11b/Bloc1s4/Map4/Hook3/Picalm	50
GO:2000045	regulation of G1/S transition of mitotic cell cycle	21/1668	117/23355	7.6821e-05	0.000578521	0.00032833	Ccnd2/Psme2/Sox4/Rgcc/Cdkn1a/Psme1/Trp53/Ccnd3/Anxa1/Adamts1/Akt1/Ripk1/Bcl2/Prmt2/Anp32b/Kank2/Ctdsp1/Ddx3x/Hacd1/Eif4g1/Klf4	21
GO:0046777	protein autophosphorylation	34/1668	237/23355	7.86746e-05	0.000591722	0.000335821	Cav1/Nme2/Ddr1/Camk2d/Pim1/Vegfa/Iqgap1/Rap2b/Pdgfb/Jun/Pim3/Ripk1/Pdgfa/Mapkapk2/Tnks1bp1/Ctnnd1/Prkcd/Prkx/Ppp2ca/Hspa8/Ddx3x/Peak1/Errfi1/Irak1/Taok3/Hspa9/Jak2/Csk/Tesk1/Clk1/Fgfr1/Fyn/Mapk3/Dapk3	34
GO:0043462	regulation of ATPase activity	14/1668	61/23355	7.90043e-05	0.000593442	0.000336797	Tpm1/Cnn3/Pfn1/Plscr1/Atpif1/Dbn1/Napa/Dnajb2/Ahsa2/Tor1aip2/Ahsa1/Dhx9/Hnrnpu/Atp1b1	14
GO:0060251	regulation of glial cell proliferation	11/1668	40/23355	7.96634e-05	0.000596866	0.000338741	Vim/Myc/Igf1/Tspo/Idh2/Sox11/Pmp22/Cers2/Prkci/Hes1/Ppp1cc	11
GO:0071634	regulation of transforming growth factor beta production	11/1668	40/23355	7.96634e-05	0.000596866	0.000338741	Thbs1/Cd24a/Hsp90ab1/Ptgs2/Gata6/Fkbp1a/Itgav/Hif1a/Furin/Laptm4b/Cd2ap	11
GO:0006403	RNA localization	28/1668	180/23355	7.97897e-05	0.000597051	0.000338846	Hnrnpa1/Hnrnpa3/Ybx1/Zfp36/Zfp36l1/Tomm20/Myo1c/Eif5a/Thoc7/Sfpq/Flot1/Eif6/Ran/Rrs1/Sidt2/Supt6/Dhx9/Hnrnpu/Exosc3/Sec13/Igf2bp2/Srsf3/Khdrbs1/Pabpn1/Srsf7/Rbm15b/Xpo5/Ddx19a	28
GO:0070661	leukocyte proliferation	45/1668	348/23355	8.15912e-05	0.000609754	0.000346055	Cebpb/Sdc4/Kitl/Wnt4/Cdkn1a/Clu/Prdx2/Gja1/Cd151/Igf2/Tgfb1/Msn/Mif/Igf1/Cd44/Cd81/Cd24a/Prnp/Trp53/Ccnd3/Anxa1/Slc7a1/Sox11/Lgals7/Gstp1/Casp3/Ndfip1/Fkbp1a/Twsg1/Bcl2/Clcf1/Prkcd/Prkar1a/Slc39a10/Pnp/Ahr/Ctps/Rps3/Igfbp2/Hes1/Fyn/Il6st/Pawr/Mapk3/Rc3h1	45
GO:0035296	regulation of tube diameter	26/1668	162/23355	8.33757e-05	0.000620991	0.000352432	Gpx1/F2r/Cav1/Apoe/Gja1/Rhoa/Acta2/Gch1/Ptgs2/Klf2/Scpep1/Ece1/Ext1/Pdgfb/Akt1/Arhgap42/Hif1a/Manf/Dusp5/Grk2/Rgs2/Map2k1/Ahr/Rock2/Bmpr2/Atp2b1	26
GO:0097746	blood vessel diameter maintenance	26/1668	162/23355	8.33757e-05	0.000620991	0.000352432	Gpx1/F2r/Cav1/Apoe/Gja1/Rhoa/Acta2/Gch1/Ptgs2/Klf2/Scpep1/Ece1/Ext1/Pdgfb/Akt1/Arhgap42/Hif1a/Manf/Dusp5/Grk2/Rgs2/Map2k1/Ahr/Rock2/Bmpr2/Atp2b1	26
GO:0035272	exocrine system development	13/1668	54/23355	8.35177e-05	0.000620991	0.000352432	Wls/Igf2/Igf1/Nrp1/Igsf3/Pdgfb/Xbp1/Twsg1/Pdgfa/Nfib/Ctnnd1/Fgfr1/Dag1	13
GO:0046902	regulation of mitochondrial membrane permeability	13/1668	54/23355	8.35177e-05	0.000620991	0.000352432	Ier3/Slc25a5/Hk2/Chchd10/Atpif1/Trp53/Bcl2l11/Bcl2/Alkbh7/Slc25a4/Acaa2/Sh3glb1/Vdac2	13
GO:0051147	regulation of muscle cell differentiation	24/1668	144/23355	8.40086e-05	0.000623851	0.000354056	Tmsb4x/Igf2/Ybx1/Tgfb1/Naca/Igf1/Ptbp1/Mmp14/Trip10/Ereg/Bmp2/Pdgfb/Xbp1/Eif5a/Bcl2/Slc25a4/Sik1/Supt6/Rgs2/Thra/Efnb2/Foxp1/Efemp2/Pin1	24
GO:0009746	response to hexose	29/1668	190/23355	8.50305e-05	0.000630643	0.00035791	Gpx1/Sox4/Thbs1/Sri/Igf1/Pck2/Tcf7l2/Rab34/Rac1/Xbp1/Kif5b/Casp3/Gas6/Egr1/Pim3/Stx4a/Oxct1/Sesn2/Zbed3/Hif1a/Ppp2ca/Vamp2/Sidt2/Grk2/Tra2b/Ppp3ca/Map4k4/Rab11b/Hmgcr	29
GO:0016485	protein processing	34/1668	238/23355	8.56106e-05	0.000634145	0.000359897	Myc/Capn2/Cpe/Thbs1/F3/Gsn/Casp8/Pgk1/Ctsz/Spcs1/Mmp14/Bag2/Ctsh/Myh9/H13/Psen2/Plat/Ece1/Pcsk6/Casp3/Pitrm1/Aph1a/Ctnnd1/Fxn/Ctsl/Adam9/Timm17a/Furin/Cpxm1/Stoml2/Plgrkt/Ruvbl1/Pawr/Tmem59	34
GO:0071800	podosome assembly	8/1668	22/23355	8.58781e-05	0.000634526	0.000360114	Msn/Gsn/Rhoa/Arpc2/Fscn1/Palld/Arhgef5/Asap1	8
GO:1903672	positive regulation of sprouting angiogenesis	8/1668	22/23355	8.58781e-05	0.000634526	0.000360114	S100a1/Itga5/Vegfa/Pkm/Jak1/Smad1/Hmgb1/Klf4	8
GO:0034394	protein localization to cell surface	15/1668	69/23355	8.63841e-05	0.000636458	0.000361211	Flna/Hsp90ab1/Ptprk/Tax1bp3/Akt1/Stx4a/Hnrnpk/Gga2/Vcl/Mesd/Leprot/Tor1a/Rab11b/Arf6/Picalm	15
GO:0046324	regulation of glucose import	15/1668	69/23355	8.63841e-05	0.000636458	0.000361211	Myc/Hk2/Mif/Igf1/Nfe2l2/Grb10/Akt1/Rap1a/Prkcd/Prkci/Gpc3/Grk2/Ptpn11/Stxbp3/Mef2a	15
GO:0030510	regulation of BMP signaling pathway	19/1668	101/23355	8.64647e-05	0.000636458	0.000361211	Ccn1/Cav1/Fst/Smad7/Fstl1/Tcf7l2/Htra1/Gata4/Itga3/Sox11/Gata6/Bambi/Twsg1/Gpc3/Skil/Hipk2/Hes1/Crim1/Bmpr2	19
GO:0030308	negative regulation of cell growth	30/1668	200/23355	8.95924e-05	0.000657832	0.000373341	Cdkn1a/Cfl1/Gja1/Tgfb1/Sema3e/Dab2/Nrp1/Rtn4/Trp53/Ifrd1/Ccdc85b/Actr3/Vgll4/Cdkn1b/Bcl2/Sema4b/Dnajb2/Sesn2/Rrad/Hyal2/Sertad1/Spag9/Ddx3x/Rbbp7/Phb/Sertad2/Rgs2/Sema6d/Foxp1/Bmpr2	30
GO:1990138	neuron projection extension	30/1668	200/23355	8.95924e-05	0.000657832	0.000373341	Itgb1/Tnfrsf12a/Apoe/Nrn1/Sema3e/Nrp1/Rtn4/Hsp90ab1/Ddr1/Ifrd1/Dbn1/Actr3/Vegfa/Iqgap1/Map1b/Sema4b/Cyfip1/Hnrnpk/Cttn/Fxn/Spag9/Vcl/Ndn/Eif4g2/Sema6d/Atp5g1/Smo/Sh3glb1/Picalm/Bmpr2	30
GO:0090504	epiboly	10/1668	34/23355	8.99653e-05	0.000658923	0.00037396	Ccn1/Phldb2/Cd151/Flna/Cd44/Ddr1/Col5a1/Hbegf/Fermt2/Tor1a	10
GO:0099563	modification of synaptic structure	10/1668	34/23355	8.99653e-05	0.000658923	0.00037396	Pfn1/Cfl1/Rhoa/Cdc42/Pgrmc1/Cyfip1/Myh10/Cttn/Gripap1/Rest	10
GO:0016197	endosomal transport	33/1668	229/23355	9.11169e-05	0.000665788	0.000377856	Cdc42/Ehd2/Tmem50a/Rab7/Arl4c/Chmp4b/Rhobtb3/Ubxn6/Arhgap1/Ehd4/Snx3/Vps37b/Spag9/Rab8a/Chmp1b/Rab35/Erc1/Snx9/Bet1l/Gripap1/Ykt6/Laptm4b/Snx6/Leprot/Vps36/Cltc/Rab11b/Ehd1/Arf6/Trim27/Picalm/Lamtor1/Abca1	33
GO:0022406	membrane docking	17/1668	85/23355	9.11293e-05	0.000665788	0.000377856	Rab7/Syde1/Psen2/Cav2/Vamp8/Ralb/Ncam1/Rab12/Stx4a/Ctbp2/Snx3/Vamp2/Rab8a/Ykt6/Exoc5/Rab8b/Stxbp3	17
GO:0035150	regulation of tube size	26/1668	163/23355	9.25728e-05	0.000675494	0.000383365	Gpx1/F2r/Cav1/Apoe/Gja1/Rhoa/Acta2/Gch1/Ptgs2/Klf2/Scpep1/Ece1/Ext1/Pdgfb/Akt1/Arhgap42/Hif1a/Manf/Dusp5/Grk2/Rgs2/Map2k1/Ahr/Rock2/Bmpr2/Atp2b1	26
GO:1903038	negative regulation of leukocyte cell-cell adhesion	23/1668	136/23355	9.30735e-05	0.000678305	0.00038496	Cebpb/Sdc4/Prdx2/Hspb1/Runx1/Tgfb1/Smad7/Cd44/Cd24a/Prnp/Anxa1/Lgals7/Dusp3/Gstp1/Akt1/Casp3/Ndfip1/Twsg1/Prkar1a/Pawr/Klf4/Mdk/Rc3h1	23
GO:0034284	response to monosaccharide	29/1668	191/23355	9.35343e-05	0.000680818	0.000386386	Gpx1/Sox4/Thbs1/Sri/Igf1/Pck2/Tcf7l2/Rab34/Rac1/Xbp1/Kif5b/Casp3/Gas6/Egr1/Pim3/Stx4a/Oxct1/Sesn2/Zbed3/Hif1a/Ppp2ca/Vamp2/Sidt2/Grk2/Tra2b/Ppp3ca/Map4k4/Rab11b/Hmgcr	29
GO:1902115	regulation of organelle assembly	30/1668	201/23355	9.82477e-05	0.000713358	0.000404854	Sdc4/Syne2/Msn/Gsn/Rhoa/Arpc2/Fscn1/Sdcbp/Sdc1/G3bp1/Nupr1/Ezr/Ralb/Chmp4b/Palld/Chmp1b/Fez2/Atxn2l/Hnrnpu/Ptprd/Sh3glb1/Ift20/Plk2/Tesk1/Arhgef5/Map4/Yap1/Atg3/Asap1/Phf23	30
GO:1905952	regulation of lipid localization	30/1668	201/23355	9.82477e-05	0.000713358	0.000404854	Anxa2/Itgb1/Cav1/Apoe/Runx1/Thbs1/Acsl4/Mif/Plin2/Dab2/Pla2g4a/Acsl5/Ldlrap1/Akt1/Prelid1/Itgav/Arl6ip5/Hilpda/Prkcd/Pnpla2/Furin/Fis1/Irak1/Ptpn11/Nus1/Ehd1/Nfkbia/Lamtor1/Abca1/Slc12a2	30
GO:0006612	protein targeting to membrane	21/1668	119/23355	9.89283e-05	0.000717413	0.000407155	Naca/Tcaf1/Arpc2/Prnp/Actr3/Myo1c/Chmp4b/Ssr3/Zdhhc12/Hras/Vps37b/Sec61g/Fis1/Zdhhc3/Sec61b/Sec61a1/Sec62/Rab8b/Fyn/Tram1/Srpr	21
GO:0007006	mitochondrial membrane organization	19/1668	102/23355	9.92413e-05	0.000718796	0.00040794	Ier3/Slc25a5/Myc/Hk2/Chchd10/Atpif1/Trp53/Bcl2l11/Bcl2/Alkbh7/Tomm40/Slc25a4/Acaa2/Ghitm/Tmem11/Timm10/Sh3glb1/Vdac2/Timm9	19
GO:0032781	positive regulation of ATPase activity	11/1668	41/23355	0.000101896	0.000733498	0.000416284	Tpm1/Pfn1/Plscr1/Napa/Dnajb2/Ahsa2/Tor1aip2/Ahsa1/Dhx9/Hnrnpu/Atp1b1	11
GO:0035307	positive regulation of protein dephosphorylation	11/1668	41/23355	0.000101896	0.000733498	0.000416284	Tgfb1/Hsp90ab1/Ptbp1/Ppp1r15a/Dlc1/Prkcd/Ppp2ca/Slc39a10/Jak2/Pawr/Pin1	11
GO:0038084	vascular endothelial growth factor signaling pathway	11/1668	41/23355	0.000101896	0.000733498	0.000416284	Cd63/Hspb1/Nrp1/Spry2/Cadm4/Vegfa/Pdgfb/Myo1c/Vegfb/Tcf4/Nus1	11
GO:0045022	early endosome to late endosome transport	11/1668	41/23355	0.000101896	0.000733498	0.000416284	Flna/Msn/Dab2/Rab7/Ezr/Snx3/Rab5a/Map2k1/Sh3glb1/Hook3/Mapk3	11
GO:0051693	actin filament capping	11/1668	41/23355	0.000101896	0.000733498	0.000416284	Tpm1/Cfl1/Gsn/Arpc2/Sptbn1/Capza2/Tmod3/Capzb/Add1/Capza1/Svil	11
GO:0010712	regulation of collagen metabolic process	13/1668	55/23355	0.000102283	0.000735387	0.000417356	Vim/Itgb1/Wnt4/F2r/Rgcc/Creb3l1/Tgfb1/Ccn2/Got1/Pdgfb/Rap1a/Errfi1/Prdx5	13
GO:0001889	liver development	22/1668	128/23355	0.000102467	0.000735805	0.000417593	Cebpb/Runx1/Meg3/Hmox1/Cited2/Pck2/Rtn4/Lsr/Anxa1/Cflar/Gata6/Xbp1/Lims1/Jun/Pkm/Man2a1/Ahr/Rela/Hes1/Arf6/Mdk/Hmbs	22
GO:0001678	cellular glucose homeostasis	26/1668	164/23355	0.000102667	0.000736141	0.000417783	Gpx1/Sox4/Hk2/Sri/Igf1/Pik3r1/Pck2/Tcf7l2/Rab34/Rac1/Xbp1/Kif5b/Gas6/Pim3/Stx4a/Oxct1/Hif1a/Ppp2ca/Sidt2/Grk2/Tra2b/Ppp3ca/Map4k4/Stxbp3/Rab11b/Hmgcr	26
GO:0061035	regulation of cartilage development	15/1668	70/23355	0.000102764	0.000736141	0.000417783	Ccn1/Tgfb1/Ccn2/Smad7/Bmp1/Maf/Loxl2/Bmp2/Ltbp3/Rflnb/Smad1/Por/Ptpn11/Rela/Mdk	15
GO:0009408	response to heat	18/1668	94/23355	0.000103603	0.000740343	0.000420169	Tgfb1i1/Pdcd6/Myof/Igf1/Hmox1/Hsp90ab1/Bag3/Il1r1/Pmp22/Stub1/Dnaja1/Ywhae/Rbbp7/Pdcl3/Dhx9/Irak1/Hsbp1/Ier5	18
GO:0072655	establishment of protein localization to mitochondrion	18/1668	94/23355	0.000103603	0.000740343	0.000420169	Hk2/Tomm5/Tspo/Ywhaz/Timm8a1/Atpif1/Bag3/Tomm20/Ppp2r2b/Akt1/Tomm40/Timm17a/Dnaja1/Fis1/Timm10/Sh3glb1/Timm9/Ddit3	18
GO:0072073	kidney epithelium development	24/1668	146/23355	0.000104959	0.000748217	0.000424637	Wwtr1/Wnt4/Myc/Tgfb1/Basp1/Smad7/Cd44/Pbx1/Vegfa/Bmp2/Ext1/Pdgfb/Bcl2/Kank2/Cat/Smad1/Lzts2/Gpc3/Efnb2/Smo/Hes1/Fgfr1/Yap1/Epcam	24
GO:1904950	negative regulation of establishment of protein localization	24/1668	146/23355	0.000104959	0.000748217	0.000424637	Anxa5/Txn1/F2r/Apoe/Midn/Anxa1/Idh2/Bag3/Cyp51/Ndfip1/Pim3/Erp29/Rangap1/Snx3/Ppp2ca/Dnaja1/Ube2g2/Hadh/Ppp3ca/Rest/Ptpn11/Csk/Map4k4/Hmgcr	24
GO:0032965	regulation of collagen biosynthetic process	12/1668	48/23355	0.000105207	0.000749071	0.000425122	Vim/Wnt4/F2r/Rgcc/Creb3l1/Tgfb1/Ccn2/Got1/Pdgfb/Rap1a/Errfi1/Prdx5	12
GO:0048844	artery morphogenesis	16/1668	78/23355	0.000106093	0.000751923	0.00042674	Sox4/Apoe/Smad7/Cited2/Nrp1/Col3a1/Rtn4/Ldlr/Vegfa/Fkbp10/Zmiz1/Efnb2/Hes1/Efemp2/Bmpr2/Mdk	16
GO:0072332	intrinsic apoptotic signaling pathway by p53 class mediator	16/1668	78/23355	0.000106093	0.000751923	0.00042674	Cdkn1a/Mif/Cd44/Trp53/Shisa5/Dyrk2/Nupr1/Phlda3/Hnrnpk/Pttg1ip/Mybbp1a/Hipk2/Rrp8/Trp53bp2/Sh3glb1/Ddit4	16
GO:1904029	regulation of cyclin-dependent protein kinase activity	16/1668	78/23355	0.000106093	0.000751923	0.00042674	Ccnd2/Actb/Rgcc/Cdkn1a/Hsp90ab1/Ccnd3/Pim1/Pdgfb/Akt1/Casp3/Cdkn1b/Bccip/Lats2/Ccnl1/Nr2f2/Cdkn1c	16
GO:0046323	glucose import	17/1668	86/23355	0.000106119	0.000751923	0.00042674	Myc/Hk2/Mif/Igf1/Nfe2l2/Grb10/Akt1/Rap1a/Sesn2/Slc2a1/Prkcd/Prkci/Gpc3/Grk2/Ptpn11/Stxbp3/Mef2a	17
GO:0099175	regulation of postsynapse organization	20/1668	111/23355	0.000106653	0.000754793	0.000428369	Apoe/Cfl1/App/Prnp/Arf4/Dbn1/Actr3/Chmp4b/Actr2/Hnrnpk/Hspa8/Cdh2/Rheb/Ptprd/Caprin1/Abhd17a/Tanc1/Fyn/Pdlim5/Ptprf	20
GO:1901890	positive regulation of cell junction assembly	21/1668	120/23355	0.000111965	0.000791435	0.000449165	S100a10/Sdc4/Wnt4/Cav1/Cfl1/Tpbg/Nrp1/Pik3r1/Epha2/Flrt2/Rac1/Actr3/Vegfa/Iqgap1/Lims1/Flot1/Fermt2/Adgrl2/Ptprd/Ptpn11/Map4k4	21
GO:0090288	negative regulation of cellular response to growth factor stimulus	19/1668	103/23355	0.000113656	0.000802419	0.000455399	Wnt4/Cav1/Creb3l1/Thbs1/Pdcd6/Smad7/Spry2/Nedd4/Tcf7l2/Htra1/Cadm4/Cflar/Bambi/Twsg1/Skil/Hipk2/Ptpn1/Crim1/Ptprf	19
GO:0006081	cellular aldehyde metabolic process	14/1668	63/23355	0.000114688	0.000808734	0.000458983	Aldoa/Tpi1/Wnt4/Esd/Dab2/Aldh2/Idh2/Tkt/Bmp2/Taldo1/Akr1a1/Rest/Glo1/Rdh10	14
GO:0030048	actin filament-based movement	22/1668	129/23355	0.000115333	0.000812307	0.00046101	Myl6/Tpm1/Cav1/Syne2/Parva/Flna/Sri/Gsn/Bin1/Acta2/Camk2d/Gata4/Dbn1/Myh9/Cacnb2/Myo1c/Myh10/Actn4/Wasf2/Atp1a1/Atp2a2/Pkp2	22
GO:0071322	cellular response to carbohydrate stimulus	25/1668	156/23355	0.000115934	0.000815567	0.000462861	Gpx1/Sox4/Sri/Igf1/Pck2/Tcf7l2/Rab34/Zfp36l1/Rac1/Xbp1/Kif5b/Gas6/Pim3/Stx4a/Oxct1/Hif1a/Ppp2ca/Sidt2/Grk2/Tra2b/Nfkb1/Ppp3ca/Map4k4/Rab11b/Hmgcr	25
GO:1990089	response to nerve growth factor	10/1668	35/23355	0.000117938	0.000827677	0.000469733	Akt1/Rap1a/Dync1li2/Rab35/Nfkb1/Rps3/Hes1/Ehd1/Arf6/Rapgef2	10
GO:1990090	cellular response to nerve growth factor stimulus	10/1668	35/23355	0.000117938	0.000827677	0.000469733	Akt1/Rap1a/Dync1li2/Rab35/Nfkb1/Rps3/Hes1/Ehd1/Arf6/Rapgef2	10
GO:0030032	lamellipodium assembly	15/1668	71/23355	0.000121785	0.000853659	0.000484479	Itgb1/Cfl1/Arpc2/Fscn1/Pik3r1/Epha2/Rac1/Actr3/Pmp22/Cyfip1/Actr2/Vcl/Wasf2/Nckap1/Capzb	15
GO:2000117	negative regulation of cysteine-type endopeptidase activity	17/1668	87/23355	0.000123229	0.000862302	0.000489384	Gpx1/Thbs1/Igf1/Plaur/Cd44/Cflar/Ptgs2/Vegfa/Nr4a1/Akt1/Gas6/Herpud1/Gpi1/Ddx3x/Grk2/Por/Klf4	17
GO:0034405	response to fluid shear stress	8/1668	23/23355	0.000123459	0.000862302	0.000489384	Cited2/Nfe2l2/Ptgs2/Klf2/Akt1/Xbp1/Klf4/Abca1	8
GO:0051156	glucose 6-phosphate metabolic process	8/1668	23/23355	0.000123459	0.000862302	0.000489384	Pgam1/Hk2/Trp53/Tkt/Taldo1/Gpi1/Nfe2l1/Pgd	8
GO:0030834	regulation of actin filament depolymerization	13/1668	56/23355	0.000124581	0.000869105	0.000493245	Tpm1/Cfl1/Gsn/Arpc2/Dstn/Wdr1/Sptbn1/Capza2/Tmod3/Capzb/Add1/Capza1/Svil	13
GO:0030511	positive regulation of transforming growth factor beta receptor signaling pathway	9/1668	29/23355	0.000127683	0.000888636	0.000504329	Tgfb1i1/Thbs1/Got1/Cited2/Dab2/Hsp90ab1/Sdcbp/Furin/Hipk2	9
GO:1903846	positive regulation of cellular response to transforming growth factor beta stimulus	9/1668	29/23355	0.000127683	0.000888636	0.000504329	Tgfb1i1/Thbs1/Got1/Cited2/Dab2/Hsp90ab1/Sdcbp/Furin/Hipk2	9
GO:0006937	regulation of muscle contraction	25/1668	157/23355	0.000128698	0.000893584	0.000507138	Cald1/F2r/Cav1/Sri/Rhoa/Ccn2/Smad7/Bin1/Anxa6/Gata4/Smtn/Ptgs2/Dbn1/Arhgap42/Ormdl3/Cttn/Grk2/Rgs2/Map2k1/Atp1a1/Atp1b1/Atp2a2/Pawr/Atp2b1/Pkp2	25
GO:0046390	ribose phosphate biosynthetic process	25/1668	157/23355	0.000128698	0.000893584	0.000507138	Aldoa/Myc/Nme2/Acsl4/Tgfb1/Aprt/Acsl5/Tkt/Slc25a13/Pkm/Pdha1/Nme1/Gart/Ak2/Atp5b/Map2k1/Stoml2/Guk1/Atic/Pnp/Atp5g1/Ctps/Prpsap1/Umps/Cmpk1	25
GO:0085029	extracellular matrix assembly	11/1668	42/23355	0.000129209	0.000895019	0.000507952	Phldb2/Rgcc/Tgfb1/Qsox1/Phldb1/Ramp2/Fkbp10/Ltbp3/Lamb1/Efemp2/Dag1	11
GO:0097237	cellular response to toxic substance	11/1668	42/23355	0.000129209	0.000895019	0.000507952	Prdx6/Gstm2/Prdx2/Esd/Nfe2l2/Aldh2/Akr1b8/Gch1/Pim1/Abcg2/Akr1a1	11
GO:0006110	regulation of glycolytic process	12/1668	49/23355	0.000130352	0.000900806	0.000511237	Ier3/Myc/App/Pgam1/Mif/Igf1/Nupr1/Zbtb7a/Eif6/Hif1a/Ncor1/Ddit4	12
GO:0033120	positive regulation of RNA splicing	12/1668	49/23355	0.000130352	0.000900806	0.000511237	Prdx6/Slc38a2/Rbm3/Pik3r1/Hnrnpk/Hspa8/Tra2b/Ncl/Srsf5/Zpr1/Dazap1/Sf3b4	12
GO:0048675	axon extension	23/1668	139/23355	0.000130836	0.00090309	0.000512532	Itgb1/Tnfrsf12a/Apoe/Sema3e/Nrp1/Rtn4/Hsp90ab1/Ifrd1/Dbn1/Actr3/Vegfa/Map1b/Sema4b/Cyfip1/Cttn/Fxn/Vcl/Ndn/Eif4g2/Sema6d/Atp5g1/Smo/Bmpr2	23
GO:0008361	regulation of cell size	31/1668	214/23355	0.000133027	0.000917139	0.000520506	Tnfrsf12a/Apoe/Cfl1/Rhoa/Sema3e/Nrp1/Rtn4/Hsp90ab1/Ifrd1/Rac1/Dbn1/Actr3/Vegfa/Slc12a4/Ano6/Cdk4/Akt1/Map1b/Sema4b/Cyfip1/Cttn/Fxn/Anxa7/Eif4g2/Akt1s1/Sema6d/Atp5g1/Ahr/Add1/Bmpr2/Slc12a2	31
GO:0042255	ribosome assembly	14/1668	64/23355	0.000137256	0.000944116	0.000535816	Rpl24/Sbds/C1qbp/Rps2/Eif6/Nip7/Rrs1/Ddx3x/Rpl6/Rpf2/Rsl24d1/Rplp0/Bop1/Nop2	14
GO:0006672	ceramide metabolic process	18/1668	96/23355	0.000137284	0.000944116	0.000535816	Ccn1/Plpp2/Plpp1/Elovl1/Sptssa/Degs1/Sgms2/Ormdl3/Cers2/Prkcd/Sgms1/Ugcg/B4galt3/B4galt5/Asah1/Cers5/Gm2a/Psap	18
GO:0038061	NIK/NF-kappaB signaling	20/1668	113/23355	0.000137583	0.000944116	0.000535816	App/Rhoa/Trip6/Tspan6/Litaf/Nfkb2/Akt1/Lims1/Phb2/Hdac7/Actn4/Ddx3x/Phb/Irak1/Rps3/Relb/Rela/Hmgb1/Traf4/Rc3h1	20
GO:0071346	cellular response to interferon-gamma	20/1668	113/23355	0.000137583	0.000944116	0.000535816	Vim/Gapdh/Gsn/Cdc42/Trp53/Flnb/Actr3/Vamp8/Cdc37/Myo1c/Kif5b/Actg1/Rab12/Stx4a/Zyx/Actr2/Syncrip/Jak2/Stxbp3/Dapk3	20
GO:0043161	proteasome-mediated ubiquitin-dependent protein catabolic process	50/1668	409/23355	0.000141046	0.000966749	0.000548661	Wwtr1/Cav1/Clu/Smad7/Spsb1/Trib1/Dab2/Nfe2l2/Nedd4/Psma7/Hsp90ab1/Cdc26/Sdcbp/Trib2/Psen2/Akt1/Ppp2cb/Psmb5/Man1a/Herpud1/Psmd7/Derl1/Pmp22/Selenos/Fbxo4/Dnajb2/Psmc5/Psmb3/Stub1/Psmd8/Kctd10/Csnk1e/Dda1/Tnfaip1/Ccdc47/Pcnp/Ube2g2/Sec61b/Rad23b/Amfr/Psma3/Psmd4/Caml/Plk2/Rad23a/Ddb1/Cdc27/Cd2ap/Ddit3/Znrf1	50
GO:0009144	purine nucleoside triphosphate metabolic process	17/1668	88/23355	0.000142706	0.000976987	0.000554472	Aldoa/Myc/Nme2/Tgfb1/Rhoa/Slc25a13/Pkm/Ran/Nme1/Gnai3/Ak2/Atp5b/Map2k1/Stoml2/Guk1/Pnp/Atp5g1	17
GO:0038034	signal transduction in absence of ligand	16/1668	80/23355	0.000145233	0.000980883	0.000556683	Kitl/Prdx2/Igf1/Bag3/Mcl1/Ctnna1/Bcl2l11/Ppp1ca/Ppp2r1a/Ripk1/Bcl2/Itgav/Itm2b/Fgfr1/Fyn/Dapk3	16
GO:0043154	negative regulation of cysteine-type endopeptidase activity involved in apoptotic process	16/1668	80/23355	0.000145233	0.000980883	0.000556683	Gpx1/Thbs1/Igf1/Plaur/Cd44/Cflar/Ptgs2/Vegfa/Nr4a1/Akt1/Gas6/Herpud1/Gpi1/Ddx3x/Por/Klf4	16
GO:0097192	extrinsic apoptotic signaling pathway in absence of ligand	16/1668	80/23355	0.000145233	0.000980883	0.000556683	Kitl/Prdx2/Igf1/Bag3/Mcl1/Ctnna1/Bcl2l11/Ppp1ca/Ppp2r1a/Ripk1/Bcl2/Itgav/Itm2b/Fgfr1/Fyn/Dapk3	16
GO:0046328	regulation of JNK cascade	22/1668	131/23355	0.000145434	0.000980883	0.000556683	Cdc42se1/App/Ccn2/Cdc42/Dusp3/Gstp1/Akt1/Lmnb1/Tpd52l1/Gadd45b/Ripk1/Hras/Ncor1/Dnaja1/Gadd45a/Gadd45g/Hipk3/Hipk2/Taok3/Map4k4/Traf4/Zmynd11	22
GO:0061008	hepaticobiliary system development	22/1668	131/23355	0.000145434	0.000980883	0.000556683	Cebpb/Runx1/Meg3/Hmox1/Cited2/Pck2/Rtn4/Lsr/Anxa1/Cflar/Gata6/Xbp1/Lims1/Jun/Pkm/Man2a1/Ahr/Rela/Hes1/Arf6/Mdk/Hmbs	22
GO:0061013	regulation of mRNA catabolic process	22/1668	131/23355	0.000145434	0.000980883	0.000556683	Vim/Hnrnpa0/Btg2/Ybx1/Pabpc4/Zfp36/Ptbp1/Zfp36l1/Vegfa/Samd4/Ago2/Mapkapk2/Syncrip/Dhx9/Hnrnpu/Hnrnpd/Elavl1/Rock2/Hnrnpm/Zfp36l2/Larp1/Rc3h1	22
GO:0032060	bleb assembly	6/1668	13/23355	0.000145613	0.000980883	0.000556683	Emp3/Prdx6/Emp1/Actr3/Ano6/Pmp22	6
GO:0032486	Rap protein signal transduction	6/1668	13/23355	0.000145613	0.000980883	0.000556683	Rap1b/Rap2b/Rap1a/Timp2/Plk2/Rapgef2	6
GO:0034350	regulation of glial cell apoptotic process	6/1668	13/23355	0.000145613	0.000980883	0.000556683	Igf1/Akap12/Gas6/Pmp22/Prkcd/Prkci	6
GO:0048711	positive regulation of astrocyte differentiation	6/1668	13/23355	0.000145613	0.000980883	0.000556683	Bin1/Actr3/Bmp2/Clcf1/Hes1/Il6st	6
GO:0071679	commissural neuron axon guidance	6/1668	13/23355	0.000145613	0.000980883	0.000556683	Nrp1/Vegfa/Ncam1/Nfib/Smo/Dag1	6
GO:0097201	negative regulation of transcription from RNA polymerase II promoter in response to stress	6/1668	13/23355	0.000145613	0.000980883	0.000556683	Tmbim6/Cited2/Bag3/Ppp1r15a/Jun/Nfe2l1	6
GO:1901163	regulation of trophoblast cell migration	6/1668	13/23355	0.000145613	0.000980883	0.000556683	Timp1/Gja1/Syde1/Vegfa/C1qbp/Ago2	6
GO:1905666	regulation of protein localization to endosome	6/1668	13/23355	0.000145613	0.000980883	0.000556683	Msn/Vegfa/Ezr/Ankrd13a/Rock2/Abhd17a	6
GO:0000188	inactivation of MAPK activity	7/1668	18/23355	0.000147577	0.000989575	0.000561616	Cav1/Dusp6/Dusp4/Dusp3/Dusp1/Dusp5/Spred1	7
GO:0046184	aldehyde biosynthetic process	7/1668	18/23355	0.000147577	0.000989575	0.000561616	Aldoa/Tpi1/Wnt4/Dab2/Tkt/Bmp2/Rest	7
GO:0090594	inflammatory response to wounding	7/1668	18/23355	0.000147577	0.000989575	0.000561616	Timp1/F2r/Cd44/Hmox1/Cd24a/Hif1a/Mdk	7
GO:1903019	negative regulation of glycoprotein metabolic process	7/1668	18/23355	0.000147577	0.000989575	0.000561616	Itm2c/Itm2a/Hbegf/Ago2/Itm2b/Cst3/Tmem59	7
GO:1902106	negative regulation of leukocyte differentiation	19/1668	105/23355	0.000148116	0.000992058	0.000563025	Myc/Prdx2/Nme2/Hspb1/Runx1/Smad7/Cd44/Tmem176b/Trib1/Pik3r1/Tmem176a/Anxa1/Cdk6/Zfpm1/Tjp2/Nme1/Mdk/Rc3h1/Hmgb3	19
GO:1902745	positive regulation of lamellipodium organization	10/1668	36/23355	0.000152916	0.00102304	0.000580606	Cfl1/Arpc2/Fscn1/Pik3r1/Rac1/Actr3/Cyfip1/Actr2/Wasf2/Nckap1	10
GO:0001892	embryonic placenta development	20/1668	114/23355	0.000155825	0.00104013	0.00059031	Junb/Xist/Cebpb/Ccn1/Igf2/Cited2/Krt8/Zfp36l1/Syde1/Pdgfb/Akt1/Itgav/Hs6st1/Hif1a/Grb2/Map2k1/Tmed2/Hes1/Nr2f2/Cdkn1c	20
GO:0031398	positive regulation of protein ubiquitination	20/1668	114/23355	0.000155825	0.00104013	0.00059031	Cav1/Pdcd6/Smad7/Trib1/Trib2/Bcl10/Rps2/Ndfip1/Fkbp1a/Derl1/Fbxo4/Dnajb2/Stub1/Rassf1/Pttg1ip/Ddx3x/Nsmce3/Ube2n/Pin1/Phf23	20
GO:0098754	detoxification	12/1668	50/23355	0.000160471	0.00106993	0.00060722	Prdx6/Gstm2/Prdx2/Esd/Nfe2l2/Aldh2/Akr1b8/Gch1/Pim1/Abcg2/Akr1a1/Abcc1	12
GO:0003298	physiological muscle hypertrophy	11/1668	43/23355	0.000162511	0.00107499	0.00061009	Igf1/Camk2d/Gata4/Trip10/Sorbs2/Slc25a4/Rgs2/Map2k4/Foxp1/Pdlim5/Pin1	11
GO:0003301	physiological cardiac muscle hypertrophy	11/1668	43/23355	0.000162511	0.00107499	0.00061009	Igf1/Camk2d/Gata4/Trip10/Sorbs2/Slc25a4/Rgs2/Map2k4/Foxp1/Pdlim5/Pin1	11
GO:0042771	intrinsic apoptotic signaling pathway in response to DNA damage by p53 class mediator	11/1668	43/23355	0.000162511	0.00107499	0.00061009	Cdkn1a/Mif/Cd44/Trp53/Shisa5/Dyrk2/Nupr1/Phlda3/Hnrnpk/Hipk2/Ddit4	11
GO:0055023	positive regulation of cardiac muscle tissue growth	11/1668	43/23355	0.000162511	0.00107499	0.00061009	Igf1/Zfpm2/Gata4/Trip10/Pim1/Gata6/Ncam1/Slc25a4/Fgfr1/Yap1/Pin1	11
GO:0061049	cell growth involved in cardiac muscle cell development	11/1668	43/23355	0.000162511	0.00107499	0.00061009	Igf1/Camk2d/Gata4/Trip10/Sorbs2/Slc25a4/Rgs2/Map2k4/Foxp1/Pdlim5/Pin1	11
GO:0098927	vesicle-mediated transport between endosomal compartments	11/1668	43/23355	0.000162511	0.00107499	0.00061009	Flna/Msn/Dab2/Rab7/Ezr/Snx3/Rab5a/Map2k1/Sh3glb1/Hook3/Mapk3	11
GO:1903170	negative regulation of calcium ion transmembrane transport	11/1668	43/23355	0.000162511	0.00107499	0.00061009	Vdac1/Tgfb1/Sri/Bin1/Akt1/Rrad/Gsto1/1810037I17Rik/Ppp2ca/Ywhae/Ahr	11
GO:0051224	negative regulation of protein transport	23/1668	141/23355	0.000163031	0.00107722	0.000611354	Anxa5/Txn1/F2r/Apoe/Midn/Anxa1/Idh2/Bag3/Cyp51/Ndfip1/Pim3/Erp29/Rangap1/Snx3/Ppp2ca/Ube2g2/Hadh/Ppp3ca/Rest/Ptpn11/Csk/Map4k4/Hmgcr	23
GO:0019080	viral gene expression	14/1668	65/23355	0.000163566	0.00107954	0.000612672	Pfn1/Zfp36/Spcs1/Ptbp1/Ifitm3/Jun/Eif3f/Dhx9/Chd1/Rest/Eif3b/Mcts1/Psmc3/Trim27	14
GO:0032368	regulation of lipid transport	26/1668	169/23355	0.000169412	0.00111687	0.000633857	Anxa2/Itgb1/Cav1/Apoe/Runx1/Thbs1/Acsl4/Mif/Dab2/Pla2g4a/Acsl5/Ldlrap1/Akt1/Prelid1/Itgav/Arl6ip5/Prkcd/Furin/Fis1/Irak1/Ptpn11/Nus1/Nfkbia/Lamtor1/Abca1/Slc12a2	26
GO:0000470	maturation of LSU-rRNA	9/1668	30/23355	0.000170907	0.0011242	0.000638018	Eif6/Nhp2/Ftsj3/Rsl1d1/Nifk/Rpf2/Mak16/Bop1/Nop2	9
GO:0035162	embryonic hemopoiesis	9/1668	30/23355	0.000170907	0.0011242	0.000638018	Kitl/Runx1/Pbx1/Atf4/Vegfa/Zfpm1/Hif1a/Ahr/Ldb1	9
GO:0031954	positive regulation of protein autophosphorylation	8/1668	24/23355	0.000173637	0.00113706	0.000645318	Vegfa/Iqgap1/Rap2b/Pdgfb/Pdgfa/Tnks1bp1/Ctnnd1/Ddx3x	8
GO:0097062	dendritic spine maintenance	8/1668	24/23355	0.000173637	0.00113706	0.000645318	Apoe/Cfl1/App/Prnp/Itga3/Cttn/Tanc1/Fyn	8
GO:1902683	regulation of receptor localization to synapse	8/1668	24/23355	0.000173637	0.00113706	0.000645318	Gpc4/Dbn1/Rap1a/Hras/Zdhhc3/Gripap1/Map2k1/Dag1	8
GO:1903055	positive regulation of extracellular matrix organization	8/1668	24/23355	0.000173637	0.00113706	0.000645318	Phldb2/Rgcc/Fscn1/Cflar/Bmp2/Phldb1/Efemp2/Dag1	8
GO:0043401	steroid hormone mediated signaling pathway	20/1668	115/23355	0.000176164	0.00115232	0.000653981	Sgk1/Rhoa/Igf1/Dab2/Lbh/Abhd2/Klf9/Hmga2/Ywhah/Zmiz1/Zbtb7a/Phb2/Prmt2/Kank2/Ncor1/Dnaja1/Phb/Jak2/Fkbp4/Yap1	20
GO:0009913	epidermal cell differentiation	29/1668	198/23355	0.000177743	0.00116136	0.00065911	Fosl2/Nme2/Maff/Sprr1a/Zfp36/Epha2/Anxa1/Flnb/Zfp36l1/Ptgs2/Rac1/Gata6/Casp3/Palld/Clic4/Ugcg/Slc4a7/Errfi1/Asah1/Map2k1/Lats2/Triobp/Rest/Rock2/Hes1/Fgfr1/Yap1/Klf4/Psap	29
GO:0072006	nephron development	24/1668	151/23355	0.000179002	0.00116829	0.00066304	Wwtr1/Wnt4/Myc/Tgfb1/Basp1/Nid1/Cd44/Cflar/Itga3/Pbx1/Vegfa/Bmp2/Ext1/Pdgfb/Egr1/Bcl2/Ctnnd1/Lzts2/Gpc3/Ahr/Sec61a1/Smo/Hes1/Yap1	24
GO:0007611	learning or memory	40/1668	308/23355	0.000180047	0.00117356	0.000666033	Ccnd2/Sgk1/Itgb1/Vdac1/Apoe/App/Btg2/Igf2/Igf1/B2m/Itga5/Tpbg/Prnp/Ldlr/Arf4/Gatm/Ptgs2/Itga3/Psen2/Aff2/Pgrmc1/Casp3/Jun/Egr1/Ncam1/Serpinf1/Arl6ip5/Hif1a/Ric8a/Comt/Lamb1/Paip2/Thra/Tanc1/Ift20/Plk2/Gm2a/Picalm/Hmgcr/Mdk	40
GO:0055013	cardiac muscle cell development	18/1668	98/23355	0.000180209	0.00117356	0.000666033	Lmna/Igf1/Cxadr/Camk2d/Gata4/Trip10/Vegfa/Sorbs2/Fhl2/Myh10/Slc25a4/Rgs2/Map2k4/Hnrnpu/Foxp1/Pdlim5/Pin1/Mef2a	18
GO:0051168	nuclear export	23/1668	142/23355	0.000181616	0.00118141	0.000670488	Txn1/Tgfb1/Tcf7l2/Bag3/Ifi27/Gas6/Eif5a/Thoc7/Eif6/Rangap1/Ran/Rrs1/Ywhae/Supt6/Dhx9/Srsf3/Hspa9/Khdrbs1/Ptpn11/Pabpn1/Rbm15b/Xpo5/Ddx19a	23
GO:0070265	necrotic cell death	13/1668	58/23355	0.000181964	0.00118236	0.00067103	Slc6a6/Cav1/Casp8/Tspo/Trp53/Cflar/Nupr1/Ybx3/Ripk1/Alkbh7/Slc25a4/Asah1/Ahr	13
GO:1903131	mononuclear cell differentiation	55/1668	468/23355	0.000189596	0.00122967	0.00069788	Cebpb/Sox4/Wnt4/Lgals1/Myc/Prdx2/Hspb1/Axl/Runx1/Tgfb1/Rhoa/Smad7/Cd44/B2m/Tmem176b/Cd24a/Pik3r1/Tmem176a/Trp53/Anxa1/Mmp14/Zfp36l1/Cmtm7/Itm2a/Vegfa/Xbp1/Prelid1/Gas6/Jun/Egr1/Ndfip1/Zmiz1/Zbtb7a/Cdk6/Bcl2/Kdelr1/Clcf1/Tpd52/Il11ra1/Lgals8/Ctsl/Ncor1/Hdac7/Zbtb1/Gadd45g/Jmjd6/Pnp/Ahr/Relb/Zfp36l2/Foxp1/Psap/Mdk/Rc3h1/Hmgb3	55
GO:0043547	positive regulation of GTPase activity	32/1668	228/23355	0.000189755	0.00122967	0.00069788	S100a10/Itgb1/Gnas/Wnt4/F2r/F11r/Bin1/Epha2/Rgs10/Cav2/Tax1bp3/Arhgap42/Rap1a/Lims1/Itga6/Rsu1/Arhgap29/Fermt2/Rangap1/Rhog/Hras/Snx9/Pip5k1a/Map2k1/Usp6nl/Tbc1d1/Map4k4/Arhgef5/Rapgef2/Picalm/Pin1/Asap1	32
GO:1903312	negative regulation of mRNA metabolic process	17/1668	90/23355	0.000189873	0.00122967	0.00069788	Hnrnpa0/Ybx1/Zfp36/Ptbp1/Vegfa/C1qbp/Mapkapk2/Hnrnpk/Syncrip/Ptbp3/Tra2b/Dhx9/Hnrnpu/Hnrnpd/Elavl1/Srsf7/Larp1	17
GO:1901800	positive regulation of proteasomal protein catabolic process	19/1668	107/23355	0.00019144	0.00123846	0.000702864	Cav1/Clu/Smad7/Trib1/Dab2/Bag2/Trib2/Psen2/Nupr1/Akt1/Xbp1/Herpud1/Dnajb2/Stub1/Csnk1e/Dda1/Rnft1/Plk2/Rad23a	19
GO:0016358	dendrite development	40/1668	309/23355	0.000192868	0.00124632	0.00070733	Sgk1/Itgb1/Apoe/Cfl1/App/Acsl4/Rhoa/Cdc42/Tpbg/Nrp1/Nedd4/Sdc2/Arf4/Rac1/Dbn1/Actr3/Iqgap1/Ywhah/Cul7/Map1b/Cyfip1/Actr2/Hnrnpk/Arf1/Eif4g2/Ptprd/Ppp3ca/Caprin1/Rock2/Trappc4/Sh3glb1/Plk2/Fyn/Arf6/Rapgef2/Pdlim5/Picalm/Mef2a/Asap1/Ptprf	40
GO:0006694	steroid biosynthetic process	25/1668	161/23355	0.000193169	0.0012469	0.000707653	Wnt4/Apoe/Igf2/Igf1/Tspo/Dab2/Msmo1/Pbx1/Igfbp7/Bmp2/Cyp51/Hsd17b10/Tecr/Egr1/Fdx1/Hsd17b12/Asah1/Nfkb1/Sf1/Por/Atp1a1/Rest/Sqle/Hmgcs1/Hmgcr	25
GO:0048524	positive regulation of viral process	14/1668	66/23355	0.000194118	0.00125027	0.000709571	Pfn1/Lgals1/Axl/Rab7/Cav2/Chmp4b/Vps37b/Ddx3x/Dhx9/Ppid/Rad23a/Ddb1/Top2b/Larp1	14
GO:0090398	cellular senescence	14/1668	66/23355	0.000194118	0.00125027	0.000709571	Cav1/Cdkn1a/Ybx1/B2m/Trp53/Hmga2/Cdk6/Prkcd/Hras/Map2k1/Rsl1d1/Plk2/Eef1e1/Pawr	14
GO:0071514	genetic imprinting	10/1668	37/23355	0.000196237	0.00125668	0.000713206	Xist/H19/Gnas/Meg3/Airn/Kcnq1ot1/Zfp57/Ndn/Arid4a/Cdkn1c	10
GO:0097242	amyloid-beta clearance	10/1668	37/23355	0.000196237	0.00125668	0.000713206	Clu/Apoe/App/Ldlr/Cyp51/Rab5a/Cltc/Rab11b/Picalm/Hmgcr	10
GO:0031663	lipopolysaccharide-mediated signaling pathway	12/1668	51/23355	0.000196343	0.00125668	0.000713206	Prdx2/Tgfb1/Mif/Trib1/Irak2/Bcl10/Ly96/Akt1/Irak1/Mtdh/Nfkbia/Mapk3	12
GO:0048255	mRNA stabilization	12/1668	51/23355	0.000196343	0.00125668	0.000713206	Hnrnpa0/Ybx1/Zfp36/Ptbp1/Vegfa/Mapkapk2/Syncrip/Dhx9/Hnrnpu/Hnrnpd/Elavl1/Larp1	12
GO:1903018	regulation of glycoprotein metabolic process	12/1668	51/23355	0.000196343	0.00125668	0.000713206	Itm2c/Soat1/Igf1/Tcf7l2/Itm2a/Hbegf/Ago2/Bcl2/Itm2b/Cst3/Pawr/Tmem59	12
GO:0009199	ribonucleoside triphosphate metabolic process	16/1668	82/23355	0.000196396	0.00125668	0.000713206	Aldoa/Myc/Nme2/Tgfb1/Rhoa/Slc25a13/Pkm/Ran/Nme1/Gnai3/Atp5b/Map2k1/Stoml2/Pnp/Atp5g1/Ctps	16
GO:0019221	cytokine-mediated signaling pathway	46/1668	372/23355	0.00019662	0.00125674	0.000713242	Ifitm2/Klf6/Cav1/Ifnar2/Axl/F3/Krt18/Il10rb/Ghr/Cd24a/Tnfrsf1a/Krt8/Ifngr2/Trp53/Irak2/Ereg/Ifitm1/Ext1/Ifitm3/Cdc37/Pdgfb/Akt1/Gas6/Lims1/Egr1/Il1r1/Fkbp1a/Ripk1/Tjp2/Prmt2/Jak1/Il13ra1/Il11ra1/Hif1a/Actn4/Ugcg/Irak1/Jak2/Rela/Traf4/Yap1/Il6st/Nfkbia/Mapk3/Txndc17/Ptprf	46
GO:0000079	regulation of cyclin-dependent protein serine/threonine kinase activity	15/1668	74/23355	0.000198358	0.0012651	0.000717985	Ccnd2/Actb/Rgcc/Cdkn1a/Ccnd3/Pim1/Pdgfb/Akt1/Casp3/Cdkn1b/Bccip/Lats2/Ccnl1/Nr2f2/Cdkn1c	15
GO:0014743	regulation of muscle hypertrophy	15/1668	74/23355	0.000198358	0.0012651	0.000717985	Lmna/Igf1/Tnfrsf1a/Camk2d/Trip10/Ece1/Igfbp5/Slc25a4/Errfi1/Rgs2/Ppp3ca/Rock2/Foxp1/Pin1/Mef2a	15
GO:0046651	lymphocyte proliferation	41/1668	320/23355	0.000201649	0.00128469	0.000729104	Cebpb/Sdc4/Wnt4/Cdkn1a/Prdx2/Gja1/Cd151/Igf2/Tgfb1/Msn/Mif/Igf1/Cd44/Cd81/Cd24a/Prnp/Trp53/Ccnd3/Anxa1/Slc7a1/Sox11/Lgals7/Casp3/Ndfip1/Fkbp1a/Twsg1/Bcl2/Clcf1/Prkcd/Prkar1a/Slc39a10/Pnp/Ahr/Ctps/Rps3/Igfbp2/Hes1/Fyn/Il6st/Pawr/Rc3h1	41
GO:0006611	protein export from nucleus	21/1668	125/23355	0.000202706	0.00128935	0.000731748	Txn1/Tgfb1/Tcf7l2/Bag3/Ifi27/Gas6/Eif5a/Thoc7/Eif6/Rangap1/Ran/Rrs1/Ywhae/Supt6/Srsf3/Hspa9/Ptpn11/Pabpn1/Rbm15b/Xpo5/Ddx19a	21
GO:0016601	Rac protein signal transduction	11/1668	44/23355	0.000202819	0.00128935	0.000731748	Rtn4/Camk2d/Cadm4/Rac1/Cyfip1/Rhog/Wasf2/Nckap1/Nisch/Arf6/Arhgap17	11
GO:0046889	positive regulation of lipid biosynthetic process	18/1668	99/23355	0.000205769	0.00130387	0.00073999	Ccn1/Wnt4/Apoe/Capn2/Igf2/Igf1/Dab2/Mid1ip1/Tcf7l2/Ldlr/Anxa1/Pla2g4a/Acsl5/Ptgs2/Akt1/Prkcd/Por/Rdh10	18
GO:0060395	SMAD protein signal transduction	18/1668	99/23355	0.000205769	0.00130387	0.00073999	Vim/Wwtr1/Meg3/Tgfb1/Smad7/Dab2/Gata4/Inha/Rbpms/Bmp2/Fam89b/Fos/Jun/Zmiz1/Sptbn1/Smad1/Hipk2/Jak2	18
GO:0070585	protein localization to mitochondrion	18/1668	99/23355	0.000205769	0.00130387	0.00073999	Hk2/Tomm5/Tspo/Ywhaz/Timm8a1/Atpif1/Bag3/Tomm20/Ppp2r2b/Akt1/Tomm40/Timm17a/Dnaja1/Fis1/Timm10/Sh3glb1/Timm9/Ddit3	18
GO:0007568	aging	34/1668	249/23355	0.000207491	0.00131336	0.000745375	Cav1/Lmna/Cdkn1a/Apoe/App/Ybx1/Meg3/Mif/B2m/Prnp/Trp53/Serp1/Hmga2/Akt1/Ncam1/Zmiz1/Cdk6/Bcl2/Pmp22/Fbxo4/Hyal2/Prkcd/Hras/Grb2/Map2k1/Rsl1d1/Plk2/Eef1e1/Cisd2/Top2b/Pawr/Mapk3/Picalm/Cdkn1c	34
GO:0009141	nucleoside triphosphate metabolic process	19/1668	108/23355	0.000216996	0.00137205	0.000778681	Aldoa/Myc/Nme2/Tgfb1/Rhoa/Slc25a13/Pkm/Ran/Nme1/Gnai3/Ak2/Atp5b/Map2k1/Stoml2/Guk1/Pnp/Atp5g1/Ctps/Cmpk1	19
GO:0043388	positive regulation of DNA binding	13/1668	59/23355	0.000218299	0.00137768	0.000781875	Txn1/Myc/Tgfb1/Igf1/Plaur/Nme1/Edf1/Hipk3/Hipk2/Jak2/Hes1/Klf4/H1f0	13
GO:0006869	lipid transport	52/1668	438/23355	0.000218355	0.00137768	0.000781875	Anxa2/Itgb1/Cav1/Apoe/Soat1/Gja1/Runx1/Thbs1/Acsl4/Lrrc8c/Mif/Plin2/Tspo/Dab2/Plscr1/Sigmar1/Ldlr/Anxa1/Pla2g4a/Acsl5/Ano6/Ldlrap1/Akt1/Fabp5/Plscr3/Prelid1/Lrp10/Slc25a13/Itgav/Gramd1a/Arl6ip5/Pitpna/Slc2a1/Npc2/Prkcd/Got2/Spns1/Furin/Ugcg/Fis1/Abcc1/Irak1/Ptpn11/Pitpnb/Nus1/Hdlbp/Nfkbia/Gm2a/Psap/Lamtor1/Abca1/Slc12a2	52
GO:0010801	negative regulation of peptidyl-threonine phosphorylation	7/1668	19/23355	0.000219291	0.00138062	0.000783545	Smad7/Spry2/Cadm4/Grk2/Eif4g1/Ddit4/Spred1	7
GO:2000641	regulation of early endosome to late endosome transport	7/1668	19/23355	0.000219291	0.00138062	0.000783545	Msn/Dab2/Ezr/Snx3/Map2k1/Sh3glb1/Mapk3	7
GO:1903900	regulation of viral life cycle	24/1668	153/23355	0.000219687	0.00138163	0.000784118	Ifitm2/Lgals1/Axl/Nectin2/Gsn/Plscr1/Cav2/Trim35/Ly6e/Ifitm1/Ifitm3/Chmp4b/Bst2/Bcl2/Snx3/Vps37b/Ddx3x/Ppid/Resf1/Rad23a/Ddb1/Top2b/Larp1/Trim27	24
GO:0030216	keratinocyte differentiation	20/1668	117/23355	0.00022395	0.00140543	0.000797628	Fosl2/Nme2/Sprr1a/Zfp36/Epha2/Anxa1/Flnb/Zfp36l1/Ptgs2/Casp3/Palld/Clic4/Ugcg/Errfi1/Asah1/Map2k1/Lats2/Rock2/Yap1/Psap	20
GO:0032874	positive regulation of stress-activated MAPK cascade	20/1668	117/23355	0.00022395	0.00140543	0.000797628	App/Ccn2/Cdc42/Prmt1/Vegfa/Bmp2/Lmnb1/Tpd52l1/Gadd45b/Ripk1/Rell1/Arl6ip5/Hras/Gadd45a/Gadd45g/Hipk2/Taok3/Map4k4/Traf4/Hmgcr	20
GO:0032967	positive regulation of collagen biosynthetic process	9/1668	31/23355	0.000225657	0.00141159	0.000801121	Vim/Wnt4/F2r/Rgcc/Creb3l1/Tgfb1/Ccn2/Pdgfb/Prdx5	9
GO:0061036	positive regulation of cartilage development	9/1668	31/23355	0.000225657	0.00141159	0.000801121	Ccn1/Smad7/Bmp1/Loxl2/Bmp2/Smad1/Por/Rela/Mdk	9
GO:1904738	vascular associated smooth muscle cell migration	9/1668	31/23355	0.000225657	0.00141159	0.000801121	Rhoa/Nfe2l2/Grb10/Iqgap1/Adamts1/Pdgfb/Igfbp5/Tafa5/Smo	9
GO:0030509	BMP signaling pathway	26/1668	172/23355	0.000225892	0.00141159	0.000801121	Ccn1/Cav1/Fst/Tgfb1/Smad7/Fstl1/Tcf7l2/Htra1/Gata4/Itga3/Sox11/Gata6/Bmp2/Ext1/Egr1/Bambi/Twsg1/Smad1/Gpc3/Skil/Hipk2/Rgmb/Hes1/Crim1/Mapk3/Bmpr2	26
GO:0008286	insulin receptor signaling pathway	21/1668	126/23355	0.000227149	0.00141793	0.00080472	Eif4ebp1/Gnai2/Igf2/Ybx1/Ptpre/Pik3r1/Ccnd3/Cav2/Grb10/Cdk4/Akt1/Bcar1/Prkcd/Grb2/Baiap2l1/Inppl1/Srsf3/Ptpn11/Rela/Ptpn1/Ptprf	21
GO:0042541	hemoglobin biosynthetic process	6/1668	14/23355	0.000239424	0.00147892	0.000839334	Prmt1/Inha/Snx3/Hif1a/Klf4/Ldb1	6
GO:0042983	amyloid precursor protein biosynthetic process	6/1668	14/23355	0.000239424	0.00147892	0.000839334	Itm2c/Soat1/Itm2a/Ago2/Itm2b/Pawr	6
GO:0042984	regulation of amyloid precursor protein biosynthetic process	6/1668	14/23355	0.000239424	0.00147892	0.000839334	Itm2c/Soat1/Itm2a/Ago2/Itm2b/Pawr	6
GO:0045898	regulation of RNA polymerase II transcription preinitiation complex assembly	6/1668	14/23355	0.000239424	0.00147892	0.000839334	Trp53/Psmc5/Thra/Ahr/Psmc4/Psmc3	6
GO:0061450	trophoblast cell migration	6/1668	14/23355	0.000239424	0.00147892	0.000839334	Timp1/Gja1/Syde1/Vegfa/C1qbp/Ago2	6
GO:0071850	mitotic cell cycle arrest	6/1668	14/23355	0.000239424	0.00147892	0.000839334	Rgcc/Cdkn1a/Trp53/Cdkn1b/Gadd45a/Gadd45gip1	6
GO:1905906	regulation of amyloid fibril formation	6/1668	14/23355	0.000239424	0.00147892	0.000839334	Clu/Apoe/App/Ldlr/Hspg2/Pfdn4	6
GO:0010954	positive regulation of protein processing	8/1668	25/23355	0.000239437	0.00147892	0.000839334	Gsn/Mmp14/Bag2/Myh9/Ctnnd1/Timm17a/Plgrkt/Ruvbl1	8
GO:0035024	negative regulation of Rho protein signal transduction	8/1668	25/23355	0.000239437	0.00147892	0.000839334	Itgb1/Heg1/Itga3/Arhgap42/Dlc1/Ripor1/Kctd10/Tnfaip1	8
GO:2000737	negative regulation of stem cell differentiation	8/1668	25/23355	0.000239437	0.00147892	0.000839334	Nfe2l2/Lbh/Hnrnpu/Rest/Hspa9/Zfp36l2/Hes1/Yap1	8
GO:0019218	regulation of steroid metabolic process	19/1668	109/23355	0.000245487	0.00151311	0.000858737	Wnt4/Apoe/Igf2/Igf1/Tspo/Dab2/Ldlr/Igfbp7/Bmp2/Acadl/Egr1/Stub1/Asah1/Nfkb1/Sf1/Por/Atp1a1/Rest/Lamtor1	19
GO:1903426	regulation of reactive oxygen species biosynthetic process	19/1668	109/23355	0.000245487	0.00151311	0.000858737	Cyba/Cav1/Clu/App/Rhoa/Igf1/Tspo/Ddah2/Cflar/Ptgs2/Rac1/Klf2/Akt1/Eef1a1/Atp5g1/Jak2/Rock2/Fyn/Klf4	19
GO:0032943	mononuclear cell proliferation	41/1668	323/23355	0.000246054	0.00151343	0.000858918	Cebpb/Sdc4/Wnt4/Cdkn1a/Prdx2/Gja1/Cd151/Igf2/Tgfb1/Msn/Mif/Igf1/Cd44/Cd81/Cd24a/Prnp/Trp53/Ccnd3/Anxa1/Slc7a1/Sox11/Lgals7/Casp3/Ndfip1/Fkbp1a/Twsg1/Bcl2/Clcf1/Prkcd/Prkar1a/Slc39a10/Pnp/Ahr/Ctps/Rps3/Igfbp2/Hes1/Fyn/Il6st/Pawr/Rc3h1	41
GO:0050863	regulation of T cell activation	41/1668	323/23355	0.000246054	0.00151343	0.000858918	Cebpb/Sdc4/Sox4/Lgals1/Cav1/Prdx2/Hspb1/Runx1/Igf2/Tgfb1/Rhoa/Igf1/Smad7/Cd44/Cd81/Cd24a/Prnp/Anxa1/Slc7a1/Lgals7/Dusp3/Bcl10/Xbp1/Casp3/Prelid1/Ndfip1/Zmiz1/Twsg1/Lgals8/Zbtb1/Prkar1a/Efnb2/Pnp/Rps3/Igfbp2/Csk/Hes1/Il6st/Pawr/Mdk/Rc3h1	41
GO:1903531	negative regulation of secretion by cell	26/1668	173/23355	0.000248121	0.00152454	0.000865228	Anxa5/F2r/Apoe/Gja1/Acsl4/Gnai2/Hmox1/Midn/Tnfrsf1a/Rab7/Rap1b/Anxa1/Idh2/Inha/Vamp8/Cyp51/Rap1a/Pim3/Erp29/Hadh/Ppp3ca/Rest/Ptpn11/Map4k4/Stxbp3/Hmgcr	26
GO:0043624	cellular protein complex disassembly	23/1668	145/23355	0.000249094	0.00152733	0.000866807	Tpm1/Sgk1/Cfl1/Gsn/Arpc2/Mid1ip1/Dstn/Mical2/Wdr1/Eif5a/Map1b/Napa/Sptbn1/Gspt1/Etf1/Hspa8/Capza2/Tmod3/Capzb/Add1/Nes/Capza1/Svil	23
GO:0071333	cellular response to glucose stimulus	23/1668	145/23355	0.000249094	0.00152733	0.000866807	Gpx1/Sox4/Sri/Igf1/Pck2/Tcf7l2/Rab34/Rac1/Xbp1/Kif5b/Gas6/Pim3/Stx4a/Oxct1/Hif1a/Ppp2ca/Sidt2/Grk2/Tra2b/Ppp3ca/Map4k4/Rab11b/Hmgcr	23
GO:0060674	placenta blood vessel development	10/1668	38/23355	0.000249412	0.00152768	0.000867009	Junb/Ccn1/Fosl1/Syde1/Akt1/Hs6st1/Map2k1/Tmed2/Hes1/Nr2f2	10
GO:0006509	membrane protein ectodomain proteolysis	11/1668	45/23355	0.000251275	0.00153749	0.000872575	Timp1/Apoe/App/Timp3/Myh9/Psen2/Timp2/Aph1a/Adam9/Snx9/Dag1	11
GO:2000177	regulation of neural precursor cell proliferation	20/1668	118/23355	0.000251847	0.00153939	0.000873651	Btg2/Gnai2/Flna/Tgfb1/Rhoa/Igf1/Ctsz/Cd24a/Trp53/Kctd11/Adgrg1/Vegfa/Ctnna1/Lims1/Rsu1/Smarca1/Hif1a/Cdh2/Smo/Mdk	20
GO:0010977	negative regulation of neuron projection development	25/1668	164/23355	0.000258869	0.00157902	0.000896145	Vim/Itm2c/Lgals1/Apoe/Flna/Rhoa/Dpysl3/Sema3e/B2m/Dab2/Ctsz/Nrp1/Rtn4/Ifrd1/Actr3/Pmp22/Sema4b/Cers2/Efnb2/Sema6d/Inppl1/Map4k4/Hes1/Dync1i2/Arf6	25
GO:0031214	biomineral tissue development	25/1668	164/23355	0.000258869	0.00157902	0.000896145	Cebpb/Ccn1/Wnt4/Gja1/Tgfb1/Igf1/Tcf7l2/Mgp/Ptgs2/Sbds/Atf4/Bmp2/Ano6/Sgms2/Gas6/Ltbp3/Rflnb/Hif1a/Col1a1/Hacd1/Gpc3/Fbn2/Bmpr2/Atp2b1/Dlk1	25
GO:0042446	hormone biosynthetic process	13/1668	60/23355	0.00026067	0.00158671	0.000900509	Wnt4/Igf2/Igf1/Dab2/Stc2/Bmp2/Egr1/Fdx1/Hif1a/Nfkb1/Por/Atp1a1/Rest	13
GO:0071156	regulation of cell cycle arrest	13/1668	60/23355	0.00026067	0.00158671	0.000900509	Sox4/Rgcc/Cdkn1a/Tgfb1/Mif/Bin1/Hsp90ab1/Trp53/Gata6/Cdk4/Rassf1/Mybbp1a/Rrp8	13
GO:0042306	regulation of protein import into nucleus	15/1668	76/23355	0.000269974	0.00163793	0.000929578	Flna/Tgfb1/Tnfrsf1a/Pik3r1/Hsp90ab1/Bag3/Ptgs2/Xbp1/Hyal2/Prkcd/Ppp2ca/Ran/Jak2/Smo/Zpr1	15
GO:0050810	regulation of steroid biosynthetic process	15/1668	76/23355	0.000269974	0.00163793	0.000929578	Wnt4/Apoe/Igf2/Igf1/Tspo/Dab2/Igfbp7/Bmp2/Egr1/Asah1/Nfkb1/Sf1/Por/Atp1a1/Rest	15
GO:0046513	ceramide biosynthetic process	14/1668	68/23355	0.0002702	0.00163793	0.000929578	Ccn1/Elovl1/Sptssa/Degs1/Sgms2/Ormdl3/Cers2/Prkcd/Sgms1/Ugcg/B4galt3/B4galt5/Asah1/Cers5	14
GO:2001244	positive regulation of intrinsic apoptotic signaling pathway	14/1668	68/23355	0.0002702	0.00163793	0.000929578	Cav1/Clu/Plscr1/Trp53/Mcl1/Serinc3/Nupr1/Bcl2l11/Sfpq/Fis1/Skil/Rps3/Sh3glb1/Ddit3	14
GO:0050866	negative regulation of cell activation	30/1668	213/23355	0.000278609	0.00168716	0.000957519	Cebpb/Sdc4/Apoe/Prdx2/Hspb1/Axl/Runx1/Tgfb1/Smad7/Cd44/Hmox1/Cd24a/Prnp/Ldlr/Anxa1/Sox11/Cd9/Lgals7/Dusp3/Pdgfb/Casp3/Ndfip1/Twsg1/Pdgfa/Prkcd/Prkar1a/Pawr/Mdk/Rc3h1/Hmgb3	30
GO:0006665	sphingolipid metabolic process	22/1668	137/23355	0.000281448	0.0017026	0.00096628	Ccn1/Plpp2/Plpp1/Elovl1/Sptssa/Degs1/Serinc3/Sgms2/Tecr/Ormdl3/Cers2/Prkcd/Sgms1/Ugcg/B4galt3/Hacd1/B4galt5/Asah1/Cers5/Serinc1/Gm2a/Psap	22
GO:0018107	peptidyl-threonine phosphorylation	20/1668	119/23355	0.00028274	0.0017069	0.000968721	App/Tgfb1/Smad7/Spry2/Camk2d/Cadm4/Dyrk2/Akt1/Bcl2/Tnks1bp1/Prkcd/Grk2/Map2k1/Hipk3/Hipk2/Rock2/Eif4g1/Clk1/Ddit4/Spred1	20
GO:0070304	positive regulation of stress-activated protein kinase signaling cascade	20/1668	119/23355	0.00028274	0.0017069	0.000968721	App/Ccn2/Cdc42/Prmt1/Vegfa/Bmp2/Lmnb1/Tpd52l1/Gadd45b/Ripk1/Rell1/Arl6ip5/Hras/Gadd45a/Gadd45g/Hipk2/Taok3/Map4k4/Traf4/Hmgcr	20
GO:0061640	cytoskeleton-dependent cytokinesis	17/1668	93/23355	0.000285966	0.0017246	0.000978767	Rhoc/Cfl1/Rhoa/Rhob/Actr3/Chmp4b/Cul7/Unc119/Myh10/Sptbn1/Actr2/Chmp1b/Rab35/Arf1/Snx9/Rock2/Jtb	17
GO:0042168	heme metabolic process	9/1668	32/23355	0.000294202	0.00177064	0.00100489	Hmox1/Atpif1/Blvrb/Pgrmc1/Fxn/Snx3/Cpox/Tmem14c/Hmbs	9
GO:0051497	negative regulation of stress fiber assembly	9/1668	32/23355	0.000294202	0.00177064	0.00100489	Pfn1/Phldb2/F11r/Pik3r1/Dlc1/Arhgap28/Kank2/Wasf2/Kank3	9
GO:0036503	ERAD pathway	18/1668	102/23355	0.000302377	0.00181612	0.00103071	Cav1/Usp25/Rcn3/H13/Sdf2/Man1a/Herpud1/Derl1/Selenos/Dnajb2/Ubxn6/Stub1/Ccdc47/Ube2g2/Sec61b/Tor1a/Amfr/Rnft1	18
GO:1901989	positive regulation of cell cycle phase transition	18/1668	102/23355	0.000302377	0.00181612	0.00103071	Ccnd2/Rgcc/App/Tgfb1/Camk2d/Ccnd3/Anxa1/Pbx1/Adamts1/Cdk4/Akt1/Lmnb1/Phb2/Anp32b/Ddx3x/Tmod3/Eif4g1/Cdc27	18
GO:0071331	cellular response to hexose stimulus	23/1668	147/23355	0.000305531	0.00183319	0.00104039	Gpx1/Sox4/Sri/Igf1/Pck2/Tcf7l2/Rab34/Rac1/Xbp1/Kif5b/Gas6/Pim3/Stx4a/Oxct1/Hif1a/Ppp2ca/Sidt2/Grk2/Tra2b/Ppp3ca/Map4k4/Rab11b/Hmgcr	23
GO:0006904	vesicle docking involved in exocytosis	11/1668	46/23355	0.000309147	0.00184171	0.00104523	Syde1/Ralb/Ncam1/Rab12/Stx4a/Ctbp2/Vamp2/Rab8a/Ykt6/Rab8b/Stxbp3	11
GO:0010559	regulation of glycoprotein biosynthetic process	11/1668	46/23355	0.000309147	0.00184171	0.00104523	Itm2c/Soat1/Igf1/Tcf7l2/Itm2a/Hbegf/Ago2/Bcl2/Itm2b/Pawr/Tmem59	11
GO:0032873	negative regulation of stress-activated MAPK cascade	11/1668	46/23355	0.000309147	0.00184171	0.00104523	Cdc42se1/Dusp3/Gstp1/Ezr/Akt1/Ncor1/Dusp1/Dnaja1/Hipk3/Taok3/Zmynd11	11
GO:0050856	regulation of T cell receptor signaling pathway	11/1668	46/23355	0.000309147	0.00184171	0.00104523	Nectin2/Cd81/Prnp/Dusp3/Bcl10/Ezr/Elf1/Rps3/Rela/Pawr/Rc3h1	11
GO:0060421	positive regulation of heart growth	11/1668	46/23355	0.000309147	0.00184171	0.00104523	Igf1/Zfpm2/Gata4/Trip10/Pim1/Gata6/Ncam1/Slc25a4/Fgfr1/Yap1/Pin1	11
GO:0070303	negative regulation of stress-activated protein kinase signaling cascade	11/1668	46/23355	0.000309147	0.00184171	0.00104523	Cdc42se1/Dusp3/Gstp1/Ezr/Akt1/Ncor1/Dusp1/Dnaja1/Hipk3/Taok3/Zmynd11	11
GO:0090199	regulation of release of cytochrome c from mitochondria	11/1668	46/23355	0.000309147	0.00184171	0.00104523	Gpx1/Lmna/Igf1/Plaur/Trp53/Bcl2l11/Akt1/Plscr3/Prelid1/Fxn/Ghitm	11
GO:0002011	morphogenesis of an epithelial sheet	13/1668	61/23355	0.000309871	0.00184416	0.00104662	Ccn1/Phldb2/Cd151/Flna/Cd44/Ddr1/Col5a1/Sox11/Hbegf/Fermt2/Map3k1/Tor1a/Dag1	13
GO:0110148	biomineralization	25/1668	166/23355	0.000312966	0.00186069	0.001056	Cebpb/Ccn1/Wnt4/Gja1/Tgfb1/Igf1/Tcf7l2/Mgp/Ptgs2/Sbds/Atf4/Bmp2/Ano6/Sgms2/Gas6/Ltbp3/Rflnb/Hif1a/Col1a1/Hacd1/Gpc3/Fbn2/Bmpr2/Atp2b1/Dlk1	25
GO:0030521	androgen receptor signaling pathway	10/1668	39/23355	0.000314136	0.00186144	0.00105643	Rhoa/Igf1/Dab2/Zmiz1/Zbtb7a/Prmt2/Ncor1/Dnaja1/Phb/Fkbp4	10
GO:0033144	negative regulation of intracellular steroid hormone receptor signaling pathway	10/1668	39/23355	0.000314136	0.00186144	0.00105643	Rhoa/Igf1/Dab2/Lbh/Hmga2/Zbtb7a/Phb2/Kank2/Ncor1/Phb	10
GO:2000008	regulation of protein localization to cell surface	10/1668	39/23355	0.000314136	0.00186144	0.00105643	Hsp90ab1/Tax1bp3/Akt1/Stx4a/Hnrnpk/Leprot/Tor1a/Rab11b/Arf6/Picalm	10
GO:0090201	negative regulation of release of cytochrome c from mitochondria	7/1668	20/23355	0.000316644	0.00186144	0.00105643	Gpx1/Lmna/Igf1/Akt1/Prelid1/Fxn/Ghitm	7
GO:1902004	positive regulation of amyloid-beta formation	7/1668	20/23355	0.000316644	0.00186144	0.00105643	Clu/Apoe/Casp3/Csnk1e/Rock2/Rela/Picalm	7
GO:1902430	negative regulation of amyloid-beta formation	7/1668	20/23355	0.000316644	0.00186144	0.00105643	Clu/Apoe/Igf1/Bin1/Prnp/Rtn4/Pin1	7
GO:0051592	response to calcium ion	21/1668	129/23355	0.00031669	0.00186144	0.00105643	Anxa5/Junb/Cav1/App/Thbs1/Pdcd6/Pla2g4a/Iqgap1/Fos/S100a16/Jun/Slc25a13/Adam9/Clic4/Anxa7/Jund/Hnrnpd/Anxa11/Ppp3ca/Add1/Mef2a	21
GO:0060048	cardiac muscle contraction	21/1668	129/23355	0.00031669	0.00186144	0.00105643	Tpm1/Cav1/Map2k3/Flna/Sri/Gsn/Ccn2/Smad7/Bin1/Camk2d/Gata4/Smtn/Psen2/Cacnb2/Vegfb/Grk2/Rgs2/Atp1a1/Atp1b1/Atp2a2/Pkp2	21
GO:0090090	negative regulation of canonical Wnt signaling pathway	21/1668	129/23355	0.00031669	0.00186144	0.00105643	Tle5/Wwtr1/Cav1/Apoe/App/Dab2/Tcf7l2/G3bp1/Limd1/Egr1/Tle3/Mcc/Ctnnd1/Lzts2/Cdh2/Gpc3/Lats2/Amfr/Ruvbl2/Mdk/Ddit3	21
GO:0006816	calcium ion transport	50/1668	423/23355	0.000316717	0.00186144	0.00105643	Ahnak/Cyba/F2r/Cav1/Vdac1/Gja1/Gnai2/Tgfb1/Sri/Rhoa/S100a1/Igf1/Ccn2/Tspo/Bin1/Tmbim6/Creb3/Prnp/Anxa6/Camk2d/Stc2/Ptgs2/Psen2/Ano6/Orai1/Pdgfb/Ramp2/Akt1/Cacnb2/Gas6/Fkbp1a/Bcl2/Itgav/Rrad/Gsto1/1810037I17Rik/Ppp2ca/Ywhae/Stoml2/Ppp3ca/Atp1b1/Ahr/Hes1/Tmem165/Fyn/Trim27/Atp2a2/Pawr/Atp2b1/Ddit3	50
GO:0043487	regulation of RNA stability	20/1668	120/23355	0.000316895	0.00186144	0.00105643	Vim/Hnrnpa0/Ybx1/Pabpc4/Zfp36/Ptbp1/Zfp36l1/Vegfa/Samd4/Mapkapk2/Syncrip/Dhx9/Hnrnpu/Hnrnpd/Elavl1/Rock2/Hnrnpm/Zfp36l2/Larp1/Rc3h1	20
GO:0048259	regulation of receptor-mediated endocytosis	20/1668	120/23355	0.000316895	0.00186144	0.00105643	Anxa2/Cd63/Clu/App/B2m/Dab2/Nedd4/Sdcbp/Vegfa/Ldlrap1/Ankrd13a/Unc119/Itgav/Flot1/Hnrnpk/Ppp3r1/Arf1/Efnb2/Cd2ap/Picalm	20
GO:1902993	positive regulation of amyloid precursor protein catabolic process	8/1668	26/23355	0.000324323	0.00190317	0.00108011	Clu/Apoe/App/Casp3/Csnk1e/Rock2/Rela/Picalm	8
GO:0045685	regulation of glial cell differentiation	17/1668	94/23355	0.000326228	0.00190872	0.00108326	Tgfb1/Bin1/Rtn4/Tcf7l2/Ldlr/Actr3/Bmp2/Hmga2/Wdr1/Clcf1/Atf5/Rheb/Rela/Hes1/Il6st/Mdk/Dag1	17
GO:0001824	blastocyst development	24/1668	157/23355	0.000326243	0.00190872	0.00108326	Junb/Capn2/Cmtm3/Igf1/Cited2/Rtn4/Tm4sf1/Lpar6/Sbds/Hbegf/Furin/Bnip2/Supt6/Skil/Lats2/Atp1b1/Psmc4/Zpr1/Arhgdig/Rtf1/Yap1/Psmc3/Nop2/Klf4	24
GO:0002221	pattern recognition receptor signaling pathway	24/1668	157/23355	0.000326243	0.00190872	0.00108326	Cyba/Cav1/App/Rtn4/Tspan6/Irak2/C1qbp/Bcl10/Ly96/Gramd4/Colec12/Phb2/Flot1/Mapkapk2/Ddx3x/Phb/Irak1/Rela/Hmgb1/Erbin/Zcchc3/Arf6/Riok3/Nfkbia	24
GO:0098727	maintenance of cell number	26/1668	176/23355	0.000326861	0.00191043	0.00108423	Tpt1/Sox4/Myc/Igf1/Lbh/Tcf7l2/Loxl2/Hmga2/Tead1/Ss18/Gnl3/Cdh2/Rest/Elavl1/Wdr43/Smo/Zfp36l2/Hes1/Fgfr1/Hook3/Rtf1/Yap1/Klf4/Stag2/Ldb1/Eif4e	26
GO:0060348	bone development	32/1668	235/23355	0.000329896	0.00192625	0.00109321	Sparc/Serpinh1/Anxa2/Gnas/Gja1/Thbs1/Rhoa/Pls3/Igf1/Cited2/Anxa6/Trp53/Mmp14/Sbds/Bmp2/Ano6/Ext1/Hspg2/Ppib/Ltbp3/Zfpm1/Pdgfa/Tjp2/Rflnb/Smad1/Col1a1/Wasf2/Nab2/Nab1/Por/Inppl1/Ptpn11	32
GO:0030010	establishment of cell polarity	23/1668	148/23355	0.000337747	0.00196818	0.00111701	Itgb1/Lmna/Cfl1/Gja1/Msn/Gsn/Rhoa/Amotl2/Fscn1/Spry2/Hsp90ab1/Rap1b/Amotl1/Myh9/Fam89b/Map1b/Bccip/Prkci/Ift20/Hes1/Cyth3/Map4/Arf6	23
GO:0071326	cellular response to monosaccharide stimulus	23/1668	148/23355	0.000337747	0.00196818	0.00111701	Gpx1/Sox4/Sri/Igf1/Pck2/Tcf7l2/Rab34/Rac1/Xbp1/Kif5b/Gas6/Pim3/Stx4a/Oxct1/Hif1a/Ppp2ca/Sidt2/Grk2/Tra2b/Ppp3ca/Map4k4/Rab11b/Hmgcr	23
GO:0006995	cellular response to nitrogen starvation	5/1668	10/23355	0.000343313	0.00198291	0.00112537	Gabarapl1/Gabarap/Map1lc3b/Map1lc3a/Gabarapl2	5
GO:0043562	cellular response to nitrogen levels	5/1668	10/23355	0.000343313	0.00198291	0.00112537	Gabarapl1/Gabarap/Map1lc3b/Map1lc3a/Gabarapl2	5
GO:0045472	response to ether	5/1668	10/23355	0.000343313	0.00198291	0.00112537	Arpc2/Cdk4/Hnrnpd/Foxp1/Larp1	5
GO:0061684	chaperone-mediated autophagy	5/1668	10/23355	0.000343313	0.00198291	0.00112537	Bag3/Stub1/Lamp2/Hspa8/Ctsa	5
GO:0072321	chaperone-mediated protein transport	5/1668	10/23355	0.000343313	0.00198291	0.00112537	Timm8a1/Hspa8/Tor1a/Timm10/Timm9	5
GO:0090269	fibroblast growth factor production	5/1668	10/23355	0.000343313	0.00198291	0.00112537	Rgcc/Heg1/Ptgs2/Rock2/Fgfr1	5
GO:0090270	regulation of fibroblast growth factor production	5/1668	10/23355	0.000343313	0.00198291	0.00112537	Rgcc/Heg1/Ptgs2/Rock2/Fgfr1	5
GO:1902746	regulation of lens fiber cell differentiation	5/1668	10/23355	0.000343313	0.00198291	0.00112537	Zeb2/Spry2/Cdkn1b/Spred1/Cdkn1c	5
GO:1902946	protein localization to early endosome	5/1668	10/23355	0.000343313	0.00198291	0.00112537	Msn/Nrp1/Vegfa/Ezr/Rock2	5
GO:0071887	leukocyte apoptotic process	22/1668	139/23355	0.000346829	0.00199958	0.00113482	Kitl/Myc/Axl/Mif/Casp8/Cd44/Cd24a/Trp53/Anxa1/Bcl10/Bcl2l11/Akt1/Prelid1/Gas6/Ripk1/Ormdl3/Selenos/Kdelr1/Hif1a/Slc39a10/Pnp/Rapgef2	22
GO:0048708	astrocyte differentiation	16/1668	86/23355	0.000347111	0.00199958	0.00113482	Vim/App/Bin1/Ldlr/Actr3/Bmp2/Hmga2/Clcf1/Atf5/Map2k1/Ptpn11/Smo/Hes1/Il6st/Mapk3/Nfix	16
GO:0006360	transcription by RNA polymerase I	12/1668	54/23355	0.00034756	0.00199958	0.00113482	Cavin1/Flna/Ppp1r15a/Atf4/Polr2l/Tcof1/Ncl/Ubtf/Cd3eap/Wdr43/Lyar/Pwp1	12
GO:0072091	regulation of stem cell proliferation	12/1668	54/23355	0.00034756	0.00199958	0.00113482	Kitl/Gja1/Zfp36l1/Pim1/Sox11/Hmga2/Ltbp3/Fermt2/Hnrnpu/Fgfr1/Yap1/Epcam	12
GO:0043087	regulation of GTPase activity	40/1668	318/23355	0.000350816	0.00201633	0.00114433	S100a10/Itgb1/Gnas/Wnt4/F2r/F11r/Bin1/Spry2/Epha2/Rgs10/Cav2/Iqgap1/Tax1bp3/Arhgap42/Rap1a/Lims1/Plxnb2/Itga6/Rsu1/Arhgap29/Fermt2/Arhgap1/Rangap1/Rhog/Hras/Ripor1/Snx9/Pip5k1a/Map2k1/Usp6nl/Tbc1d1/Map4k4/Tmed2/Arhgef5/Pecam1/Rapgef2/Picalm/Pin1/Fgd1/Asap1	40
GO:0030282	bone mineralization	20/1668	121/23355	0.000354597	0.00203607	0.00115554	Ccn1/Wnt4/Gja1/Igf1/Tcf7l2/Mgp/Ptgs2/Sbds/Atf4/Bmp2/Ano6/Sgms2/Ltbp3/Rflnb/Hif1a/Gpc3/Fbn2/Bmpr2/Atp2b1/Dlk1	20
GO:0050818	regulation of coagulation	14/1668	70/23355	0.000370546	0.0021235	0.00120515	Anxa5/Anxa2/F2r/Cav1/Apoe/Prdx2/Thbs1/Nfe2l2/Psen2/Cd9/Ano6/Pdgfb/Pdgfa/Prkcd	14
GO:2000378	negative regulation of reactive oxygen species metabolic process	14/1668	70/23355	0.000370546	0.0021235	0.00120515	Cav1/Vdac1/Hk2/Rhoa/Tspo/Trp53/Cflar/Akt1/Bcl2/Hif1a/Eef1a1/Atp5g1/Rock2/Fyn	14
GO:0046660	female sex differentiation	23/1668	149/23355	0.000372906	0.00213494	0.00121165	Cebpb/Kitl/Wnt4/Axl/Runx1/Fst/Zfpm2/Lhx9/Pla2g4a/Rac1/Schip1/Inha/Vegfa/Arid5b/Ereg/Adamts1/Nupr1/Bcl2/Hnrnpk/Nrip1/Grk2/Ahr/Tiparp	23
GO:0010561	negative regulation of glycoprotein biosynthetic process	6/1668	15/23355	0.000374962	0.00214045	0.00121478	Itm2c/Itm2a/Hbegf/Ago2/Itm2b/Tmem59	6
GO:0046112	nucleobase biosynthetic process	6/1668	15/23355	0.000374962	0.00214045	0.00121478	Shmt2/Aprt/Gart/Ctps/Umps/Cmpk1	6
GO:0060546	negative regulation of necroptotic process	6/1668	15/23355	0.000374962	0.00214045	0.00121478	Cav1/Casp8/Cflar/Ybx3/Ripk1/Slc25a4	6
GO:0021915	neural tube development	28/1668	197/23355	0.000376518	0.00214543	0.0012176	Zeb2/Sdc4/Pfn1/Sox4/Phgdh/Cfl1/Tgfb1/Lmo4/Vasp/Casp8/Cited2/Tcf7l2/Epha2/Zfp36l1/Tgif1/Tead2/Sox11/Psen2/Bcl10/Casp3/Dlc1/Plxnb2/Hif1a/Rock2/Nckap1/Smo/Tmed2/Hes1	28
GO:0031503	protein-containing complex localization	34/1668	257/23355	0.000376565	0.00214543	0.0012176	Smad7/Nedd4/Gpc4/Dbn1/Ezr/Kif5b/Rap1a/Eif5a/Ralb/Thoc7/Sfpq/Stx4a/Eif6/Hras/Ran/Rrs1/Vamp2/Rab8a/Ppp3r1/Supt6/Zdhhc3/Hnrnpu/Gripap1/Efnb2/Map2k1/Srsf3/Pabpn1/Fkbp4/Ift20/Rbm15b/Ap2b1/Ift43/Ddx19a/Dag1	34
GO:0030835	negative regulation of actin filament depolymerization	11/1668	47/23355	0.000377837	0.00214852	0.00121935	Tpm1/Cfl1/Gsn/Arpc2/Sptbn1/Capza2/Tmod3/Capzb/Add1/Capza1/Svil	11
GO:0032881	regulation of polysaccharide metabolic process	11/1668	47/23355	0.000377837	0.00214852	0.00121935	Igf2/Tgfb1/Igf1/Dyrk2/Grb10/Pdgfb/Ppp1ca/Akt1/Nfkb1/Cltc/Hmgb1	11
GO:0060487	lung epithelial cell differentiation	9/1668	33/23355	0.000379094	0.00215149	0.00122104	Igf1/Klf2/Gata6/Fndc3b/Nfib/Ppp3r1/Thra/Foxp1/Yap1	9
GO:1905898	positive regulation of response to endoplasmic reticulum stress	9/1668	33/23355	0.000379094	0.00215149	0.00122104	Cav1/App/Pik3r1/Ppp1r15a/Serinc3/Xbp1/Herpud1/Atf6/Rnft1	9
GO:0055006	cardiac cell development	18/1668	104/23355	0.00038681	0.00219105	0.00124349	Lmna/Igf1/Cxadr/Camk2d/Gata4/Trip10/Vegfa/Sorbs2/Fhl2/Myh10/Slc25a4/Rgs2/Map2k4/Hnrnpu/Foxp1/Pdlim5/Pin1/Mef2a	18
GO:1901657	glycosyl compound metabolic process	18/1668	104/23355	0.00038681	0.00219105	0.00124349	Nme2/Mtap/Rhoa/Aprt/Akr1b8/Nt5c3/Ran/Pycrl/Abcg2/Nme1/Akr1a1/Dera/Gnai3/Guk1/Atic/Pnp/Prpsap1/Umps	18
GO:0032103	positive regulation of response to external stimulus	48/1668	405/23355	0.00038869	0.00219958	0.00124833	Cebpb/Ets1/Cyba/Hspb1/App/Thbs1/Nectin2/Flna/Tgfb1/Mif/Cd81/Tpbg/Creb3/Cd24a/Nrp1/Tnfrsf1a/Rtn4/Plscr1/Ldlr/Rab34/Pla2g4a/Ptgs2/Rac1/Vegfa/Ereg/Vamp8/C1qbp/Ano6/Nupr1/Ly96/Pdgfb/Gas6/Sfpq/Ripk1/Stx4a/Vegfb/Hyal2/Abcc1/Dhx9/Jak2/Hmgb1/Zcchc3/Fgfr1/Riok3/Nfkbia/Mapk3/Bmpr2/Mdk	48
GO:0032885	regulation of polysaccharide biosynthetic process	10/1668	40/23355	0.000392293	0.0022157	0.00125748	Igf2/Tgfb1/Igf1/Dyrk2/Grb10/Pdgfb/Ppp1ca/Akt1/Nfkb1/Cltc	10
GO:1902108	regulation of mitochondrial membrane permeability involved in apoptotic process	10/1668	40/23355	0.000392293	0.0022157	0.00125748	Ier3/Slc25a5/Chchd10/Atpif1/Trp53/Bcl2l11/Slc25a4/Acaa2/Sh3glb1/Vdac2	10
GO:0001654	eye development	50/1668	427/23355	0.000394544	0.00222627	0.00126348	Vim/Col4a1/Zeb2/Rpl24/Hmgn1/Gja1/Tgfb1/Rcn1/Sco2/Cited2/Aldh1a1/Nrp1/Spry2/Epha2/Col5a1/Mfap2/Maf/Fjx1/Tgif1/Sox11/Pbx1/Atf4/Vegfa/Col5a2/Pdgfb/Jun/Cdkn1b/Twsg1/Bcl2/Obsl1/Myh10/Gnb1/Clic4/Prkci/Hif1a/Man2a1/Slc4a7/Skil/Map3k1/Atf6/Jmjd6/Hipk2/Ahr/Ninj1/Hmgb1/Spred1/Klf4/Rdh10/Bmpr2/Cdkn1c	50
GO:2001057	reactive nitrogen species metabolic process	16/1668	87/23355	0.000397563	0.00224116	0.00127193	Cav1/Clu/App/Igf1/Tspo/Ddah2/Ptgs2/Rac1/Klf2/Akt1/Selenos/Por/Jak2/Rock2/Prdx5/Klf4	16
GO:0009260	ribonucleotide biosynthetic process	23/1668	150/23355	0.000411232	0.00231377	0.00131314	Aldoa/Myc/Nme2/Acsl4/Tgfb1/Aprt/Acsl5/Slc25a13/Pkm/Pdha1/Nme1/Gart/Ak2/Atp5b/Map2k1/Stoml2/Guk1/Atic/Pnp/Atp5g1/Ctps/Umps/Cmpk1	23
GO:0035270	endocrine system development	23/1668	150/23355	0.000411232	0.00231377	0.00131314	Sox4/Wnt4/Clu/Cited2/Tcf7l2/Anxa1/Pbx1/Arid5b/Gata6/Bmp2/Ly6e/Hmga2/Cdk6/Sidt2/Cdh2/Rheb/Thra/Map2k1/Smo/Hes1/Mapk3/Mdk/Cdkn1c	23
GO:0045687	positive regulation of glial cell differentiation	12/1668	55/23355	0.00041601	0.00233618	0.00132586	Tgfb1/Bin1/Rtn4/Actr3/Bmp2/Clcf1/Rheb/Rela/Hes1/Il6st/Mdk/Dag1	12
GO:0046148	pigment biosynthetic process	12/1668	55/23355	0.00041601	0.00233618	0.00132586	Zeb2/Shmt2/Aprt/Atpif1/Pgrmc1/Fxn/Snx3/Gart/Cpox/Rapgef2/Tmem14c/Hmbs	12
GO:0009205	purine ribonucleoside triphosphate metabolic process	15/1668	79/23355	0.00041873	0.00234697	0.00133198	Aldoa/Myc/Nme2/Tgfb1/Rhoa/Slc25a13/Pkm/Ran/Nme1/Gnai3/Atp5b/Map2k1/Stoml2/Pnp/Atp5g1	15
GO:0046626	regulation of insulin receptor signaling pathway	15/1668	79/23355	0.00041873	0.00234697	0.00133198	Gnai2/Igf2/Ybx1/Ptpre/Pik3r1/Ccnd3/Grb10/Cdk4/Prkcd/Baiap2l1/Inppl1/Ptpn11/Rela/Ptpn1/Ptprf	15
GO:0016241	regulation of macroautophagy	17/1668	96/23355	0.000421663	0.00235891	0.00133875	Vdac1/Hmox1/Trp53/Bag3/Qsox1/Nupr1/Ralb/Chmp4b/Rab12/Sesn2/Hif1a/Fez2/Gnai3/Sh3glb1/Larp1/Mapk3/Phf23	17
GO:0045638	negative regulation of myeloid cell differentiation	17/1668	96/23355	0.000421663	0.00235891	0.00133875	Myc/Nme2/Runx1/Trib1/Pik3r1/Zfp36/Zfp36l1/Prmt1/Cdk6/Zfpm1/Tjp2/Nme1/Klf13/Hspa9/Nfkbia/Hmgb3/Ldb1	17
GO:0010611	regulation of cardiac muscle hypertrophy	14/1668	71/23355	0.000431645	0.00240701	0.00136605	Lmna/Igf1/Tnfrsf1a/Camk2d/Trip10/Ece1/Slc25a4/Errfi1/Rgs2/Ppp3ca/Rock2/Foxp1/Pin1/Mef2a	14
GO:0080164	regulation of nitric oxide metabolic process	14/1668	71/23355	0.000431645	0.00240701	0.00136605	Cav1/Clu/App/Igf1/Tspo/Ddah2/Ptgs2/Rac1/Klf2/Akt1/Selenos/Jak2/Rock2/Klf4	14
GO:0032928	regulation of superoxide anion generation	8/1668	27/23355	0.000432217	0.00240701	0.00136605	Cyba/App/Gnai2/Tgfb1/Gstp1/Akt1/Prkcd/Gnai3	8
GO:0050854	regulation of antigen receptor-mediated signaling pathway	13/1668	63/23355	0.000432311	0.00240701	0.00136605	Nectin2/Cmtm3/Cd81/Prnp/Dusp3/Bcl10/Ezr/Elf1/Slc39a10/Rps3/Rela/Pawr/Rc3h1	13
GO:0071260	cellular response to mechanical stimulus	13/1668	63/23355	0.000432311	0.00240701	0.00136605	Cav1/F11r/Got1/Bag3/Cnn2/Piezo1/Rac1/Akt1/Arhgdia/Col1a1/Atp1a1/Ptpn11/Dag1	13
GO:0000910	cytokinesis	24/1668	160/23355	0.000433696	0.00241243	0.00136913	Rhoc/Cfl1/Rhoa/Rhob/Myh9/Actr3/Dstn/Chmp4b/Cul7/Unc119/Myh10/Sptbn1/Actr2/Chmp1b/Rab35/Arf1/Snx9/Klhl9/Anxa11/Rock2/Sh3glb1/Jtb/Plk2/Pin1	24
GO:1903052	positive regulation of proteolysis involved in cellular protein catabolic process	20/1668	123/23355	0.000441876	0.00245561	0.00139364	Cav1/Clu/Smad7/Trib1/Dab2/Atpif1/Bag2/Trib2/Psen2/Nupr1/Akt1/Xbp1/Herpud1/Dnajb2/Stub1/Csnk1e/Dda1/Rnft1/Plk2/Rad23a	20
GO:0090050	positive regulation of cell migration involved in sprouting angiogenesis	7/1668	21/23355	0.000445819	0.00246889	0.00140118	Hmox1/Nrp1/Anxa1/Ptgs2/Vegfa/Hdac7/Plk2	7
GO:1903209	positive regulation of oxidative stress-induced cell death	7/1668	21/23355	0.000445819	0.00246889	0.00140118	App/Mcl1/Sfpq/Ripk1/Rest/Foxp1/Pawr	7
GO:2000209	regulation of anoikis	7/1668	21/23355	0.000445819	0.00246889	0.00140118	Tle5/Itgb1/Cav1/Itga5/Mcl1/Bcl2/Mybbp1a	7
GO:0045664	regulation of neuron differentiation	32/1668	239/23355	0.000445947	0.00246889	0.00140118	Itgb1/Cav1/App/Rhoa/Bin1/B2m/Cd24a/Rtn4/Ptbp1/Kctd11/Rac1/Tgif1/Ywhag/Sox11/Pbx1/Actr3/Bmp2/Timp2/Map1b/Bcl2/Bnip2/Hmg20b/Spag9/Ctdsp1/Nrep/Tcf4/Rest/Eif4g1/Hes1/Fgfr1/Socs2/Eif4e	32
GO:0150063	visual system development	50/1668	430/23355	0.000463737	0.00256496	0.0014557	Vim/Col4a1/Zeb2/Rpl24/Hmgn1/Gja1/Tgfb1/Rcn1/Sco2/Cited2/Aldh1a1/Nrp1/Spry2/Epha2/Col5a1/Mfap2/Maf/Fjx1/Tgif1/Sox11/Pbx1/Atf4/Vegfa/Col5a2/Pdgfb/Jun/Cdkn1b/Twsg1/Bcl2/Obsl1/Myh10/Gnb1/Clic4/Prkci/Hif1a/Man2a1/Slc4a7/Skil/Map3k1/Atf6/Jmjd6/Hipk2/Ahr/Ninj1/Hmgb1/Spred1/Klf4/Rdh10/Bmpr2/Cdkn1c	50
GO:0099072	regulation of postsynaptic membrane neurotransmitter receptor levels	17/1668	97/23355	0.000477804	0.00264029	0.00149845	Nedd4/Gpc4/Rap1a/Stx4a/Ctnnd1/Hras/Prkci/Vamp2/Rab8a/Ywhae/Ppp3r1/Gripap1/Efnb2/Map2k1/Erbin/Ap2b1/Dag1	17
GO:0019229	regulation of vasoconstriction	15/1668	80/23355	0.000481845	0.002655	0.0015068	F2r/Cav1/Gja1/Rhoa/Ptgs2/Pdgfb/Akt1/Arhgap42/Hif1a/Dusp5/Grk2/Map2k1/Ahr/Bmpr2/Atp2b1	15
GO:0031397	negative regulation of protein ubiquitination	15/1668	80/23355	0.000481845	0.002655	0.0015068	Sox4/Cav1/Sqstm1/Smad7/Tspo/Spry2/Bag2/Psen2/Akt1/Dnaja1/Rps3/Caml/Fyn/Ivns1abp/Nxn	15
GO:0140056	organelle localization by membrane tethering	15/1668	80/23355	0.000481845	0.002655	0.0015068	Syde1/Psen2/Cav2/Vamp8/Ralb/Ncam1/Rab12/Stx4a/Ctbp2/Vamp2/Rab8a/Ykt6/Exoc5/Rab8b/Stxbp3	15
GO:0010714	positive regulation of collagen metabolic process	9/1668	34/23355	0.00048318	0.002655	0.0015068	Vim/Wnt4/F2r/Rgcc/Creb3l1/Tgfb1/Ccn2/Pdgfb/Prdx5	9
GO:0048710	regulation of astrocyte differentiation	9/1668	34/23355	0.00048318	0.002655	0.0015068	Bin1/Ldlr/Actr3/Bmp2/Hmga2/Clcf1/Atf5/Hes1/Il6st	9
GO:0060479	lung cell differentiation	9/1668	34/23355	0.00048318	0.002655	0.0015068	Igf1/Klf2/Gata6/Fndc3b/Nfib/Ppp3r1/Thra/Foxp1/Yap1	9
GO:0034470	ncRNA processing	43/1668	355/23355	0.000484274	0.00265853	0.0015088	Rps8/Imp3/Sbds/Rpp25/Hsd17b10/Rrp9/Rrp1/Nop10/Ago2/Pusl1/Ddx21/Eif6/Pa2g4/Qtrt1/Kti12/Pus7/Tsen34/Aars/Riok1/Rrs1/Ddx54/Ddx3x/Utp11/Nhp2/Rpp14/Exosc3/Ftsj3/Ncl/Rsl1d1/Nifk/Rpf2/Rrp8/Wdr43/Mak16/Nob1/Ebna1bp2/Lyar/Trmt10c/Utp3/Bop1/Riok3/Gar1/Nop2	43
GO:0050868	negative regulation of T cell activation	20/1668	124/23355	0.00049212	0.00269908	0.00153181	Cebpb/Sdc4/Prdx2/Hspb1/Runx1/Tgfb1/Smad7/Cd44/Cd24a/Prnp/Anxa1/Lgals7/Dusp3/Casp3/Ndfip1/Twsg1/Prkar1a/Pawr/Mdk/Rc3h1	20
GO:0035303	regulation of dephosphorylation	25/1668	171/23355	0.000493958	0.00270493	0.00153514	Gnai2/Tgfb1/Ywhab/Hsp90ab1/Ptbp1/Ppp1r15a/Iqgap1/Bmp2/Ppp2r2b/Dlc1/Fkbp1a/Prkcd/Ppp2ca/Ywhae/Ppp1r2/Slc39a10/Zcchc9/Ahr/Jak2/Rock2/Tiprl/Spred1/Pawr/Mprip/Pin1	25
GO:0005976	polysaccharide metabolic process	19/1668	115/23355	0.000495183	0.00270493	0.00153514	Igf2/Tgfb1/Igf1/Tcf7l2/Dyrk2/Grb10/Ext1/Pdgfb/Ppp1ca/Akt1/Stk40/B4galt5/Ppp1r2/Nfkb1/B3gnt2/Cltc/Hmgb1/Il6st/Ppp1cc	19
GO:0009636	response to toxic substance	19/1668	115/23355	0.000495183	0.00270493	0.00153514	Gpx1/Prdx6/Gstm2/Prdx2/Esd/Nfe2l2/Aldh2/Akr1b8/Gch1/Pim1/Nupr1/Pon2/Bcl2/Hif1a/Abcg2/Akr1a1/Abcc1/Ahr/Mapk3	19
GO:0006023	aminoglycan biosynthetic process	12/1668	56/23355	0.00049549	0.00270493	0.00153514	Tgfb1/Chst11/Ccnd3/Ext1/Pdgfb/Ugdh/B4galt5/Nfkb1/B3gnt2/B3gat3/Slc35d1/Cltc	12
GO:0035306	positive regulation of dephosphorylation	12/1668	56/23355	0.00049549	0.00270493	0.00153514	Tgfb1/Hsp90ab1/Ptbp1/Ppp1r15a/Bmp2/Dlc1/Prkcd/Ppp2ca/Slc39a10/Jak2/Pawr/Pin1	12
GO:0061045	negative regulation of wound healing	14/1668	72/23355	0.000501126	0.00273316	0.00155116	Anxa5/Anxa2/Wnt4/Phldb2/Apoe/Gja1/Thbs1/Cd9/Pdgfb/Pdgfa/Prkcd/Tafa5/Hmgcr/Slc12a2	14
GO:0050890	cognition	42/1668	345/23355	0.000504376	0.00274833	0.00155977	Ccnd2/Sgk1/Itgb1/Gnas/Vdac1/Apoe/App/Btg2/Igf2/Igf1/B2m/Itga5/Tpbg/Prnp/Ldlr/Arf4/Gatm/Ptgs2/Itga3/Psen2/Aff2/Pgrmc1/Casp3/Jun/Egr1/Ncam1/Serpinf1/Arl6ip5/Cyfip1/Hif1a/Ric8a/Comt/Lamb1/Paip2/Thra/Tanc1/Ift20/Plk2/Gm2a/Picalm/Hmgcr/Mdk	42
GO:0010827	regulation of glucose transmembrane transport	16/1668	89/23355	0.000517623	0.0028179	0.00159925	Myc/Hk2/Mif/Igf1/Nfe2l2/Grb10/Akt1/Fabp5/Rap1a/Prkcd/Prkci/Gpc3/Grk2/Ptpn11/Stxbp3/Mef2a	16
GO:0009755	hormone-mediated signaling pathway	24/1668	162/23355	0.000521507	0.00283642	0.00160976	Sgk1/Rhoa/Igf1/Ghr/Dab2/Lbh/Abhd2/Klf9/Hmga2/Ywhah/Zmiz1/Zbtb7a/Phb2/Prmt2/Kank2/Ncor1/Dnaja1/Phb/Thra/Lats2/Ptpn11/Jak2/Fkbp4/Yap1	24
GO:0019827	stem cell population maintenance	25/1668	172/23355	0.000539548	0.00292912	0.00166237	Tpt1/Sox4/Myc/Lbh/Tcf7l2/Loxl2/Hmga2/Tead1/Ss18/Gnl3/Cdh2/Rest/Elavl1/Wdr43/Smo/Zfp36l2/Hes1/Fgfr1/Hook3/Rtf1/Yap1/Klf4/Stag2/Ldb1/Eif4e	25
GO:1901605	alpha-amino acid metabolic process	25/1668	172/23355	0.000539548	0.00292912	0.00166237	Txnrd1/Phgdh/Mtap/Asns/Got1/Shmt2/Pycr2/Psat1/Ddah2/Atf4/Mri1/Hsd17b10/Azin1/Psph/Aldh18a1/Ilvbl/Got2/Pycrl/Gart/Comt/Gcsh/Ctps/Glud1/Plod2/Ppat	25
GO:0070663	regulation of leukocyte proliferation	33/1668	252/23355	0.000546626	0.0029648	0.00168262	Cebpb/Sdc4/Kitl/Cdkn1a/Igf2/Tgfb1/Mif/Igf1/Cd44/Cd81/Cd24a/Prnp/Anxa1/Slc7a1/Sox11/Lgals7/Gstp1/Casp3/Ndfip1/Twsg1/Bcl2/Clcf1/Prkar1a/Slc39a10/Pnp/Ahr/Rps3/Igfbp2/Hes1/Il6st/Pawr/Mapk3/Rc3h1	33
GO:0009116	nucleoside metabolic process	15/1668	81/23355	0.000552915	0.00299095	0.00169746	Nme2/Mtap/Rhoa/Aprt/Nt5c3/Ran/Pycrl/Nme1/Dera/Gnai3/Guk1/Atic/Pnp/Prpsap1/Umps	15
GO:0006888	endoplasmic reticulum to Golgi vesicle-mediated transport	19/1668	116/23355	0.000553238	0.00299095	0.00169746	Pdcd6/Tmed5/Yif1a/Kdelr2/Creb3l2/Tmed1/Kdelr1/Erp29/Ergic1/Tmed10/Arf1/Ykt6/Sar1a/Sec13/Tex261/Tmed9/Trappc4/Tmed2/Tmed7	19
GO:0014888	striated muscle adaptation	11/1668	49/23355	0.000553993	0.00299095	0.00169746	Lmna/Gsn/Cflar/Gata4/Gata6/Tead1/Igfbp5/Gtf2i/Errfi1/Ppp3ca/Atp2a2	11
GO:0045646	regulation of erythrocyte differentiation	11/1668	49/23355	0.000553993	0.00299095	0.00169746	Ets1/B2m/Zfp36/Zfp36l1/Prmt1/Cdk6/Zfpm1/Hif1a/Klf13/Hspa9/Ldb1	11
GO:0090342	regulation of cell aging	11/1668	49/23355	0.000553993	0.00299095	0.00169746	Lmna/Ybx1/Mif/B2m/Trp53/Hmga2/Cdk6/Rsl1d1/Plk2/Eef1e1/Pawr	11
GO:0071731	response to nitric oxide	6/1668	16/23355	0.000563791	0.00303826	0.00172431	Txn1/Thbs1/Cflar/Itgav/Bcar1/Hnrnpd	6
GO:0098885	modification of postsynaptic actin cytoskeleton	6/1668	16/23355	0.000563791	0.00303826	0.00172431	Pfn1/Cfl1/Rhoa/Cyfip1/Myh10/Cttn	6
GO:0006790	sulfur compound metabolic process	37/1668	294/23355	0.000566825	0.00304712	0.00172934	Gpx1/Gstm1/Gstm2/Gpx4/Phgdh/Acsl4/Mtap/Mgst1/Gstm6/Ghr/Nfe2l2/Chst11/Gss/Acsl5/Mri1/Mical2/Gstp1/Ext1/Gsta4/Hmgcl/Gsr/Pdha1/Arl6ip5/Glrx5/Hmgn5/Ugdh/Fxn/Acaa2/Comt/Tpst2/Hspa9/Slc35d1/Nfe2l1/Far1/Glo1/Hmgcs1/Mat2a	37
GO:0000027	ribosomal large subunit assembly	8/1668	28/23355	0.00056751	0.00304712	0.00172934	Rpl24/Rrs1/Rpl6/Rpf2/Rsl24d1/Rplp0/Bop1/Nop2	8
GO:0035987	endodermal cell differentiation	8/1668	28/23355	0.00056751	0.00304712	0.00172934	Col12a1/Itga5/Col5a1/Col5a2/Gata6/Itgav/Hsbp1/Rtf1	8
GO:0051016	barbed-end actin filament capping	8/1668	28/23355	0.00056751	0.00304712	0.00172934	Cfl1/Gsn/Arpc2/Capza2/Capzb/Add1/Capza1/Svil	8
GO:0030098	lymphocyte differentiation	49/1668	423/23355	0.000572225	0.00306964	0.00174212	Sox4/Wnt4/Lgals1/Prdx2/Hspb1/Axl/Runx1/Tgfb1/Rhoa/Smad7/Cd44/B2m/Cd24a/Pik3r1/Trp53/Anxa1/Mmp14/Zfp36l1/Cmtm7/Itm2a/Xbp1/Prelid1/Gas6/Egr1/Ndfip1/Zmiz1/Zbtb7a/Cdk6/Bcl2/Kdelr1/Clcf1/Tpd52/Il11ra1/Lgals8/Ctsl/Ncor1/Hdac7/Zbtb1/Gadd45g/Jmjd6/Pnp/Ahr/Relb/Zfp36l2/Foxp1/Psap/Mdk/Rc3h1/Hmgb3	49
GO:0048880	sensory system development	50/1668	434/23355	0.000572822	0.00307003	0.00174234	Vim/Col4a1/Zeb2/Rpl24/Hmgn1/Gja1/Tgfb1/Rcn1/Sco2/Cited2/Aldh1a1/Nrp1/Spry2/Epha2/Col5a1/Mfap2/Maf/Fjx1/Tgif1/Sox11/Pbx1/Atf4/Vegfa/Col5a2/Pdgfb/Jun/Cdkn1b/Twsg1/Bcl2/Obsl1/Myh10/Gnb1/Clic4/Prkci/Hif1a/Man2a1/Slc4a7/Skil/Map3k1/Atf6/Jmjd6/Hipk2/Ahr/Ninj1/Hmgb1/Spred1/Klf4/Rdh10/Bmpr2/Cdkn1c	50
GO:0000380	alternative mRNA splicing, via spliceosome	14/1668	73/23355	0.000579892	0.00310227	0.00176064	Mbnl2/Hnrnpa1/Ptbp1/Mbnl1/Zbtb7a/Sfpq/Tra2b/Malat1/Dhx9/Hnrnpu/Rest/Khdrbs1/Hnrnpm/Rbm15b	14
GO:1903961	positive regulation of anion transmembrane transport	14/1668	73/23355	0.000579892	0.00310227	0.00176064	Itgb1/Mif/Tcaf1/Igf1/Nfe2l2/Acsl5/Akt1/Rap1a/Azin1/Prkcd/Prkci/Gpc3/Ptpn11/Mef2a	14
GO:0051341	regulation of oxidoreductase activity	16/1668	90/23355	0.000588488	0.00313769	0.00178074	Cyba/Cav1/Apoe/Gnai2/S100a1/Gch1/Gstp1/Akt1/Phb2/Fxn/Fdx1/Gnai3/Nfkb1/Por/Nus1/Prdx5	16
GO:0018105	peptidyl-serine phosphorylation	41/1668	337/23355	0.000591719	0.00313769	0.00178074	Txn1/Sgk1/Cav1/App/Tgfb1/Mif/Smad7/Cd44/Spry2/Hsp90ab1/Camk2d/Top1/Ppp1r15a/Ptgs2/Vegfa/Dyrk2/Pdgfb/Akt1/Gas6/Ripk1/Bcl2/Mapkapk2/Tnks1bp1/Mast4/Prkcd/Prkx/Csnk1e/Prkci/Gadd45a/Grk2/Lats2/Hipk3/Hipk2/Rock2/Eif4g1/Plk2/Hax1/Clk1/Pwp1/Ddit4/Mapk3	41
GO:0001841	neural tube formation	21/1668	135/23355	0.000591919	0.00313769	0.00178074	Zeb2/Sdc4/Pfn1/Sox4/Cfl1/Tgfb1/Lmo4/Vasp/Casp8/Cited2/Tgif1/Tead2/Sox11/Bcl10/Casp3/Dlc1/Plxnb2/Hif1a/Rock2/Nckap1/Tmed2	21
GO:0006107	oxaloacetate metabolic process	5/1668	11/23355	0.000592391	0.00313769	0.00178074	Got1/Pck2/Got2/Mdh1/Mdh2	5
GO:0031943	regulation of glucocorticoid metabolic process	5/1668	11/23355	0.000592391	0.00313769	0.00178074	Wnt4/Bmp2/Stub1/Atp1a1/Rest	5
GO:0032353	negative regulation of hormone biosynthetic process	5/1668	11/23355	0.000592391	0.00313769	0.00178074	Wnt4/Bmp2/Nfkb1/Atp1a1/Rest	5
GO:0036490	regulation of translation in response to endoplasmic reticulum stress	5/1668	11/23355	0.000592391	0.00313769	0.00178074	Ppp1r15a/Sesn2/Ddx3x/Tmed2/Eif4g1	5
GO:0043619	regulation of transcription from RNA polymerase II promoter in response to oxidative stress	5/1668	11/23355	0.000592391	0.00313769	0.00178074	Hmox1/Nfe2l2/Atf4/Sesn2/Hif1a	5
GO:0045647	negative regulation of erythrocyte differentiation	5/1668	11/23355	0.000592391	0.00313769	0.00178074	Zfp36/Zfp36l1/Klf13/Hspa9/Ldb1	5
GO:1902959	regulation of aspartic-type endopeptidase activity involved in amyloid precursor protein catabolic process	5/1668	11/23355	0.000592391	0.00313769	0.00178074	App/Bin1/Tmed10/Rock2/Picalm	5
GO:1905907	negative regulation of amyloid fibril formation	5/1668	11/23355	0.000592391	0.00313769	0.00178074	Clu/Apoe/Ldlr/Hspg2/Pfdn4	5
GO:0071479	cellular response to ionizing radiation	13/1668	65/23355	0.000593509	0.00314079	0.0017825	Ccnd2/Cdkn1a/Tgfb1/Rhob/Trp53/Egr1/Fbxo4/Tnks1bp1/Hras/Grb2/Gadd45a/Eef1d/Yap1	13
GO:1905710	positive regulation of membrane permeability	10/1668	42/23355	0.000597458	0.00315884	0.00179274	Ier3/Slc25a5/Chchd10/Atpif1/Trp53/Bcl2l11/Acaa2/Hspa8/Sh3glb1/Vdac2	10
GO:0044282	small molecule catabolic process	39/1668	316/23355	0.000601269	0.00317161	0.00179999	Ldha/Tpi1/Apoe/Got1/Echs1/Esd/Shmt2/Pck2/Impa1/Abhd2/Trp53/Ddah2/Akr1b8/Acsl5/Hsd17b10/Akt1/Acadl/Hmgcl/Ilvbl/Oxct1/Sesn2/Inpp5a/Eci1/Got2/Etfb/Gpi1/Pycrl/Acaa2/Akr1a1/Dera/Galk1/Gcsh/Hadh/Pnp/Glud1/Ppat/Glo1/Nudt3/Pgd	39
GO:0071772	response to BMP	26/1668	183/23355	0.000601493	0.00317161	0.00179999	Ccn1/Cav1/Fst/Tgfb1/Smad7/Fstl1/Tcf7l2/Htra1/Gata4/Itga3/Sox11/Gata6/Bmp2/Ext1/Egr1/Bambi/Twsg1/Smad1/Gpc3/Skil/Hipk2/Rgmb/Hes1/Crim1/Mapk3/Bmpr2	26
GO:0071773	cellular response to BMP stimulus	26/1668	183/23355	0.000601493	0.00317161	0.00179999	Ccn1/Cav1/Fst/Tgfb1/Smad7/Fstl1/Tcf7l2/Htra1/Gata4/Itga3/Sox11/Gata6/Bmp2/Ext1/Egr1/Bambi/Twsg1/Smad1/Gpc3/Skil/Hipk2/Rgmb/Hes1/Crim1/Mapk3/Bmpr2	26
GO:0070167	regulation of biomineral tissue development	17/1668	99/23355	0.000609609	0.00320864	0.00182101	Cebpb/Ccn1/Wnt4/Gja1/Tgfb1/Mgp/Atf4/Bmp2/Ano6/Sgms2/Gas6/Ltbp3/Rflnb/Hif1a/Fbn2/Bmpr2/Atp2b1	17
GO:0034110	regulation of homotypic cell-cell adhesion	9/1668	35/23355	0.00060961	0.00320864	0.00182101	Lgals1/Plaur/F11r/Cd24a/Cd9/Jak1/Zfp703/Prkcd/Map2k1	9
GO:0009165	nucleotide biosynthetic process	28/1668	203/23355	0.00061351	0.00321912	0.00182695	Aldoa/Myc/Nme2/Acsl4/Tgfb1/Aprt/Idh2/Acsl5/Slc25a13/Pkm/Pdha1/Nme1/Gart/Gars/Ak2/Atp5b/Map2k1/Stoml2/Guk1/Atic/Pnp/Atp5g1/Ctps/Ppat/Prpsap1/Umps/Rrm1/Cmpk1	28
GO:0000413	protein peptidyl-prolyl isomerization	7/1668	22/23355	0.000613791	0.00321912	0.00182695	Ppic/Ppib/Fkbp1a/Fkbp4/Ppid/Pin1/Fkbp5	7
GO:0051220	cytoplasmic sequestering of protein	7/1668	22/23355	0.000613791	0.00321912	0.00182695	Flna/Sri/Creb3/Ywhab/Dbn1/Thra/Nfkbia	7
GO:0060055	angiogenesis involved in wound healing	7/1668	22/23355	0.000613791	0.00321912	0.00182695	Gpx1/B4galt1/Vegfa/Xbp1/Vegfb/Tafa5/Slc12a2	7
GO:0030518	intracellular steroid hormone receptor signaling pathway	18/1668	108/23355	0.000618414	0.00323758	0.00183743	Rhoa/Igf1/Dab2/Lbh/Klf9/Hmga2/Ywhah/Zmiz1/Zbtb7a/Phb2/Prmt2/Kank2/Ncor1/Dnaja1/Phb/Jak2/Fkbp4/Yap1	18
GO:0060840	artery development	18/1668	108/23355	0.000618414	0.00323758	0.00183743	Sox4/Apoe/Smad7/Cited2/Nrp1/Col3a1/Rtn4/Ldlr/Vegfa/Fkbp10/Zmiz1/Myh10/Efnb2/Hes1/Efemp2/Ap2b1/Bmpr2/Mdk	18
GO:1902652	secondary alcohol metabolic process	22/1668	145/23355	0.000629141	0.00329081	0.00186764	Apoe/Soat1/App/Ldlr/Idh2/Msmo1/Ldlrap1/Cyp51/Acadl/Pmp22/Npc2/Cat/Fdx1/Por/Nfe2l1/Idh3b/Sqle/Fgfr1/Hdlbp/Hmgcs1/Hmgcr/Abca1	22
GO:0140014	mitotic nuclear division	35/1668	275/23355	0.000641506	0.0033525	0.00190265	Rpl24/Rgcc/Flna/Igf2/Tgfb1/Rhoa/Igf1/Cdc42/Cdc26/Reep3/Ereg/Pdgfb/Ppp2r1a/Ywhah/Chmp4b/Cul7/Atrx/Cdkn1b/Bccip/Phb2/Pebp1/Kpnb1/Dctn2/Bub3/Ran/Rrs1/Chmp1b/Hnrnpu/Zwint/Rad21/Cltc/Nfe2l1/Cdc27/Stag2/Cdkn1c	35
GO:0030177	positive regulation of Wnt signaling pathway	21/1668	136/23355	0.000653805	0.00341106	0.00193589	Zeb2/Wls/Sox4/Cav1/Tgfb1/Dab2/Bmp2/Bambi/Zbed3/Csnk1e/Col1a1/Ddx3x/Gpc3/Nfkb1/Thra/Mbd2/Tmem9/Ruvbl1/Yap1/Pin1/Dapk3	21
GO:0035148	tube formation	26/1668	184/23355	0.000653873	0.00341106	0.00193589	Zeb2/Sdc4/Pfn1/Sox4/Wnt4/Cfl1/Tgfb1/Lmo4/Vasp/Casp8/Ywhaz/Cited2/Tgif1/Tead2/Sox11/Vegfa/Bcl10/Bcl2l11/Casp3/Dlc1/Plxnb2/Nfib/Hif1a/Rock2/Nckap1/Tmed2	26
GO:0051048	negative regulation of secretion	28/1668	204/23355	0.000663694	0.00345922	0.00196322	Anxa5/Gnas/F2r/Apoe/Gja1/Acsl4/Gnai2/Hmox1/Midn/Tnfrsf1a/Rab7/Rap1b/Anxa1/Idh2/Inha/Vamp8/Cyp51/Rap1a/Pim3/Erp29/Comt/Hadh/Ppp3ca/Rest/Ptpn11/Map4k4/Stxbp3/Hmgcr	28
GO:0010212	response to ionizing radiation	20/1668	127/23355	0.000673716	0.00350834	0.0019911	Ccnd2/Gpx1/Myc/Cdkn1a/Tgfb1/Rhob/Trp53/Anxa1/Egr1/Bcl2/Fbxo4/Tnks1bp1/Hras/Grb2/Gadd45a/Eef1d/Pnp/Brcc3/Trp53bp2/Yap1	20
GO:0072522	purine-containing compound biosynthetic process	24/1668	165/23355	0.000682286	0.00354982	0.00201464	Aldoa/Myc/Nme2/Acsl4/Mtap/Tgfb1/Shmt2/Aprt/Acsl5/Slc25a13/Pkm/Pdha1/Nme1/Gart/Ak2/Atp5b/Map2k1/Stoml2/Guk1/Atic/Pnp/Atp5g1/Ppat/Prpsap1	24
GO:0006476	protein deacetylation	17/1668	100/23355	0.000686451	0.00356833	0.00202514	Flna/Tgfb1/Morf4l2/Jdp2/Trp53/Vegfa/Mta2/Sfpq/Ncor1/Hdac7/Phb/Ndn/Elk4/Rest/Spred1/Mier1/Ctbp1	17
GO:0030193	regulation of blood coagulation	13/1668	66/23355	0.000691473	0.00358809	0.00203635	Anxa5/Anxa2/F2r/Cav1/Apoe/Prdx2/Thbs1/Nfe2l2/Cd9/Ano6/Pdgfb/Pdgfa/Prkcd	13
GO:0048278	vesicle docking	13/1668	66/23355	0.000691473	0.00358809	0.00203635	Syde1/Cav2/Ralb/Ncam1/Rab12/Stx4a/Ctbp2/Vamp2/Rab8a/Ykt6/Exoc5/Rab8b/Stxbp3	13
GO:0008016	regulation of heart contraction	26/1668	185/23355	0.000710194	0.00368198	0.00208964	Tpm1/Cav1/Gja1/Flna/Sri/S100a1/Ccn2/Smad7/Cxadr/Bin1/Pik3r1/Gata4/Smtn/Gch1/Hbegf/Cacnb2/Pebp1/Grk2/Rgs2/Thra/Atp1a1/Atp1b1/Jak2/Atp2a2/Mef2a/Pkp2	26
GO:1903322	positive regulation of protein modification by small protein conjugation or removal	21/1668	137/23355	0.000721214	0.00373581	0.0021202	Cav1/Pdcd6/Smad7/Trib1/Trib2/Bcl10/Rps2/Ndfip1/Fkbp1a/Derl1/Fbxo4/Dnajb2/Stub1/Rassf1/Pttg1ip/Gnl3/Ddx3x/Nsmce3/Ube2n/Pin1/Phf23	21
GO:0097300	programmed necrotic cell death	10/1668	43/23355	0.00072926	0.00377416	0.00214196	Cav1/Casp8/Trp53/Cflar/Nupr1/Ybx3/Ripk1/Alkbh7/Slc25a4/Asah1	10
GO:0033119	negative regulation of RNA splicing	8/1668	29/23355	0.000735063	0.00379083	0.00215142	Tmbim6/Ptbp1/C1qbp/Rps13/Hnrnpk/Ptbp3/Tra2b/Srsf7	8
GO:0090314	positive regulation of protein targeting to membrane	8/1668	29/23355	0.000735063	0.00379083	0.00215142	Tcaf1/Arpc2/Prnp/Actr3/Myo1c/Hras/Fis1/Fyn	8
GO:1904031	positive regulation of cyclin-dependent protein kinase activity	8/1668	29/23355	0.000735063	0.00379083	0.00215142	Ccnd2/Rgcc/Hsp90ab1/Ccnd3/Pim1/Pdgfb/Akt1/Cdkn1b	8
GO:1904752	regulation of vascular associated smooth muscle cell migration	8/1668	29/23355	0.000735063	0.00379083	0.00215142	Rhoa/Nfe2l2/Iqgap1/Adamts1/Pdgfb/Igfbp5/Tafa5/Smo	8
GO:0018210	peptidyl-threonine modification	20/1668	128/23355	0.000745902	0.00384336	0.00218123	App/Tgfb1/Smad7/Spry2/Camk2d/Cadm4/Dyrk2/Akt1/Bcl2/Tnks1bp1/Prkcd/Grk2/Map2k1/Hipk3/Hipk2/Rock2/Eif4g1/Clk1/Ddit4/Spred1	20
GO:0051092	positive regulation of NF-kappaB transcription factor activity	22/1668	147/23355	0.000759768	0.00391137	0.00221983	Lrrfip1/Cav1/Clu/App/Tgfb1/Cflar/Irak2/Bcl10/Zbtb7a/Ripk1/Flot1/Prdx3/Prkci/Cat/Ube2v1/Dhx9/Irak1/Ube2n/Rps3/Rela/Mtdh/Trim27	22
GO:0018209	peptidyl-serine modification	43/1668	363/23355	0.000767635	0.00394842	0.00224085	Txn1/Sgk1/Cav1/App/Tgfb1/Mif/Smad7/Cd44/Spry2/Hsp90ab1/Ntmt1/Camk2d/Top1/Ppp1r15a/Ptgs2/Gm16286/Vegfa/Dyrk2/Pdgfb/Akt1/Gas6/Ripk1/Bcl2/Mapkapk2/Tnks1bp1/Mast4/Prkcd/Prkx/Csnk1e/Prkci/Gadd45a/Grk2/Lats2/Hipk3/Hipk2/Rock2/Eif4g1/Plk2/Hax1/Clk1/Pwp1/Ddit4/Mapk3	43
GO:0110149	regulation of biomineralization	17/1668	101/23355	0.000771435	0.00396449	0.00224997	Cebpb/Ccn1/Wnt4/Gja1/Tgfb1/Mgp/Atf4/Bmp2/Ano6/Sgms2/Gas6/Ltbp3/Rflnb/Hif1a/Fbn2/Bmpr2/Atp2b1	17
GO:0021987	cerebral cortex development	18/1668	110/23355	0.000773373	0.00397097	0.00225365	Syne2/Rhoa/Emx2/Col3a1/Rtn4/Tacc1/Adgrg1/Rac1/Zmiz1/Hnrnpk/Hif1a/Ywhae/Lamb1/Cdh2/Tra2b/Smo/Fgfr1/Mdk	18
GO:0009201	ribonucleoside triphosphate biosynthetic process	13/1668	67/23355	0.000802698	0.00410718	0.00233096	Aldoa/Myc/Nme2/Tgfb1/Slc25a13/Pkm/Nme1/Atp5b/Map2k1/Stoml2/Pnp/Atp5g1/Ctps	13
GO:1900046	regulation of hemostasis	13/1668	67/23355	0.000802698	0.00410718	0.00233096	Anxa5/Anxa2/F2r/Cav1/Apoe/Prdx2/Thbs1/Nfe2l2/Cd9/Ano6/Pdgfb/Pdgfa/Prkcd	13
GO:1901224	positive regulation of NIK/NF-kappaB signaling	13/1668	67/23355	0.000802698	0.00410718	0.00233096	App/Rhoa/Trip6/Lims1/Phb2/Actn4/Ddx3x/Phb/Irak1/Rps3/Rela/Hmgb1/Rc3h1	13
GO:1903317	regulation of protein maturation	13/1668	67/23355	0.000802698	0.00410718	0.00233096	Sox4/Thbs1/Gsn/Ctsz/Mmp14/Bag2/Myh9/Ctnnd1/Timm17a/Furin/Plgrkt/Ruvbl1/Tmem59	13
GO:1902373	negative regulation of mRNA catabolic process	12/1668	59/23355	0.00081436	0.00415386	0.00235745	Hnrnpa0/Ybx1/Zfp36/Ptbp1/Vegfa/Mapkapk2/Syncrip/Dhx9/Hnrnpu/Hnrnpd/Elavl1/Larp1	12
GO:0019048	modulation by virus of host process	6/1668	17/23355	0.000818893	0.00415386	0.00235745	Myc/Rraga/Bcl2l11/Phb2/Hyal2/Dag1	6
GO:0032516	positive regulation of phosphoprotein phosphatase activity	6/1668	17/23355	0.000818893	0.00415386	0.00235745	Hsp90ab1/Ppp1r15a/Ppp2ca/Slc39a10/Jak2/Pawr	6
GO:0035330	regulation of hippo signaling	6/1668	17/23355	0.000818893	0.00415386	0.00235745	Map2k3/Sox11/Schip1/Limd1/Vgll4/Wwc2	6
GO:0048368	lateral mesoderm development	6/1668	17/23355	0.000818893	0.00415386	0.00235745	Cited2/Tead2/Tead1/Smo/Fgfr1/Yap1	6
GO:0060413	atrial septum morphogenesis	6/1668	17/23355	0.000818893	0.00415386	0.00235745	Ccn1/Sox4/Gata4/Zfpm1/Smo/Bmpr2	6
GO:0060644	mammary gland epithelial cell differentiation	6/1668	17/23355	0.000818893	0.00415386	0.00235745	Cebpb/Lbh/Zfp703/Hif1a/Zfas1/Smo	6
GO:0070262	peptidyl-serine dephosphorylation	6/1668	17/23355	0.000818893	0.00415386	0.00235745	Ppp1r15a/Ppp2r2b/Ppp2r1a/Dusp1/Ywhae/Ppp3ca	6
GO:0097284	hepatocyte apoptotic process	6/1668	17/23355	0.000818893	0.00415386	0.00235745	Krt18/Gsn/Casp8/Krt8/Cflar/Arf6	6
GO:2001044	regulation of integrin-mediated signaling pathway	6/1668	17/23355	0.000818893	0.00415386	0.00235745	Cd63/Timp1/Flna/Dab2/Ctnna1/Lims1	6
GO:0003151	outflow tract morphogenesis	15/1668	84/23355	0.000822063	0.004155	0.0023581	Parva/Thbs1/Cited2/Nrp1/Nedd4/Zfpm2/Gata4/Sox11/Vegfa/Gata6/Jun/Zfpm1/Hif1a/Hes1/Bmpr2	15
GO:0046209	nitric oxide metabolic process	15/1668	84/23355	0.000822063	0.004155	0.0023581	Cav1/Clu/App/Igf1/Tspo/Ddah2/Ptgs2/Rac1/Klf2/Akt1/Selenos/Por/Jak2/Rock2/Klf4	15
GO:0050709	negative regulation of protein secretion	15/1668	84/23355	0.000822063	0.004155	0.0023581	Anxa5/F2r/Apoe/Midn/Anxa1/Idh2/Cyp51/Pim3/Erp29/Hadh/Ppp3ca/Rest/Ptpn11/Map4k4/Hmgcr	15
GO:0061515	myeloid cell development	15/1668	84/23355	0.000822063	0.004155	0.0023581	Anxa2/App/Cited2/Pabpc4/Klf2/Zbtb7a/Zfpm1/Tjp2/Ptbp3/Wasf2/Tmod3/Jmjd6/Ptpn11/Arid4a/Lyar	15
GO:0030900	forebrain development	46/1668	397/23355	0.000824511	0.004155	0.0023581	Zeb2/Wnt4/Syne2/Axl/App/Btg2/Rhoa/Kdm6b/B2m/Emx2/Nrp1/Col3a1/Rtn4/Tcf7l2/Tacc1/Adgrg1/Rac1/Psen2/Bmp2/Hmga2/Ext1/Dlc1/Ncam1/Zmiz1/Atrx/Twsg1/Nfib/Myh10/Hnrnpk/Atf5/Hif1a/Ncor1/Ywhae/Lamb1/Cdh2/Tra2b/Uqcrq/Smo/Hes1/Fgfr1/Fyn/Top2b/Hook3/Rapgef2/Mdk/Nr2f2	46
GO:0043244	regulation of protein-containing complex disassembly	20/1668	129/23355	0.000824657	0.004155	0.0023581	Tpm1/Cfl1/Gsn/Arpc2/Mid1ip1/Dstn/Wdr1/Eif5a/Map1b/Sptbn1/Gspt1/Etf1/Capza2/Tmod3/Capzb/Add1/Nes/Capza1/Svil/Phf23	20
GO:0006783	heme biosynthetic process	7/1668	23/23355	0.000828312	0.004155	0.0023581	Atpif1/Pgrmc1/Fxn/Snx3/Cpox/Tmem14c/Hmbs	7
GO:0006907	pinocytosis	7/1668	23/23355	0.000828312	0.004155	0.0023581	Cav1/Axl/Cdc42/Dab2/Mapkapk2/Ehd4/Actn4	7
GO:0032930	positive regulation of superoxide anion generation	7/1668	23/23355	0.000828312	0.004155	0.0023581	Cyba/App/Gnai2/Tgfb1/Gstp1/Prkcd/Gnai3	7
GO:0034383	low-density lipoprotein particle clearance	7/1668	23/23355	0.000828312	0.004155	0.0023581	Anxa2/Cnpy2/Ldlr/Ldlrap1/Hnrnpk/Csk/Ehd1	7
GO:0051043	regulation of membrane protein ectodomain proteolysis	7/1668	23/23355	0.000828312	0.004155	0.0023581	Timp1/Apoe/App/Timp3/Timp2/Adam9/Snx9	7
GO:0071359	cellular response to dsRNA	7/1668	23/23355	0.000828312	0.004155	0.0023581	Cav1/Ralb/Flot1/Dhx9/Nfkb1/Zcchc3/Riok3	7
GO:1903077	negative regulation of protein localization to plasma membrane	7/1668	23/23355	0.000828312	0.004155	0.0023581	Tgfb1/Tmbim1/Dab2/Cltc/Csk/Tmem59/Picalm	7
GO:0003231	cardiac ventricle development	22/1668	148/23355	0.000833454	0.00417723	0.00237071	Ccn1/Tpm1/Sox4/Cpe/Tgfb1/Naca/Lmo4/Smad7/Cited2/Zfpm2/Heg1/Gata4/Sox11/Ly6e/Fkbp1a/Zfpm1/Hif1a/Ahr/Hes1/Ap2b1/Bmpr2/Pkp2	22
GO:0000045	autophagosome assembly	16/1668	93/23355	0.000852899	0.0042674	0.00242189	Gabarapl1/Rab7/Gabarap/Bag3/Nupr1/Map1lc3b/Ralb/Chmp4b/Vmp1/Map1lc3a/Fez2/Sh3glb1/Ift20/Gabarapl2/Atg3/Phf23	16
GO:0043297	apical junction assembly	16/1668	93/23355	0.000852899	0.0042674	0.00242189	Rhoc/Itgb1/Gja1/Rhoa/F11r/Cgn/Epha2/Ctnna1/Ramp2/Myo1c/Wdr1/Actn4/Vcl/Rock2/Pecam1/Pkp2	16
GO:2000106	regulation of leukocyte apoptotic process	18/1668	111/23355	0.000862591	0.00431222	0.00244732	Kitl/Myc/Axl/Mif/Casp8/Cd44/Cd24a/Trp53/Anxa1/Bcl10/Prelid1/Gas6/Ormdl3/Selenos/Hif1a/Slc39a10/Pnp/Rapgef2	18
GO:0032760	positive regulation of tumor necrosis factor production	17/1668	102/23355	0.000865246	0.00431815	0.00245069	Cyba/Clu/Hspb1/App/Thbs1/Mif/Akap12/Tnfrsf1a/Pik3r1/Ly96/Ripk1/Mapkapk2/Dhx9/Ncl/Ptpn11/Jak2/Hmgb1	17
GO:0050772	positive regulation of axonogenesis	17/1668	102/23355	0.000865246	0.00431815	0.00245069	Zeb2/Tnfrsf12a/Apoe/Nrp1/Rtn4/Dbn1/Vegfa/Map1b/Plxnb2/Cyfip1/Fxn/Eif4g2/Skil/Map2k1/Atp5g1/Picalm/Bmpr2	17
GO:0045930	negative regulation of mitotic cell cycle	30/1668	228/23355	0.000881078	0.00438613	0.00248927	Ier3/Rpl24/Sox4/Rgcc/Cdkn1a/Btg2/Tgfb1/Trp53/Zfp36l1/Trim35/Timp2/Cdkn1b/Ripk1/Bcl2/Prmt2/Kank2/Bub3/Gadd45a/Ctdsp1/Syf2/Btg3/Zwint/Btg1/Rad21/Gadd45gip1/Taok3/Zfp36l2/Plk2/Klf4/Cdkn1c	30
GO:0009060	aerobic respiration	14/1668	76/23355	0.000881979	0.00438613	0.00248927	Shmt2/Idh2/Akt1/Pdha1/Cycs/Fxn/Cat/Hif1a/Mdh1/Uqcrb/Idh3b/Mdh2/Dlst/Cox20	14
GO:0042493	response to drug	33/1668	259/23355	0.000884026	0.00438613	0.00248927	Gnas/Myc/Gstm1/Mgst1/Igf2/Rhoa/Ywhaz/Aldh1a1/Nfe2l2/Emx2/Prnp/Trp53/Rap1b/Anxa1/Gata4/Pam/Gata6/Fos/Xbp1/Gas6/Rap1a/Jun/Ncam1/Bcl2/Arl6ip5/Smad1/Ss18/Abcc1/Atp1a1/Hadh/Rest/Mat2a/Hmbs	33
GO:0006024	glycosaminoglycan biosynthetic process	10/1668	44/23355	0.000884095	0.00438613	0.00248927	Tgfb1/Chst11/Ccnd3/Ext1/Pdgfb/Ugdh/Nfkb1/B3gat3/Slc35d1/Cltc	10
GO:0046326	positive regulation of glucose import	10/1668	44/23355	0.000884095	0.00438613	0.00248927	Mif/Igf1/Nfe2l2/Akt1/Rap1a/Prkcd/Prkci/Gpc3/Ptpn11/Mef2a	10
GO:0046621	negative regulation of organ growth	10/1668	44/23355	0.000884095	0.00438613	0.00248927	Gja1/Cxadr/Cited2/Tcf7l2/Vgll4/Ripk1/Fxn/Wwc2/Rgs2/Foxp1	10
GO:1903960	negative regulation of anion transmembrane transport	10/1668	44/23355	0.000884095	0.00438613	0.00248927	Myc/Thbs1/Grb10/Akt1/Fabp5/Arl6ip5/Grk6/Grk2/Rgs2/Stxbp3	10
GO:1901654	response to ketone	25/1668	178/23355	0.000898322	0.00445295	0.00252719	Sgk1/Gnas/Cav1/Eif4ebp1/Tgfb1/Msn/Arpc2/Pck2/Abhd2/Cflar/Klf9/Cdk4/Akt1/Gnai1/Hnrnpk/Fdx1/Hnrnpu/Hnrnpd/Ahr/Jak2/Rock2/Ddit4/Larp1/Yap1/Eif4e	25
GO:1901293	nucleoside phosphate biosynthetic process	28/1668	208/23355	0.000902149	0.00446815	0.00253582	Aldoa/Myc/Nme2/Acsl4/Tgfb1/Aprt/Idh2/Acsl5/Slc25a13/Pkm/Pdha1/Nme1/Gart/Gars/Ak2/Atp5b/Map2k1/Stoml2/Guk1/Atic/Pnp/Atp5g1/Ctps/Ppat/Prpsap1/Umps/Rrm1/Cmpk1	28
GO:0007566	embryo implantation	13/1668	68/23355	0.000928561	0.00459509	0.00260786	Timp1/Gja1/Ddr1/Klf9/Ptgs2/Syde1/Vegfa/C1qbp/Ago2/H3f3b/Vmp1/Lamb1/Fkbp4	13
GO:0030947	regulation of vascular endothelial growth factor receptor signaling pathway	8/1668	30/23355	0.00094021	0.00464491	0.00263613	Pdcd6/Myof/Nedd4/Cadm4/Grb10/Vegfb/Hif1a/Ptpn1	8
GO:0035767	endothelial cell chemotaxis	8/1668	30/23355	0.00094021	0.00464491	0.00263613	Hspb1/Thbs1/Nrp1/Vegfa/Nr4a1/Pdgfb/Hmgb1/Fgfr1	8
GO:0001782	B cell homeostasis	9/1668	37/23355	0.000943643	0.00465404	0.00264132	Mif/Cd44/Bcl10/Bcl2l11/Casp3/Bcl2/Hif1a/Ahr/Rc3h1	9
GO:0046329	negative regulation of JNK cascade	9/1668	37/23355	0.000943643	0.00465404	0.00264132	Cdc42se1/Dusp3/Gstp1/Akt1/Ncor1/Dnaja1/Hipk3/Taok3/Zmynd11	9
GO:0043489	RNA stabilization	12/1668	60/23355	0.000952783	0.00466753	0.00264898	Hnrnpa0/Ybx1/Zfp36/Ptbp1/Vegfa/Mapkapk2/Syncrip/Dhx9/Hnrnpu/Hnrnpd/Elavl1/Larp1	12
GO:0003183	mitral valve morphogenesis	5/1668	12/23355	0.000955915	0.00466753	0.00264898	Sox4/Zfpm2/Gata4/Zfpm1/Bmpr2	5
GO:0015911	long-chain fatty acid import across plasma membrane	5/1668	12/23355	0.000955915	0.00466753	0.00264898	Thbs1/Acsl5/Akt1/Slc2a1/Abcc1	5
GO:0032351	negative regulation of hormone metabolic process	5/1668	12/23355	0.000955915	0.00466753	0.00264898	Wnt4/Bmp2/Nfkb1/Atp1a1/Rest	5
GO:0032908	regulation of transforming growth factor beta1 production	5/1668	12/23355	0.000955915	0.00466753	0.00264898	Gata6/Fkbp1a/Furin/Laptm4b/Cd2ap	5
GO:0034333	adherens junction assembly	5/1668	12/23355	0.000955915	0.00466753	0.00264898	Actb/Smad7/Ramp2/Zfp703/Vcl	5
GO:0042789	mRNA transcription by RNA polymerase II	5/1668	12/23355	0.000955915	0.00466753	0.00264898	Flna/Atf4/Zbtb1/Supt6/Hnrnpd	5
GO:0045899	positive regulation of RNA polymerase II transcription preinitiation complex assembly	5/1668	12/23355	0.000955915	0.00466753	0.00264898	Trp53/Psmc5/Ahr/Psmc4/Psmc3	5
GO:0090343	positive regulation of cell aging	5/1668	12/23355	0.000955915	0.00466753	0.00264898	Lmna/B2m/Trp53/Eef1e1/Pawr	5
GO:1902947	regulation of tau-protein kinase activity	5/1668	12/23355	0.000955915	0.00466753	0.00264898	Clu/Apoe/App/Egr1/Nab2	5
GO:1905245	regulation of aspartic-type peptidase activity	5/1668	12/23355	0.000955915	0.00466753	0.00264898	App/Bin1/Tmed10/Rock2/Picalm	5
GO:1905668	positive regulation of protein localization to endosome	5/1668	12/23355	0.000955915	0.00466753	0.00264898	Msn/Vegfa/Ezr/Rock2/Abhd17a	5
GO:0035601	protein deacylation	18/1668	112/23355	0.000960465	0.00467262	0.00265186	Flna/Tgfb1/Morf4l2/Jdp2/Trp53/Vegfa/Mta2/Sfpq/Ncor1/Hdac7/Phb/Ndn/Elk4/Rest/Abhd17a/Spred1/Mier1/Ctbp1	18
GO:0038127	ERBB signaling pathway	18/1668	112/23355	0.000960465	0.00467262	0.00265186	Tgfb1/Plaur/Rtn4/Rab7/Arf4/Psen2/Ereg/Iqgap1/Dusp3/Hbegf/Akt1/Bcar1/Areg/Grb2/Errfi1/Ptpn11/Caml/Ptprf	18
GO:0098732	macromolecule deacylation	18/1668	112/23355	0.000960465	0.00467262	0.00265186	Flna/Tgfb1/Morf4l2/Jdp2/Trp53/Vegfa/Mta2/Sfpq/Ncor1/Hdac7/Phb/Ndn/Elk4/Rest/Abhd17a/Spred1/Mier1/Ctbp1	18
GO:0008584	male gonad development	21/1668	140/23355	0.000960694	0.00467262	0.00265186	Wnt4/Gja1/Flna/Cited2/Zfpm2/Lhx9/Gata4/Adgrg1/Inha/Arid5b/Hmga2/Nupr1/Bcl2l11/Ybx3/Eif2s2/Rhobtb3/Atrx/Bcl2/H3f3b/Sf1/Arid4a	21
GO:1901222	regulation of NIK/NF-kappaB signaling	16/1668	94/23355	0.000960934	0.00467262	0.00265186	App/Rhoa/Trip6/Tspan6/Litaf/Lims1/Phb2/Hdac7/Actn4/Ddx3x/Phb/Irak1/Rps3/Rela/Hmgb1/Rc3h1	16
GO:0007173	epidermal growth factor receptor signaling pathway	17/1668	103/23355	0.000968611	0.00470217	0.00266863	Tgfb1/Plaur/Rab7/Arf4/Psen2/Ereg/Iqgap1/Dusp3/Hbegf/Akt1/Bcar1/Areg/Grb2/Errfi1/Ptpn11/Caml/Ptprf	17
GO:1903557	positive regulation of tumor necrosis factor superfamily cytokine production	17/1668	103/23355	0.000968611	0.00470217	0.00266863	Cyba/Clu/Hspb1/App/Thbs1/Mif/Akap12/Tnfrsf1a/Pik3r1/Ly96/Ripk1/Mapkapk2/Dhx9/Ncl/Ptpn11/Jak2/Hmgb1	17
GO:0009142	nucleoside triphosphate biosynthetic process	14/1668	77/23355	0.00100832	0.00487879	0.00276887	Aldoa/Myc/Nme2/Tgfb1/Slc25a13/Pkm/Nme1/Atp5b/Map2k1/Stoml2/Pnp/Atp5g1/Ctps/Cmpk1	14
GO:0016575	histone deacetylation	14/1668	77/23355	0.00100832	0.00487879	0.00276887	Tgfb1/Morf4l2/Jdp2/Trp53/Vegfa/Mta2/Sfpq/Ncor1/Hdac7/Phb/Elk4/Rest/Mier1/Ctbp1	14
GO:0051057	positive regulation of small GTPase mediated signal transduction	14/1668	77/23355	0.00100832	0.00487879	0.00276887	Kitl/F2r/Igf1/F11r/Col3a1/Rtn4/Camk2d/Adgrg1/Lpar6/Hras/Bnip2/Map2k1/Map4k4/Erbin	14
GO:0061097	regulation of protein tyrosine kinase activity	14/1668	77/23355	0.00100832	0.00487879	0.00276887	Cav1/App/Prnp/Psen2/Ereg/Hbegf/Rap2b/Pdgfb/Gas6/Unc119/Hyal2/Areg/Errfi1/Ptpn1	14
GO:0051250	negative regulation of lymphocyte activation	23/1668	160/23355	0.00102783	0.0049691	0.00282013	Cebpb/Sdc4/Prdx2/Hspb1/Axl/Runx1/Tgfb1/Smad7/Cd44/Cd24a/Prnp/Anxa1/Sox11/Lgals7/Dusp3/Casp3/Ndfip1/Twsg1/Prkar1a/Pawr/Mdk/Rc3h1/Hmgb3	23
GO:0008217	regulation of blood pressure	28/1668	210/23355	0.00104717	0.00505845	0.00287083	Ier3/Tpm1/Gnas/Cyba/F2r/Gja1/Rhoa/Mif/F11r/Hmox1/Pik3r1/Acta2/Smtn/Gch1/Ptgs2/Scpep1/Ece1/Ext1/Pdgfb/Ramp2/Arhgap42/Gas6/Manf/Atp1a1/Ahr/Bmpr2/Atp2b1/Nr2f2	28
GO:0046546	development of primary male sexual characteristics	21/1668	141/23355	0.00105442	0.00508927	0.00288832	Wnt4/Gja1/Flna/Cited2/Zfpm2/Lhx9/Gata4/Adgrg1/Inha/Arid5b/Hmga2/Nupr1/Bcl2l11/Ybx3/Eif2s2/Rhobtb3/Atrx/Bcl2/H3f3b/Sf1/Arid4a	21
GO:0060411	cardiac septum morphogenesis	15/1668	86/23355	0.00105732	0.0050991	0.0028939	Ccn1/Sox4/Parva/Smad7/Cited2/Nrp1/Zfpm2/Trp53/Gata4/Sox11/Gata6/Zfpm1/Smo/Hes1/Bmpr2	15
GO:0001937	negative regulation of endothelial cell proliferation	10/1668	45/23355	0.0010649	0.00511885	0.00290511	Sparc/Cav1/Rgcc/Apoe/Gja1/Thbs1/Atpif1/Cav2/Nr2f2/Dlk1	10
GO:0006890	retrograde vesicle-mediated transport, Golgi to endoplasmic reticulum	10/1668	45/23355	0.0010649	0.00511885	0.00290511	Kdelr2/Arf4/Arf5/Copz2/Kdelr1/Ergic1/Bet1l/Rer1/Pitpnb/Copz1	10
GO:0008631	intrinsic apoptotic signaling pathway in response to oxidative stress	10/1668	45/23355	0.0010649	0.00511885	0.00290511	Gpx1/Hspb1/Nfe2l2/Aldh2/Mcl1/Sfpq/Bcl2/Arl6ip5/Hif1a/Jak2	10
GO:0044088	regulation of vacuole organization	10/1668	45/23355	0.0010649	0.00511885	0.00290511	Anxa2/Eno1/Nupr1/Ralb/Chmp4b/Fez2/Laptm4b/Sh3glb1/Ift20/Phf23	10
GO:0045428	regulation of nitric oxide biosynthetic process	13/1668	69/23355	0.00107053	0.00514171	0.00291809	Cav1/Clu/App/Igf1/Tspo/Ddah2/Ptgs2/Rac1/Klf2/Akt1/Jak2/Rock2/Klf4	13
GO:1901879	regulation of protein depolymerization	16/1668	95/23355	0.00108035	0.00518126	0.00294053	Tpm1/Cfl1/Gsn/Arpc2/Mid1ip1/Dstn/Wdr1/Map1b/Sptbn1/Capza2/Tmod3/Capzb/Add1/Nes/Capza1/Svil	16
GO:0001657	ureteric bud development	17/1668	104/23355	0.0010823	0.00518126	0.00294053	Wnt4/Myc/Tgfb1/Smad7/Cd44/Pbx1/Vegfa/Bmp2/Bcl2/Cat/Smad1/Lzts2/Gpc3/Smo/Hes1/Fgfr1/Epcam	17
GO:0072163	mesonephric epithelium development	17/1668	104/23355	0.0010823	0.00518126	0.00294053	Wnt4/Myc/Tgfb1/Smad7/Cd44/Pbx1/Vegfa/Bmp2/Bcl2/Cat/Smad1/Lzts2/Gpc3/Smo/Hes1/Fgfr1/Epcam	17
GO:0072164	mesonephric tubule development	17/1668	104/23355	0.0010823	0.00518126	0.00294053	Wnt4/Myc/Tgfb1/Smad7/Cd44/Pbx1/Vegfa/Bmp2/Bcl2/Cat/Smad1/Lzts2/Gpc3/Smo/Hes1/Fgfr1/Epcam	17
GO:0003181	atrioventricular valve morphogenesis	7/1668	24/23355	0.00109788	0.00524733	0.00297803	Ccn1/Sox4/Zfpm2/Gata4/Bmp2/Zfpm1/Bmpr2	7
GO:0045943	positive regulation of transcription by RNA polymerase I	7/1668	24/23355	0.00109788	0.00524733	0.00297803	Ppp1r15a/Atf4/Ncl/Ubtf/Wdr43/Lyar/Pwp1	7
GO:0042593	glucose homeostasis	34/1668	273/23355	0.00111199	0.00530294	0.00300959	Gpx1/Sox4/Hk2/Sri/Igf1/Pik3r1/Pck2/Tcf7l2/Rab34/Rac1/Akt1/Xbp1/Kif5b/Fabp5/Plscr3/Gas6/Pim3/Igfbp5/Stx4a/Oxct1/Sesn2/Gpi1/Hif1a/Ppp2ca/Sidt2/Grk2/Tra2b/Map2k1/Ppp3ca/Ptpn11/Map4k4/Stxbp3/Rab11b/Hmgcr	34
GO:0031103	axon regeneration	11/1668	53/23355	0.00111403	0.00530294	0.00300959	Flna/Mif/Rtn4/Jun/Bcl2/Cers2/Nrep/Map2k1/Jak2/Klf4/Ptprf	11
GO:0051353	positive regulation of oxidoreductase activity	11/1668	53/23355	0.00111403	0.00530294	0.00300959	Cyba/Apoe/Gnai2/S100a1/Gch1/Akt1/Fxn/Fdx1/Gnai3/Por/Nus1	11
GO:1903202	negative regulation of oxidative stress-induced cell death	11/1668	53/23355	0.00111403	0.00530294	0.00300959	Txn1/Gpx1/Hspb1/Nfe2l2/Gata4/Atf4/Ncoa7/Hif1a/Rest/Fyn/Psap	11
GO:2000677	regulation of transcription regulatory region DNA binding	11/1668	53/23355	0.00111403	0.00530294	0.00300959	Tgfb1/Sri/Igf1/Sox11/Zbtb7a/Zfp593/Rest/Dot1l/Klf4/H1f0/Ddit3	11
GO:0030575	nuclear body organization	6/1668	18/23355	0.00115455	0.00547805	0.00310897	Ets1/Serbp1/Aff2/Neat1/Sf1/Zpr1	6
GO:0048268	clathrin coat assembly	6/1668	18/23355	0.00115455	0.00547805	0.00310897	Clta/Dab2/Cltb/Clint1/Cltc/Picalm	6
GO:1901550	regulation of endothelial cell development	6/1668	18/23355	0.00115455	0.00547805	0.00310897	F11r/Tnfrsf1a/Vegfa/Vcl/Rock2/Add1	6
GO:1903140	regulation of establishment of endothelial barrier	6/1668	18/23355	0.00115455	0.00547805	0.00310897	F11r/Tnfrsf1a/Vegfa/Vcl/Rock2/Add1	6
GO:0010661	positive regulation of muscle cell apoptotic process	9/1668	38/23355	0.00115909	0.0054819	0.00311115	Capn2/Trp53/Camk2d/Atf4/Gata6/Eif5a/Grk2/Map2k4/Hmgcr	9
GO:0035794	positive regulation of mitochondrial membrane permeability	9/1668	38/23355	0.00115909	0.0054819	0.00311115	Ier3/Slc25a5/Chchd10/Atpif1/Trp53/Bcl2l11/Acaa2/Sh3glb1/Vdac2	9
GO:1900087	positive regulation of G1/S transition of mitotic cell cycle	9/1668	38/23355	0.00115909	0.0054819	0.00311115	Ccnd2/Rgcc/Ccnd3/Anxa1/Adamts1/Akt1/Anp32b/Ddx3x/Eif4g1	9
GO:2000036	regulation of stem cell population maintenance	9/1668	38/23355	0.00115909	0.0054819	0.00311115	Myc/Lbh/Loxl2/Tead1/Rest/Elavl1/Wdr43/Smo/Yap1	9
GO:0050670	regulation of lymphocyte proliferation	30/1668	232/23355	0.00116746	0.005517	0.00313108	Cebpb/Sdc4/Cdkn1a/Igf2/Tgfb1/Mif/Igf1/Cd44/Cd81/Cd24a/Prnp/Anxa1/Slc7a1/Sox11/Lgals7/Casp3/Ndfip1/Twsg1/Bcl2/Clcf1/Prkar1a/Slc39a10/Pnp/Ahr/Rps3/Igfbp2/Hes1/Il6st/Pawr/Rc3h1	30
GO:0033500	carbohydrate homeostasis	34/1668	274/23355	0.00118451	0.00557725	0.00316527	Gpx1/Sox4/Hk2/Sri/Igf1/Pik3r1/Pck2/Tcf7l2/Rab34/Rac1/Akt1/Xbp1/Kif5b/Fabp5/Plscr3/Gas6/Pim3/Igfbp5/Stx4a/Oxct1/Sesn2/Gpi1/Hif1a/Ppp2ca/Sidt2/Grk2/Tra2b/Map2k1/Ppp3ca/Ptpn11/Map4k4/Stxbp3/Rab11b/Hmgcr	34
GO:0030516	regulation of axon extension	18/1668	114/23355	0.00118489	0.00557725	0.00316527	Tnfrsf12a/Apoe/Sema3e/Nrp1/Rtn4/Ifrd1/Dbn1/Actr3/Vegfa/Map1b/Sema4b/Cyfip1/Cttn/Fxn/Eif4g2/Sema6d/Atp5g1/Bmpr2	18
GO:1904659	glucose transmembrane transport	18/1668	114/23355	0.00118489	0.00557725	0.00316527	Myc/Hk2/Mif/Igf1/Nfe2l2/Grb10/Akt1/Fabp5/Rap1a/Sesn2/Slc2a1/Prkcd/Prkci/Gpc3/Grk2/Ptpn11/Stxbp3/Mef2a	18
GO:0006734	NADH metabolic process	8/1668	31/23355	0.00118875	0.00557725	0.00316527	Ldha/Pck2/Trp53/Gpi1/Mdh1/Idh3b/Mdh2/Dlst	8
GO:0008299	isoprenoid biosynthetic process	8/1668	31/23355	0.00118875	0.00557725	0.00316527	Aldh1a1/Rbp1/Idi1/Ggps1/Nus1/Hmgcs1/Hmgcr/Rdh10	8
GO:0043276	anoikis	8/1668	31/23355	0.00118875	0.00557725	0.00316527	Tle5/Itgb1/Cav1/Itga5/Mcl1/Bcl2/Sik1/Mybbp1a	8
GO:0045920	negative regulation of exocytosis	8/1668	31/23355	0.00118875	0.00557725	0.00316527	Gnai2/Hmox1/Rab7/Rap1b/Anxa1/Rap1a/Rest/Stxbp3	8
GO:1902473	regulation of protein localization to synapse	8/1668	31/23355	0.00118875	0.00557725	0.00316527	Gpc4/Dbn1/Rap1a/Hras/Zdhhc3/Gripap1/Map2k1/Dag1	8
GO:1903523	negative regulation of blood circulation	8/1668	31/23355	0.00118875	0.00557725	0.00316527	App/Sri/Bin1/Pik3r1/Grk2/Atp1a1/Jak2/Atp2a2	8
GO:0062013	positive regulation of small molecule metabolic process	22/1668	152/23355	0.00119332	0.0055942	0.00317489	Wnt4/Myc/App/Igf2/Mif/Igf1/Dab2/Mid1ip1/Tcf7l2/Anxa1/Pla2g4a/Acsl5/Ptgs2/Dyrk2/Akt1/Hif1a/Comt/Map2k1/Por/Hmgb1/Ddb1/Rdh10	22
GO:0042310	vasoconstriction	17/1668	105/23355	0.00120711	0.00565437	0.00320903	F2r/Cav1/Gja1/Rhoa/Acta2/Ptgs2/Pdgfb/Akt1/Arhgap42/Hif1a/Manf/Dusp5/Grk2/Map2k1/Ahr/Bmpr2/Atp2b1	17
GO:0042180	cellular ketone metabolic process	28/1668	212/23355	0.00121203	0.00566865	0.00321714	Aldoa/Wnt4/Cav1/Acsl4/Dab2/Coq10b/Mid1ip1/Anxa1/Akr1b8/Pla2g4a/Acsl5/Ptgs2/Bmp2/Hsd17b10/Akt1/Fabp5/Acadl/Egr1/Oxct1/Eif6/Ncor1/Comt/Akr1a1/Rest/Nfe2l1/Glo1/Hmgcr/Rdh10	28
GO:0070555	response to interleukin-1	16/1668	96/23355	0.00121209	0.00566865	0.00321714	Cebpb/Tle5/Cfl1/App/Anxa1/Irak2/Egr1/Il1r1/Hyal2/Prkci/Usp10/Nfkb1/Irak1/Rela/Mapk3/Rc3h1	16
GO:0006338	chromatin remodeling	23/1668	162/23355	0.00121883	0.0056911	0.00322988	Myc/Kdm6b/Anp32e/Top1/Mta2/Atrx/Zbtb7a/H3f3b/Ptma/H3f3a/Smarca1/Hmg20b/Zbtb1/Rbbp7/Spty2d1/Chd1/Mbd2/Ubtf/Rrp8/Resf1/Ruvbl1/Ruvbl2/Smarce1	23
GO:0071478	cellular response to radiation	23/1668	162/23355	0.00121883	0.0056911	0.00322988	Ccnd2/Timp1/Cdkn1a/Tgfb1/Rhob/Pik3r1/Trp53/Ptprk/Egr1/Fbxo4/Tnks1bp1/Hyal2/Prkcd/Hras/Grb2/Zbtb1/Gadd45a/Eef1d/Nsmce3/Ppid/Ddb1/Ruvbl2/Yap1	23
GO:0032922	circadian regulation of gene expression	13/1668	70/23355	0.00123018	0.00573043	0.0032522	Cavin3/Top1/Atf4/Ppp1ca/Egr1/Nrip1/Csnk1e/Ncor1/Mybbp1a/Hnrnpu/Ahr/Relb/Ppp1cc	13
GO:0046579	positive regulation of Ras protein signal transduction	13/1668	70/23355	0.00123018	0.00573043	0.0032522	Kitl/F2r/Igf1/F11r/Col3a1/Rtn4/Camk2d/Adgrg1/Lpar6/Hras/Map2k1/Map4k4/Erbin	13
GO:0048332	mesoderm morphogenesis	13/1668	70/23355	0.00123018	0.00573043	0.0032522	Wls/Txnrd1/Gja1/Kdm6b/Epha2/Pofut2/Twsg1/Gpi1/Smad1/Prkar1a/Nckap1/Fgfr1/Bmpr2	13
GO:0051261	protein depolymerization	19/1668	124/23355	0.00126874	0.00590536	0.00335148	Tpm1/Sgk1/Cfl1/Gsn/Arpc2/Mid1ip1/Dstn/Mical2/Wdr1/Map1b/Sptbn1/Hspa8/Capza2/Tmod3/Capzb/Add1/Nes/Capza1/Svil	19
GO:0043403	skeletal muscle tissue regeneration	10/1668	46/23355	0.00127483	0.00592903	0.00336492	Gpx1/Gja1/Naca/Igf1/Cd81/Anxa1/Cflar/Ifrd1/Cd9/Pkm	10
GO:1903039	positive regulation of leukocyte cell-cell adhesion	29/1668	223/23355	0.00127863	0.005942	0.00337228	Ets1/Sox4/Lgals1/Cav1/Runx1/Igf2/Tgfb1/Rhoa/Igf1/Cd44/Cd81/Cd24a/Anxa1/Slc7a1/Bcl10/Xbp1/Zmiz1/Lgals8/Zbtb1/Irak1/Efnb2/Pnp/Rps3/Igfbp2/Rela/Hes1/Il6st/Pawr/Mdk	29
GO:0006900	vesicle budding from membrane	12/1668	62/23355	0.00128866	0.00596501	0.00338533	S100a10/Anxa2/Pdcd6/Chmp4b/Prkci/Snx3/Tmed10/Arf1/Sar1a/Sec13/Tmed9/Picalm	12
GO:0030330	DNA damage response, signal transduction by p53 class mediator	12/1668	62/23355	0.00128866	0.00596501	0.00338533	Sox4/Cdkn1a/Mif/Cd44/Trp53/Atrx/Sesn2/Pttg1ip/Usp10/Hipk2/Eef1e1/Spred1	12
GO:0031102	neuron projection regeneration	12/1668	62/23355	0.00128866	0.00596501	0.00338533	Flna/Mif/Rtn4/Jun/Bcl2/Cers2/Nrep/Map2k1/Jak2/Map4k4/Klf4/Ptprf	12
GO:0051058	negative regulation of small GTPase mediated signal transduction	12/1668	62/23355	0.00128866	0.00596501	0.00338533	Itgb1/Spry2/Heg1/Itga3/Ppp2cb/Arhgap42/Dlc1/Timp2/Ripor1/Kctd10/Tnfaip1/Cd2ap	12
GO:0060393	regulation of pathway-restricted SMAD protein phosphorylation	12/1668	62/23355	0.00128866	0.00596501	0.00338533	Tgfb1/Smad7/Dab2/Pmepa1/Sdcbp/Inha/Rbpms/Bmp2/Xbp1/Twsg1/Pin1/Bmpr2	12
GO:0002260	lymphocyte homeostasis	14/1668	79/23355	0.00130692	0.00603999	0.00342789	Tgfb1/Mif/Cd44/Cd24a/Bcl10/Bcl2l11/Akt1/Casp3/Slc40a1/Bcl2/Hif1a/Skil/Ahr/Rc3h1	14
GO:0003208	cardiac ventricle morphogenesis	14/1668	79/23355	0.00130692	0.00603999	0.00342789	Tpm1/Sox4/Cpe/Tgfb1/Smad7/Zfpm2/Heg1/Gata4/Sox11/Ly6e/Fkbp1a/Hif1a/Ahr/Pkp2	14
GO:0051055	negative regulation of lipid biosynthetic process	11/1668	54/23355	0.00131011	0.00604997	0.00343355	Wnt4/Apoe/Bmp2/Pdgfb/Acadl/Ormdl3/Pdgfa/Sik1/Nfkb1/Atp1a1/Rest	11
GO:0008645	hexose transmembrane transport	18/1668	115/23355	0.00131287	0.00605322	0.0034354	Myc/Hk2/Mif/Igf1/Nfe2l2/Grb10/Akt1/Fabp5/Rap1a/Sesn2/Slc2a1/Prkcd/Prkci/Gpc3/Grk2/Ptpn11/Stxbp3/Mef2a	18
GO:0010927	cellular component assembly involved in morphogenesis	18/1668	115/23355	0.00131287	0.00605322	0.0034354	Itgb1/Phldb2/Nectin2/Krt8/Csrp1/Cflar/Cd9/Phldb1/Wdr1/Actg1/Pmp22/Myh10/Csrp2/Prkar1a/Tmod3/Foxp1/Mef2a/Dag1	18
GO:0046887	positive regulation of hormone secretion	23/1668	163/23355	0.00132527	0.00610557	0.00346511	Sox4/Gja1/Runx1/Acsl4/Sri/Dab2/Pck2/Tcf7l2/Ptbp1/Rac1/Serp1/Sox11/Vamp8/Kif5b/Stx4a/Oxct1/Clcf1/Hif1a/Ptpn11/Jak2/Glud1/Rab8b/Fgfr1	23
GO:0090263	positive regulation of canonical Wnt signaling pathway	17/1668	106/23355	0.00134391	0.00618661	0.0035111	Wls/Sox4/Cav1/Tgfb1/Bambi/Zbed3/Csnk1e/Col1a1/Ddx3x/Gpc3/Nfkb1/Thra/Tmem9/Ruvbl1/Yap1/Pin1/Dapk3	17
GO:0032436	positive regulation of proteasomal ubiquitin-dependent protein catabolic process	15/1668	88/23355	0.00134694	0.00619087	0.00351352	Cav1/Clu/Smad7/Trib1/Dab2/Trib2/Psen2/Akt1/Herpud1/Dnajb2/Stub1/Csnk1e/Dda1/Plk2/Rad23a	15
GO:0042632	cholesterol homeostasis	15/1668	88/23355	0.00134694	0.00619087	0.00351352	Cav1/Apoe/Soat1/Cd24a/Ldlr/Ldlrap1/Xbp1/Plscr3/Npc2/Ncor1/Nfe2l1/Nus1/Ehd1/Lamtor1/Abca1	15
GO:0070252	actin-mediated cell contraction	16/1668	97/23355	0.00135713	0.00623284	0.00353734	Myl6/Tpm1/Cav1/Parva/Flna/Sri/Gsn/Bin1/Acta2/Camk2d/Gata4/Dbn1/Cacnb2/Atp1a1/Atp2a2/Pkp2	16
GO:0032409	regulation of transporter activity	35/1668	287/23355	0.00137263	0.00629909	0.00357494	Actb/Ahnak/Itgb1/Cav1/Cfl1/Gja1/App/Sri/Tcaf1/S100a1/Nedd4/Prnp/Ifngr2/Camk2d/Pim1/Cacnb2/Kif5b/Ywhah/Ndfip1/Fkbp1a/Ripk1/Bcl2/Phb2/Rrad/Gsto1/Prkcd/1810037I17Rik/Ppp2ca/Slc25a4/Vamp2/Ywhae/Grk6/Atp1b1/Cttnbp2nl/Klhl24	35
GO:0010613	positive regulation of cardiac muscle hypertrophy	9/1668	39/23355	0.00141258	0.00647736	0.00367611	Igf1/Camk2d/Trip10/Ece1/Slc25a4/Ppp3ca/Rock2/Pin1/Mef2a	9
GO:0061025	membrane fusion	22/1668	154/23355	0.00141852	0.0064995	0.00368868	Anxa2/Nectin2/Myof/Rab7/Anxa1/Rab34/Pla2g4a/Cav2/Cd9/Vamp8/Kif5b/Gas6/Stxbp6/Stx4a/Spaca6/Hyal2/Anxa7/Vamp2/Tpst2/Rab8a/Gnai3/Rab8b	22
GO:0000375	RNA splicing, via transesterification reactions	34/1668	277/23355	0.00142737	0.0065248	0.00370304	Mbnl2/Prdx6/Hnrnpa1/Rbm3/Ptbp1/Mbnl1/C1qbp/Snrpb/Snrpa1/Zbtb7a/Sfpq/Hnrnpk/Ptbp3/Snrpd1/Hspa8/Syf2/U2af1/Tra2b/Malat1/Dhx9/Hnrnpu/Sf1/Ncl/Srsf5/Jmjd6/Rest/Srsf3/Khdrbs1/Hnrnpm/Srsf7/Dazap1/Sf3b4/Sf3b5/Rbm15b	34
GO:0000377	RNA splicing, via transesterification reactions with bulged adenosine as nucleophile	34/1668	277/23355	0.00142737	0.0065248	0.00370304	Mbnl2/Prdx6/Hnrnpa1/Rbm3/Ptbp1/Mbnl1/C1qbp/Snrpb/Snrpa1/Zbtb7a/Sfpq/Hnrnpk/Ptbp3/Snrpd1/Hspa8/Syf2/U2af1/Tra2b/Malat1/Dhx9/Hnrnpu/Sf1/Ncl/Srsf5/Jmjd6/Rest/Srsf3/Khdrbs1/Hnrnpm/Srsf7/Dazap1/Sf3b4/Sf3b5/Rbm15b	34
GO:0000398	mRNA splicing, via spliceosome	34/1668	277/23355	0.00142737	0.0065248	0.00370304	Mbnl2/Prdx6/Hnrnpa1/Rbm3/Ptbp1/Mbnl1/C1qbp/Snrpb/Snrpa1/Zbtb7a/Sfpq/Hnrnpk/Ptbp3/Snrpd1/Hspa8/Syf2/U2af1/Tra2b/Malat1/Dhx9/Hnrnpu/Sf1/Ncl/Srsf5/Jmjd6/Rest/Srsf3/Khdrbs1/Hnrnpm/Srsf7/Dazap1/Sf3b4/Sf3b5/Rbm15b	34
GO:0002183	cytoplasmic translational initiation	7/1668	25/23355	0.00143172	0.00652733	0.00370447	Eif4ebp1/Eif4a1/Rps2/Eif4h/Eif2s2/Eif2s3x/Mcts1	7
GO:0043567	regulation of insulin-like growth factor receptor signaling pathway	7/1668	25/23355	0.00143172	0.00652733	0.00370447	Igfbp6/Igf1/Igfbp4/Bmp2/Igfbp5/Inppl1/Igfbp2	7
GO:1904376	negative regulation of protein localization to cell periphery	7/1668	25/23355	0.00143172	0.00652733	0.00370447	Tgfb1/Tmbim1/Dab2/Cltc/Csk/Tmem59/Picalm	7
GO:0032944	regulation of mononuclear cell proliferation	30/1668	235/23355	0.00143237	0.00652733	0.00370447	Cebpb/Sdc4/Cdkn1a/Igf2/Tgfb1/Mif/Igf1/Cd44/Cd81/Cd24a/Prnp/Anxa1/Slc7a1/Sox11/Lgals7/Casp3/Ndfip1/Twsg1/Bcl2/Clcf1/Prkar1a/Slc39a10/Pnp/Ahr/Rps3/Igfbp2/Hes1/Il6st/Pawr/Rc3h1	30
GO:0001731	formation of translation preinitiation complex	5/1668	13/23355	0.00146235	0.00658411	0.00373669	Rps2/Eif4h/Eif2s2/Eif2s3x/Mcts1	5
GO:0003093	regulation of glomerular filtration	5/1668	13/23355	0.00146235	0.00658411	0.00373669	Cyba/F2r/Gja1/Pdgfb/Gas6	5
GO:0003174	mitral valve development	5/1668	13/23355	0.00146235	0.00658411	0.00373669	Sox4/Zfpm2/Gata4/Zfpm1/Bmpr2	5
GO:0006098	pentose-phosphate shunt	5/1668	13/23355	0.00146235	0.00658411	0.00373669	Pgam1/Trp53/Tkt/Taldo1/Pgd	5
GO:0006983	ER overload response	5/1668	13/23355	0.00146235	0.00658411	0.00373669	Trp53/Bcl2l11/Selenos/Ccdc47/Ddit3	5
GO:0007183	SMAD protein complex assembly	5/1668	13/23355	0.00146235	0.00658411	0.00373669	Tgfb1/Pmepa1/Fkbp1a/Eid2/Smad1	5
GO:0010988	regulation of low-density lipoprotein particle clearance	5/1668	13/23355	0.00146235	0.00658411	0.00373669	Anxa2/Cnpy2/Ldlrap1/Hnrnpk/Csk	5
GO:0032905	transforming growth factor beta1 production	5/1668	13/23355	0.00146235	0.00658411	0.00373669	Gata6/Fkbp1a/Furin/Laptm4b/Cd2ap	5
GO:0045906	negative regulation of vasoconstriction	5/1668	13/23355	0.00146235	0.00658411	0.00373669	Arhgap42/Hif1a/Dusp5/Ahr/Bmpr2	5
GO:0061140	lung secretory cell differentiation	5/1668	13/23355	0.00146235	0.00658411	0.00373669	Igf1/Gata6/Fndc3b/Nfib/Foxp1	5
GO:0070278	extracellular matrix constituent secretion	5/1668	13/23355	0.00146235	0.00658411	0.00373669	Rgcc/Creb3l1/Ccn2/Tnfrsf1a/Bmp2	5
GO:0070831	basement membrane assembly	5/1668	13/23355	0.00146235	0.00658411	0.00373669	Phldb2/Phldb1/Ramp2/Lamb1/Dag1	5
GO:0090281	negative regulation of calcium ion import	5/1668	13/23355	0.00146235	0.00658411	0.00373669	Vdac1/Akt1/Hes1/Trim27/Pawr	5
GO:1903332	regulation of protein folding	5/1668	13/23355	0.00146235	0.00658411	0.00373669	Pofut2/Dnajb2/Hspa8/Pdcl3/Pdia3	5
GO:1903729	regulation of plasma membrane organization	5/1668	13/23355	0.00146235	0.00658411	0.00373669	Gsn/Myh9/Prkcd/Sh3glb1/Asap1	5
GO:0014065	phosphatidylinositol 3-kinase signaling	20/1668	135/23355	0.00146388	0.00658411	0.00373669	F2r/Mydgf/Igf1/Pik3r1/Zfp36l1/Vegfa/C1qbp/Pdgfb/Akt1/Xbp1/Pdgfa/Dipk2a/Cat/Ncor1/Prr5/Slc9a3r2/Jak2/Hax1/Fyn/Klf4	20
GO:0050729	positive regulation of inflammatory response	20/1668	135/23355	0.00146388	0.00658411	0.00373669	Cebpb/Ets1/App/Mif/Cd81/Cd24a/Tnfrsf1a/Ldlr/Pla2g4a/Ptgs2/Vamp8/Nupr1/Ripk1/Hyal2/Abcc1/Dhx9/Jak2/Fgfr1/Nfkbia/Mdk	20
GO:0050900	leukocyte migration	42/1668	364/23355	0.00146773	0.00659635	0.00374364	Itgb1/Kitl/App/Thbs1/Tgfb1/Msn/Rhoa/Mif/F11r/Cxadr/B4galt1/Cdc42/Cd81/Creb3/Cd24a/Rtn4/Trp53/Anxa1/Mmp14/Rac1/Sbds/Vegfa/Cd9/C1qbp/Ano6/Ext1/Pdgfb/Akt1/Wdr1/Gas6/Ppib/Il1r1/Itga6/Vegfb/Rhog/Dusp1/Arhgef5/Pecam1/Pawr/Mapk3/Mdk/Slc12a2	42
GO:0046825	regulation of protein export from nucleus	8/1668	32/23355	0.00148693	0.00667246	0.00378683	Txn1/Tcf7l2/Bag3/Ifi27/Gas6/Rangap1/Ywhae/Ptpn11	8
GO:1903579	negative regulation of ATP metabolic process	8/1668	32/23355	0.00148693	0.00667246	0.00378683	Ier3/Rhoa/Tspo/Trp53/Nupr1/Ncor1/Fis1/Ddit4	8
GO:0060350	endochondral bone morphogenesis	12/1668	63/23355	0.00149016	0.00668181	0.00379214	Serpinh1/Gnas/Thbs1/Anxa6/Mmp14/Ext1/Hspg2/Col1a1/Nab2/Nab1/Por/Inppl1	12
GO:0001823	mesonephros development	17/1668	107/23355	0.00149358	0.00669208	0.00379797	Wnt4/Myc/Tgfb1/Smad7/Cd44/Pbx1/Vegfa/Bmp2/Bcl2/Cat/Smad1/Lzts2/Gpc3/Smo/Hes1/Fgfr1/Epcam	17
GO:0042770	signal transduction in response to DNA damage	15/1668	89/23355	0.00151505	0.00676721	0.00384061	Sox4/Cdkn1a/Mif/Cd44/Trp53/Atrx/Sesn2/Pttg1ip/Grb2/Gadd45a/Usp10/Hipk2/Brcc3/Eef1e1/Spred1	15
GO:0055092	sterol homeostasis	15/1668	89/23355	0.00151505	0.00676721	0.00384061	Cav1/Apoe/Soat1/Cd24a/Ldlr/Ldlrap1/Xbp1/Plscr3/Npc2/Ncor1/Nfe2l1/Nus1/Ehd1/Lamtor1/Abca1	15
GO:1905037	autophagosome organization	16/1668	98/23355	0.00151652	0.00676721	0.00384061	Gabarapl1/Rab7/Gabarap/Bag3/Nupr1/Map1lc3b/Ralb/Chmp4b/Vmp1/Map1lc3a/Fez2/Sh3glb1/Ift20/Gabarapl2/Atg3/Phf23	16
GO:0010799	regulation of peptidyl-threonine phosphorylation	10/1668	47/23355	0.00151726	0.00676721	0.00384061	App/Tgfb1/Smad7/Spry2/Cadm4/Tnks1bp1/Grk2/Eif4g1/Ddit4/Spred1	10
GO:0043616	keratinocyte proliferation	10/1668	47/23355	0.00151726	0.00676721	0.00384061	Fst/Zfp36/Klf9/Zfp36l1/Ptprk/Ereg/Ctsl/Efnb2/Yap1/Mdk	10
GO:2001239	regulation of extrinsic apoptotic signaling pathway in absence of ligand	10/1668	47/23355	0.00151726	0.00676721	0.00384061	Prdx2/Mcl1/Ctnna1/Ppp1ca/Ppp2r1a/Ripk1/Bcl2/Fgfr1/Fyn/Dapk3	10
GO:0045773	positive regulation of axon extension	11/1668	55/23355	0.00153363	0.00682983	0.00387615	Tnfrsf12a/Apoe/Nrp1/Dbn1/Vegfa/Map1b/Cyfip1/Fxn/Eif4g2/Atp5g1/Bmpr2	11
GO:0046580	negative regulation of Ras protein signal transduction	11/1668	55/23355	0.00153363	0.00682983	0.00387615	Itgb1/Spry2/Heg1/Itga3/Ppp2cb/Arhgap42/Dlc1/Timp2/Ripor1/Kctd10/Tnfaip1	11
GO:0006997	nucleus organization	19/1668	126/23355	0.00153842	0.00684595	0.0038853	Ets1/Lmna/Syne2/Nectin2/Bin1/Rtn4/Serbp1/Reep3/Aff2/Neat1/Chmp4b/H3f3b/Tor1b/Chmp1b/Sf1/Tor1a/Nfe2l1/Nolc1/Zpr1	19
GO:0016331	morphogenesis of embryonic epithelium	25/1668	185/23355	0.00156346	0.00694686	0.00394257	Zeb2/Sdc4/Pfn1/Sox4/Wnt4/Tgfb1i1/Cfl1/Tgfb1/Lmo4/Vasp/Casp8/Cited2/Aldh1a1/Tgif1/Tead2/Sox11/Bcl10/Casp3/Dlc1/Plxnb2/Hif1a/Rock2/Nckap1/Tmed2/Rdh10	25
GO:0048813	dendrite morphogenesis	25/1668	185/23355	0.00156346	0.00694686	0.00394257	Sgk1/Itgb1/Cfl1/Cdc42/Tpbg/Nrp1/Nedd4/Sdc2/Rac1/Dbn1/Actr3/Ywhah/Cul7/Actr2/Ptprd/Ppp3ca/Caprin1/Rock2/Sh3glb1/Fyn/Rapgef2/Pdlim5/Picalm/Mef2a/Ptprf	25
GO:0007039	protein catabolic process in the vacuole	6/1668	19/23355	0.00158621	0.00702669	0.00398787	Cd81/Ldlr/Tpp1/Lamp2/Laptm4b/Psap	6
GO:0060544	regulation of necroptotic process	6/1668	19/23355	0.00158621	0.00702669	0.00398787	Cav1/Casp8/Cflar/Ybx3/Ripk1/Slc25a4	6
GO:2000251	positive regulation of actin cytoskeleton reorganization	6/1668	19/23355	0.00158621	0.00702669	0.00398787	Arpc2/Nrp1/Actr3/Hras/Baiap2l1/Hax1	6
GO:2000269	regulation of fibroblast apoptotic process	6/1668	19/23355	0.00158621	0.00702669	0.00398787	Trp53/Bcl2l11/Gas6/Cfdp1/Btg1/Ruvbl1	6
GO:0015749	monosaccharide transmembrane transport	18/1668	117/23355	0.00160427	0.00710135	0.00403024	Myc/Hk2/Mif/Igf1/Nfe2l2/Grb10/Akt1/Fabp5/Rap1a/Sesn2/Slc2a1/Prkcd/Prkci/Gpc3/Grk2/Ptpn11/Stxbp3/Mef2a	18
GO:0021700	developmental maturation	39/1668	333/23355	0.0016193	0.0071625	0.00406495	Cd63/Pfn1/Gja1/Runx1/App/Rhoa/Igf1/Ywhaz/Abhd2/Ptgs2/Rac1/Psen2/Vegfa/Ereg/Klf2/Bmp2/Ano6/Ext1/Pdgfb/Akt1/Ppp2r1a/Xbp1/Zbtb7a/Bcl2/Pmp22/Pebp1/Rflnb/Hnrnpk/Ctsl/Hif1a/Ptbp3/B4galt5/Hes1/Fgfr1/Picalm/Nfia/Cdkn1c/Ddit3/Dag1	39
GO:0050727	regulation of inflammatory response	40/1668	344/23355	0.00162646	0.00718874	0.00407984	Ier3/Cebpb/Gpx1/Ets1/Gpx4/Apoe/App/Mif/Igf1/Cd44/Cd81/Aldh2/Cd24a/Tnfrsf1a/Zfp36/Ldlr/Anxa1/Metrnl/Pla2g4a/Ptgs2/Vamp8/Gstp1/Nupr1/Ndfip1/Il1r1/Serpinf1/Ripk1/Pmp22/Selenos/Clcf1/Hyal2/Abcc1/Dhx9/Nfkb1/Jak2/Nfe2l1/Rela/Fgfr1/Nfkbia/Mdk	40
GO:0051153	regulation of striated muscle cell differentiation	16/1668	99/23355	0.00169135	0.00746992	0.00423942	Ybx1/Tgfb1/Naca/Igf1/Mmp14/Trip10/Bmp2/Xbp1/Bcl2/Slc25a4/Sik1/Rgs2/Thra/Efnb2/Foxp1/Pin1	16
GO:0071216	cellular response to biotic stimulus	38/1668	323/23355	0.00170027	0.00749843	0.0042556	Vim/Cebpb/Prdx2/Axl/Tgfb1/Rhoa/Mif/B2m/Trib1/Plscr1/Zfp36/Trp53/Gch1/Irak2/Litaf/Bcl10/Gstp1/Cdk4/Ly96/Bcl2l11/Akt1/Xbp1/Plscr3/Selenos/Adam9/Ccdc47/Nfkb1/Irak1/Ncl/Jak2/Pabpn1/Rela/Hmgb1/Mtdh/Nfkbia/Mapk3/Abca1/Ddit3	38
GO:0032024	positive regulation of insulin secretion	15/1668	90/23355	0.00170036	0.00749843	0.0042556	Sox4/Gja1/Acsl4/Sri/Pck2/Tcf7l2/Ptbp1/Rac1/Serp1/Kif5b/Stx4a/Oxct1/Hif1a/Jak2/Glud1	15
GO:0006418	tRNA aminoacylation for protein translation	9/1668	40/23355	0.00170879	0.00750183	0.00425753	Nars/Yars/Tars/Sars/Aars/Gars/Cars/Rars/Lars2	9
GO:0006778	porphyrin-containing compound metabolic process	9/1668	40/23355	0.00170879	0.00750183	0.00425753	Hmox1/Atpif1/Blvrb/Pgrmc1/Fxn/Snx3/Cpox/Tmem14c/Hmbs	9
GO:0014742	positive regulation of muscle hypertrophy	9/1668	40/23355	0.00170879	0.00750183	0.00425753	Igf1/Camk2d/Trip10/Ece1/Slc25a4/Ppp3ca/Rock2/Pin1/Mef2a	9
GO:0042398	cellular modified amino acid biosynthetic process	9/1668	40/23355	0.00170879	0.00750183	0.00425753	Nfe2l2/Plscr1/Gatm/Gch1/Gss/Gart/Ckb/Atic/Plod2	9
GO:0060325	face morphogenesis	9/1668	40/23355	0.00170879	0.00750183	0.00425753	Tgfb1/Tcf7l2/Cdk2ap1/Schip1/Arid5b/Rras/Col1a1/Ptpn11/Tiparp	9
GO:1901031	regulation of response to reactive oxygen species	9/1668	40/23355	0.00170879	0.00750183	0.00425753	Txn1/Nfe2l2/Trp53/Gch1/Ripk1/Sesn2/Foxp1/Pawr/Psap	9
GO:0008347	glial cell migration	12/1668	64/23355	0.00171692	0.00752063	0.0042682	Vim/Syne2/Tspo/Rtn4/Idh2/Adgrg1/Cd9/Zmiz1/Pmp22/Cers2/Lamb1/Ndn	12
GO:0009206	purine ribonucleoside triphosphate biosynthetic process	12/1668	64/23355	0.00171692	0.00752063	0.0042682	Aldoa/Myc/Nme2/Tgfb1/Slc25a13/Pkm/Nme1/Atp5b/Map2k1/Stoml2/Pnp/Atp5g1	12
GO:0070613	regulation of protein processing	12/1668	64/23355	0.00171692	0.00752063	0.0042682	Thbs1/Gsn/Ctsz/Mmp14/Bag2/Myh9/Ctnnd1/Timm17a/Furin/Plgrkt/Ruvbl1/Tmem59	12
GO:0002685	regulation of leukocyte migration	28/1668	217/23355	0.00172581	0.00755397	0.00428712	Kitl/App/Thbs1/Tgfb1/Msn/Rhoa/Mif/Cd81/Creb3/Rtn4/Trp53/Anxa1/Mmp14/Rac1/Vegfa/Cd9/C1qbp/Ano6/Akt1/Gas6/Il1r1/Vegfb/Rhog/Dusp1/Pecam1/Pawr/Mapk3/Mdk	28
GO:0034219	carbohydrate transmembrane transport	18/1668	118/23355	0.00176935	0.007733	0.00438873	Myc/Hk2/Mif/Igf1/Nfe2l2/Grb10/Akt1/Fabp5/Rap1a/Sesn2/Slc2a1/Prkcd/Prkci/Gpc3/Grk2/Ptpn11/Stxbp3/Mef2a	18
GO:0045666	positive regulation of neuron differentiation	18/1668	118/23355	0.00176935	0.007733	0.00438873	Itgb1/App/Rhoa/Kctd11/Tgif1/Sox11/Actr3/Bmp2/Timp2/Map1b/Bnip2/Hmg20b/Spag9/Tcf4/Rest/Eif4g1/Fgfr1/Socs2	18
GO:0031529	ruffle organization	11/1668	56/23355	0.0017874	0.00778293	0.00441707	Tpm1/Pfn1/Cav1/Rac1/Palld/Cyfip1/Rhog/Hras/Pip5k1a/Inppl1/Arf6	11
GO:0048538	thymus development	11/1668	56/23355	0.0017874	0.00778293	0.00441707	Prdx2/Lmo4/Cited2/Pbx1/Psen2/Bcl2l11/Bcl2/Zbtb1/Map2k1/Hes1/Mapk3	11
GO:0051653	spindle localization	11/1668	56/23355	0.0017874	0.00778293	0.00441707	Itgb1/Cfl1/Gja1/Spry2/Myh9/Actr3/Bccip/Zbed3/Actr2/Kpnb1/Map4	11
GO:0052372	modulation by symbiont of entry into host	11/1668	56/23355	0.0017874	0.00778293	0.00441707	Ifitm2/Lgals1/Cav1/Nectin2/Gsn/Ly6e/Ifitm1/Ifitm3/Itgav/Snx3/Trim27	11
GO:1901861	regulation of muscle tissue development	11/1668	56/23355	0.0017874	0.00778293	0.00441707	Gja1/Igf2/Tgfb1/Naca/Tcf7l2/Ybx3/Igfbp5/Bcl2/Flot1/Hdac7/Hmgcr	11
GO:0007520	myoblast fusion	10/1668	48/23355	0.00179578	0.0078021	0.00442794	Capn2/Myof/Cd81/Ehd2/Cflar/Myh9/Cd9/Flot1/Tanc1/Ehd1	10
GO:0043277	apoptotic cell clearance	10/1668	48/23355	0.00179578	0.0078021	0.00442794	Axl/Thbs1/Txndc5/Anxa1/Mfge8/Rac1/Gas6/Itgav/Rhog/Jmjd6	10
GO:1902808	positive regulation of cell cycle G1/S phase transition	10/1668	48/23355	0.00179578	0.0078021	0.00442794	Ccnd2/Rgcc/Ccnd3/Anxa1/Adamts1/Akt1/Phb2/Anp32b/Ddx3x/Eif4g1	10
GO:0046879	hormone secretion	42/1668	368/23355	0.00180763	0.00784777	0.00445386	Anxa5/Gnas/Sox4/Gja1/Runx1/Cpe/Acsl4/Sri/Midn/Ywhaz/Dab2/Pck2/Tcf7l2/Ptbp1/Anxa1/Rac1/Serp1/Sox11/Inha/Vamp8/Hmga2/Kif5b/Pim3/Stx4a/Oxct1/Clcf1/Hif1a/Vamp2/Sidt2/Hadh/Ppp3ca/Slc16a10/Rest/Ptpn11/Jak2/Glud1/Map4k4/Rab8b/Stxbp3/Rab11b/Fgfr1/Hmgcr	42
GO:0001838	embryonic epithelial tube formation	22/1668	157/23355	0.00182404	0.00790731	0.00448765	Zeb2/Sdc4/Pfn1/Sox4/Wnt4/Cfl1/Tgfb1/Lmo4/Vasp/Casp8/Cited2/Tgif1/Tead2/Sox11/Bcl10/Casp3/Dlc1/Plxnb2/Hif1a/Rock2/Nckap1/Tmed2	22
GO:0016482	cytosolic transport	22/1668	157/23355	0.00182404	0.00790731	0.00448765	Flna/Msn/Dab2/Rab7/Ezr/Kif5b/Sys1/Rhobtb3/Actr2/Snx3/Spag9/Erc1/Bet1l/Ykt6/Rab5a/Map2k1/Snx6/Cltc/Sh3glb1/Hook3/Trim27/Mapk3	22
GO:0045737	positive regulation of cyclin-dependent protein serine/threonine kinase activity	7/1668	26/23355	0.00183972	0.00792427	0.00449728	Ccnd2/Rgcc/Ccnd3/Pim1/Pdgfb/Akt1/Cdkn1b	7
GO:0055094	response to lipoprotein particle	7/1668	26/23355	0.00183972	0.00792427	0.00449728	Itgb1/Apoe/Cd81/Ldlr/Cd9/Akt1/Hmgcs1	7
GO:0071549	cellular response to dexamethasone stimulus	7/1668	26/23355	0.00183972	0.00792427	0.00449728	Eif4ebp1/Tgfb1/Pck2/Hnrnpu/Jak2/Ddit4/Eif4e	7
GO:0099010	modification of postsynaptic structure	7/1668	26/23355	0.00183972	0.00792427	0.00449728	Pfn1/Cfl1/Rhoa/Cdc42/Cyfip1/Myh10/Cttn	7
GO:0001958	endochondral ossification	8/1668	33/23355	0.00184144	0.00792427	0.00449728	Gnas/Mmp14/Ext1/Hspg2/Col1a1/Nab2/Nab1/Inppl1	8
GO:0033598	mammary gland epithelial cell proliferation	8/1668	33/23355	0.00184144	0.00792427	0.00449728	Cebpb/Gpx1/Rtn4/Epha2/Phb2/Zfp703/Areg/Zfas1	8
GO:0036075	replacement ossification	8/1668	33/23355	0.00184144	0.00792427	0.00449728	Gnas/Mmp14/Ext1/Hspg2/Col1a1/Nab2/Nab1/Inppl1	8
GO:0048641	regulation of skeletal muscle tissue development	8/1668	33/23355	0.00184144	0.00792427	0.00449728	Igf2/Tgfb1/Naca/Tcf7l2/Ybx3/Bcl2/Flot1/Hmgcr	8
GO:1902110	positive regulation of mitochondrial membrane permeability involved in apoptotic process	8/1668	33/23355	0.00184144	0.00792427	0.00449728	Ier3/Slc25a5/Chchd10/Atpif1/Bcl2l11/Acaa2/Sh3glb1/Vdac2	8
GO:2000648	positive regulation of stem cell proliferation	8/1668	33/23355	0.00184144	0.00792427	0.00449728	Kitl/Gja1/Sox11/Hmga2/Ltbp3/Fermt2/Hnrnpu/Epcam	8
GO:0003279	cardiac septum development	19/1668	128/23355	0.0018552	0.00797763	0.00452756	Ccn1/Sox4/Parva/Lmo4/Smad7/Cited2/Nrp1/Zfpm2/Heg1/Trp53/Gata4/Sox11/Gata6/Zfpm1/Myh10/Smo/Hes1/Ap2b1/Bmpr2	19
GO:0046883	regulation of hormone secretion	36/1668	303/23355	0.00186913	0.00803167	0.00455823	Anxa5/Gnas/Sox4/Gja1/Runx1/Acsl4/Sri/Midn/Dab2/Pck2/Tcf7l2/Ptbp1/Anxa1/Rac1/Serp1/Sox11/Inha/Vamp8/Hmga2/Kif5b/Pim3/Stx4a/Oxct1/Clcf1/Hif1a/Sidt2/Hadh/Ppp3ca/Rest/Ptpn11/Jak2/Glud1/Map4k4/Rab8b/Fgfr1/Hmgcr	36
GO:0034103	regulation of tissue remodeling	14/1668	82/23355	0.00189086	0.00811908	0.00460784	Klf6/Gja1/Tmbim1/Cd24a/Trp53/Gata4/Vegfa/Ltbp3/Itgav/Ppp3ca/Rock2/Csk/Mdk/Dlk1	14
GO:0030148	sphingolipid biosynthetic process	15/1668	91/23355	0.00190422	0.00815854	0.00463024	Ccn1/Elovl1/Sptssa/Degs1/Sgms2/Ormdl3/Cers2/Prkcd/Sgms1/Ugcg/B4galt3/Hacd1/B4galt5/Asah1/Cers5	15
GO:0040014	regulation of multicellular organism growth	15/1668	91/23355	0.00190422	0.00815854	0.00463024	H19/Gnas/App/Igf2/Ghr/Stc2/Hmga2/Cdk4/Ezr/Ppib/Bcl2/Fxn/Ncor1/Smo/Socs2	15
GO:0051702	biological process involved in interaction with symbiont	15/1668	91/23355	0.00190422	0.00815854	0.00463024	Anxa2/Gpx1/Gapdh/Apoe/Cfl1/Cav2/Jun/Ppib/Hspa8/Phb/Chd1/Rest/Jak2/Ddb1/Psmc3	15
GO:0009100	glycoprotein metabolic process	39/1668	336/23355	0.00190564	0.00815868	0.00463031	Phlda1/Itm2c/Soat1/Igf1/B4galt1/Chst11/Tcf7l2/Itm2a/Serp1/Hs6st2/Bmp2/Hbegf/Sdf2/Ext1/Pcsk6/St3gal6/Pofut2/Ago2/Man1a/Bcl2/Vegfb/Itm2b/Hs6st1/Ugdh/Ctsl/Hif1a/Man2a1/B4galt5/B3gnt2/Cst3/B3gat3/Slc35d1/Krtcap2/Nus1/Alg5/Tmem165/Pawr/Tmem59/Rxylt1	39
GO:0010565	regulation of cellular ketone metabolic process	20/1668	138/23355	0.00191706	0.00820161	0.00465468	Wnt4/Cav1/Acsl4/Dab2/Mid1ip1/Anxa1/Pla2g4a/Acsl5/Ptgs2/Bmp2/Akt1/Fabp5/Acadl/Egr1/Eif6/Ncor1/Comt/Rest/Nfe2l1/Rdh10	20
GO:0000187	activation of MAPK activity	18/1668	119/23355	0.00194852	0.00833012	0.00472761	Prdx2/Map2k3/Igfbp6/App/Thbs1/Igf1/Cd81/Ghr/Dab2/Bmp2/Ripk1/Erp29/Spag9/Map2k4/Map3k1/Map2k1/Ptpn11/Ptpn1	18
GO:0000768	syncytium formation by plasma membrane fusion	12/1668	65/23355	0.00197127	0.00840295	0.00476894	Capn2/Myof/Cd44/Cd81/Ehd2/Cflar/Myh9/Cd9/Flot1/Adam9/Tanc1/Ehd1	12
GO:0009145	purine nucleoside triphosphate biosynthetic process	12/1668	65/23355	0.00197127	0.00840295	0.00476894	Aldoa/Myc/Nme2/Tgfb1/Slc25a13/Pkm/Nme1/Atp5b/Map2k1/Stoml2/Pnp/Atp5g1	12
GO:0060389	pathway-restricted SMAD protein phosphorylation	12/1668	65/23355	0.00197127	0.00840295	0.00476894	Tgfb1/Smad7/Dab2/Pmepa1/Sdcbp/Inha/Rbpms/Bmp2/Xbp1/Twsg1/Pin1/Bmpr2	12
GO:0140253	cell-cell fusion	12/1668	65/23355	0.00197127	0.00840295	0.00476894	Capn2/Myof/Cd44/Cd81/Ehd2/Cflar/Myh9/Cd9/Flot1/Adam9/Tanc1/Ehd1	12
GO:0072175	epithelial tube formation	23/1668	168/23355	0.00198525	0.00845638	0.00479927	Zeb2/Sdc4/Pfn1/Sox4/Wnt4/Cfl1/Tgfb1/Lmo4/Vasp/Casp8/Cited2/Tgif1/Tead2/Sox11/Vegfa/Bcl10/Casp3/Dlc1/Plxnb2/Hif1a/Rock2/Nckap1/Tmed2	23
GO:0060249	anatomical structure homeostasis	47/1668	426/23355	0.0020159	0.00858072	0.00486984	Aldoa/Wwtr1/Itgb1/Gnas/F2r/Lmna/Myc/Tgfb1/Ccn2/Cxadr/Hsp90ab1/Rab7/Nek7/Rcn3/Bag3/Pla2g4a/Ctsh/Ptgs2/Rac1/Psen2/Vegfa/Tpp1/Ext1/Nop10/Chmp4b/Atrx/Ltbp3/Bcl2/Itgav/Tjp2/Fbxo4/Lamp2/Hif1a/Gnl3/Nhp2/Hnrnpu/Hnrnpd/Ptpn11/Smo/Csk/Add1/Yap1/Mapk3/Prdx5/Dlk1/Ldb1/Slc12a2	47
GO:0007431	salivary gland development	9/1668	41/23355	0.00205271	0.00871846	0.00494801	Nrp1/Pdgfb/Xbp1/Twsg1/Pdgfa/Nfib/Ctnnd1/Fgfr1/Dag1	9
GO:0046006	regulation of activated T cell proliferation	9/1668	41/23355	0.00205271	0.00871846	0.00494801	Igf2/Igf1/Cd24a/Prnp/Casp3/Prkar1a/Rps3/Igfbp2/Rc3h1	9
GO:1900744	regulation of p38MAPK cascade	9/1668	41/23355	0.00205271	0.00871846	0.00494801	Prmt1/Vegfa/Bmp2/Ezr/Gadd45b/Rell1/Dusp1/Gadd45a/Gadd45g	9
GO:0010463	mesenchymal cell proliferation	11/1668	57/23355	0.00207436	0.00880405	0.00499658	Lmna/Myc/Vegfa/Bmp2/Pdgfa/Nfib/Gpc3/Smo/Hmgb1/Foxp1/Fgfr1	11
GO:0042130	negative regulation of T cell proliferation	13/1668	74/23355	0.00208019	0.00881603	0.00500338	Cebpb/Sdc4/Tgfb1/Cd44/Cd24a/Prnp/Lgals7/Casp3/Ndfip1/Twsg1/Prkar1a/Pawr/Rc3h1	13
GO:1902117	positive regulation of organelle assembly	13/1668	74/23355	0.00208019	0.00881603	0.00500338	Sdc4/Msn/Rhoa/Arpc2/Fscn1/Sdcbp/Sdc1/G3bp1/Ralb/Palld/Sh3glb1/Arhgef5/Asap1	13
GO:0060993	kidney morphogenesis	16/1668	101/23355	0.00209195	0.0088547	0.00502533	Wwtr1/Sox4/Wnt4/Myc/Tgfb1/Cd44/Pbx1/Vegfa/Bmp2/Bcl2/Prkx/Lzts2/Gpc3/Ahr/Smo/Hes1	16
GO:1901655	cellular response to ketone	20/1668	139/23355	0.00209233	0.0088547	0.00502533	Sgk1/Gnas/Eif4ebp1/Tgfb1/Msn/Arpc2/Pck2/Klf9/Cdk4/Akt1/Gnai1/Hnrnpk/Fdx1/Hnrnpu/Ahr/Jak2/Rock2/Ddit4/Larp1/Eif4e	20
GO:0009161	ribonucleoside monophosphate metabolic process	10/1668	49/23355	0.00211419	0.00891905	0.00506185	Aprt/Nt5c/Nt5c3/Gart/Ak2/Guk1/Atic/Pnp/Ppat/Umps	10
GO:0045933	positive regulation of muscle contraction	10/1668	49/23355	0.00211419	0.00891905	0.00506185	F2r/Rhoa/Ccn2/Smtn/Ptgs2/Cttn/Rgs2/Map2k1/Atp1a1/Pawr	10
GO:0050798	activated T cell proliferation	10/1668	49/23355	0.00211419	0.00891905	0.00506185	Igf2/Igf1/Cd24a/Prnp/Casp3/Prkar1a/Rps3/Igfbp2/Fyn/Rc3h1	10
GO:1902041	regulation of extrinsic apoptotic signaling pathway via death domain receptors	10/1668	49/23355	0.00211419	0.00891905	0.00506185	Gpx1/Thbs1/Timp3/Tmbim1/Hmox1/Cflar/Psen2/Stx4a/Ddx3x/Skil	10
GO:0019915	lipid storage	14/1668	83/23355	0.00212799	0.00891905	0.00506185	Cav1/Apoe/Soat1/Plin2/Mest/Itgav/Alkbh7/Hilpda/Nrip1/Pnpla2/Sqle/Ehd1/Nfkbia/Gm2a	14
GO:0072089	stem cell proliferation	14/1668	83/23355	0.00212799	0.00891905	0.00506185	Kitl/Gja1/Dab2/Zfp36l1/Pim1/Sox11/Hmga2/Etv6/Ltbp3/Fermt2/Hnrnpu/Fgfr1/Yap1/Epcam	14
GO:0048644	muscle organ morphogenesis	15/1668	92/23355	0.00212802	0.00891905	0.00506185	Tpm1/Tgfb1/Smad7/Col3a1/Zfpm2/Heg1/Gata4/Serp1/Arid5b/Bmp2/Ly6e/Fkbp1a/Zfpm1/Efemp2/Pkp2	15
GO:0009067	aspartate family amino acid biosynthetic process	6/1668	20/23355	0.00213031	0.00891905	0.00506185	Mtap/Asns/Got1/Mri1/Got2/Plod2	6
GO:0009163	nucleoside biosynthetic process	6/1668	20/23355	0.00213031	0.00891905	0.00506185	Nme2/Mtap/Aprt/Nme1/Guk1/Pnp	6
GO:0030220	platelet formation	6/1668	20/23355	0.00213031	0.00891905	0.00506185	Actn1/Mfap2/Myh9/Wdr1/Zfpm1/Ptpn11	6
GO:0035970	peptidyl-threonine dephosphorylation	6/1668	20/23355	0.00213031	0.00891905	0.00506185	Dusp6/Dusp4/Ppp2ca/Dusp1/Dusp5/Ppm1g	6
GO:0042451	purine nucleoside biosynthetic process	6/1668	20/23355	0.00213031	0.00891905	0.00506185	Nme2/Mtap/Aprt/Nme1/Guk1/Pnp	6
GO:0042455	ribonucleoside biosynthetic process	6/1668	20/23355	0.00213031	0.00891905	0.00506185	Nme2/Mtap/Aprt/Nme1/Guk1/Pnp	6
GO:0046129	purine ribonucleoside biosynthetic process	6/1668	20/23355	0.00213031	0.00891905	0.00506185	Nme2/Mtap/Aprt/Nme1/Guk1/Pnp	6
GO:1901028	regulation of mitochondrial outer membrane permeabilization involved in apoptotic signaling pathway	6/1668	20/23355	0.00213031	0.00891905	0.00506185	Ier3/Slc25a5/Chchd10/Atpif1/Acaa2/Sh3glb1	6
GO:0006740	NADPH regeneration	5/1668	14/23355	0.00214176	0.00892009	0.00506244	Pgam1/Trp53/Tkt/Taldo1/Pgd	5
GO:0010644	cell communication by electrical coupling	5/1668	14/23355	0.00214176	0.00892009	0.00506244	Cav1/Gja1/Sri/Camk2d/Dbn1	5
GO:0030213	hyaluronan biosynthetic process	5/1668	14/23355	0.00214176	0.00892009	0.00506244	Tgfb1/Ccnd3/Pdgfb/Nfkb1/Cltc	5
GO:0044764	multi-organism cellular process	5/1668	14/23355	0.00214176	0.00892009	0.00506244	Cav1/Nectin2/Cav2/Gas6/Hyal2	5
GO:0048096	chromatin-mediated maintenance of transcription	5/1668	14/23355	0.00214176	0.00892009	0.00506244	Tsix/Zmiz1/Sertad1/Sertad2/Cdca4	5
GO:0110096	cellular response to aldehyde	5/1668	14/23355	0.00214176	0.00892009	0.00506244	Sgk1/Esd/Aldh2/Akr1b8/Akr1a1	5
GO:1902950	regulation of dendritic spine maintenance	5/1668	14/23355	0.00214176	0.00892009	0.00506244	Apoe/Cfl1/App/Prnp/Fyn	5
GO:0014020	primary neural tube formation	18/1668	120/23355	0.0021427	0.00892009	0.00506244	Zeb2/Sdc4/Pfn1/Cfl1/Tgfb1/Lmo4/Vasp/Cited2/Tgif1/Tead2/Bcl10/Casp3/Dlc1/Plxnb2/Hif1a/Rock2/Nckap1/Tmed2	18
GO:0045333	cellular respiration	22/1668	159/23355	0.002146	0.00892748	0.00506663	Myc/Sco2/Coq10b/Shmt2/Idh2/Akt1/Prelid1/Slc25a13/Pdha1/Cycs/Fxn/Cat/Hif1a/Mdh1/Mybbp1a/Uqcrq/Uqcrb/Idh3b/Uqcrfs1/Mdh2/Dlst/Cox20	22
GO:0072009	nephron epithelium development	17/1668	111/23355	0.00224054	0.00931418	0.0052861	Wwtr1/Wnt4/Myc/Tgfb1/Basp1/Cd44/Pbx1/Vegfa/Bmp2/Ext1/Pdgfb/Bcl2/Lzts2/Gpc3/Smo/Hes1/Yap1	17
GO:0001707	mesoderm formation	12/1668	66/23355	0.00225567	0.00937046	0.00531804	Wls/Txnrd1/Gja1/Kdm6b/Epha2/Pofut2/Twsg1/Gpi1/Smad1/Prkar1a/Fgfr1/Bmpr2	12
GO:0032509	endosome transport via multivesicular body sorting pathway	8/1668	34/23355	0.00225937	0.00937255	0.00531922	Tmem50a/Chmp4b/Ubxn6/Vps37b/Chmp1b/Laptm4b/Leprot/Vps36	8
GO:0043537	negative regulation of blood vessel endothelial cell migration	8/1668	34/23355	0.00225937	0.00937255	0.00531922	Rgcc/Apoe/Thbs1/Tgfb1/Rhoa/Gadd45a/Spred1/Klf4	8
GO:0007599	hemostasis	23/1668	170/23355	0.0023184	0.00960388	0.00545051	Anxa5/Anxa2/Gnas/F2r/Cav1/Apoe/Prdx2/Axl/Thbs1/F3/F11r/Nfe2l2/Pla2g4a/Cd9/Ano6/Rap2b/Pdgfb/Gas6/Pdgfa/Prkcd/Anxa7/Stxbp3/Bloc1s4	23
GO:0071897	DNA biosynthetic process	23/1668	170/23355	0.0023184	0.00960388	0.00545051	Myc/Cdkn1a/Gja1/Ccn2/Pold4/Hsp90ab1/Nek7/Trp53/Camk2d/Vegfa/Pdgfb/Nop10/Fbxo4/Dusp1/Zbtb1/Phb/Nhp2/Hnrnpu/Hnrnpd/Ahr/Mapk3/Klf4/Bmpr2	23
GO:0006164	purine nucleotide biosynthetic process	22/1668	160/23355	0.00232426	0.00960741	0.00545251	Aldoa/Myc/Nme2/Acsl4/Tgfb1/Aprt/Acsl5/Slc25a13/Pkm/Pdha1/Nme1/Gart/Ak2/Atp5b/Map2k1/Stoml2/Guk1/Atic/Pnp/Atp5g1/Ppat/Prpsap1	22
GO:0021543	pallium development	22/1668	160/23355	0.00232426	0.00960741	0.00545251	Zeb2/Syne2/Btg2/Rhoa/Kdm6b/Emx2/Col3a1/Rtn4/Tacc1/Adgrg1/Rac1/Zmiz1/Hnrnpk/Hif1a/Ywhae/Lamb1/Cdh2/Tra2b/Uqcrq/Smo/Fgfr1/Mdk	22
GO:0003171	atrioventricular valve development	7/1668	27/23355	0.00233234	0.00960741	0.00545251	Ccn1/Sox4/Zfpm2/Gata4/Bmp2/Zfpm1/Bmpr2	7
GO:0009218	pyrimidine ribonucleotide metabolic process	7/1668	27/23355	0.00233234	0.00960741	0.00545251	Nme2/Nt5c/Nt5c3/Nme1/Ctps/Umps/Cmpk1	7
GO:0030325	adrenal gland development	7/1668	27/23355	0.00233234	0.00960741	0.00545251	Cited2/Pbx1/Arid5b/Ly6e/Hmga2/Mdk/Cdkn1c	7
GO:0060343	trabecula formation	7/1668	27/23355	0.00233234	0.00960741	0.00545251	Vegfa/Fhl2/Adamts1/Slc40a1/Fkbp1a/Col1a1/Fbn2	7
GO:0060716	labyrinthine layer blood vessel development	7/1668	27/23355	0.00233234	0.00960741	0.00545251	Junb/Ccn1/Syde1/Akt1/Hs6st1/Tmed2/Hes1	7
GO:0061298	retina vasculature development in camera-type eye	7/1668	27/23355	0.00233234	0.00960741	0.00545251	Col4a1/Nrp1/Pdgfb/Clic4/Hif1a/Slc4a7/Bmpr2	7
GO:0002088	lens development in camera-type eye	15/1668	93/23355	0.00237323	0.00976901	0.00554423	Vim/Zeb2/Gja1/Tgfb1/Cited2/Spry2/Epha2/Maf/Sox11/Atf4/Cdkn1b/Skil/Hipk2/Spred1/Cdkn1c	15

## Sheet: Dataset EV4 legend
Dataset EV4. Genes significantly enriched in sacrificed oocytes of branch heatmap in Fig 5F
Representative gene ontology terms enriched in the sacrificed oocyte lineage.
GO ID, Description, GeneRatio, BgRatio, pvalue, p_adjust, qvalue, geneID, Count
