# Supplementary material for: Cyst-independent oocyte phagocytosis builds the female reproductive reserve in mice
Source: EMBO Rep. 2025 Dec 8;27(1):230–55. doi: 10.1038/s44319-025-00663-7 (PMC12796176; doi:10.1038/s44319-025-00663-7)
Supplement: Supplementary file 8 — Movie EV2 [file 44319_2025_663_MOESM8_ESM.zip]

Archive with 2 entries (2 files):
- Movie EV2.avi
- Movie EV2 legend.docx
