# Supplementary material for: Cyst-independent oocyte phagocytosis builds the female reproductive reserve in mice
Source: EMBO Rep. 2025 Dec 8;27(1):230–55. doi: 10.1038/s44319-025-00663-7 (PMC12796176; doi:10.1038/s44319-025-00663-7)
Supplement: Supplementary file 16 — Source data Fig. 2 [file 44319_2025_663_MOESM16_ESM.zip]

Archive with 10 entries (7 files):
- fig2/
- __MACOSX/._fig2
- fig2/2G/
- __MACOSX/fig2/._2G
- fig2/2I/
- __MACOSX/fig2/._2I
- fig2/2G/Quantifying the ratio of separated oocytes.xlsx
- __MACOSX/fig2/2G/._Quantifying the ratio of separated oocytes.xlsx
- fig2/2I/The ratio of single oocytes (low dose label).xlsx
- __MACOSX/fig2/2I/._The ratio of single oocytes (low dose label).xlsx
