# Supplementary material for: Cyst-independent oocyte phagocytosis builds the female reproductive reserve in mice
Source: EMBO Rep. 2025 Dec 8;27(1):230–55. doi: 10.1038/s44319-025-00663-7 (PMC12796176; doi:10.1038/s44319-025-00663-7)
Supplement: Supplementary file 16 — Source data Fig. 2 [file 44319_2025_663_MOESM16_ESM.zip › fig2/2G/Quantifying the ratio of separated oocytes.xlsx]

## Sheet: Sheet1
separated oocytes ratio	c-17.5 dpc	c-18.5dpc	c-19.5dpc	c-pd1
ovary1	0.489796	0.666667	0.76	0.894737
ovary2	0.491525	0.508475	0.777778	0.897436
ovary3	0.590164	0.706897	0.813559	0.962963
ovary4	0.618182	0.693878	0.780488	0.925
ovary5	0.644444	0.6	0.764706	0.777778
ovary6	0.58	0.658537	0.777778	0.95
