# Supplementary material for: Cyst-independent oocyte phagocytosis builds the female reproductive reserve in mice
Source: EMBO Rep. 2025 Dec 8;27(1):230–55. doi: 10.1038/s44319-025-00663-7 (PMC12796176; doi:10.1038/s44319-025-00663-7)
Supplement: Supplementary file 16 — Source data Fig. 2 [file 44319_2025_663_MOESM16_ESM.zip › fig2/2I/The ratio of single oocytes (low dose label).xlsx]

## Sheet: Sheet1
separated oocytes ratio	c-17.5 dpc	c-18.5dpc	c-19.5dpc	c-PD1
ovary1	0.6	0.7568	1	1
ovary2	0.641	0.8286	0.8857	1
ovary3	0.5588	0.8438	1	1
ovary4	0.5789	0.875	1	1
ovary5	0.5897	0.6316	0.7297	0.8485
ovary6	0.4884	0.7674	0.8824	1
ovary7	0.5882	0.7353
ovary8	0.4167	0.7368
ovary9	0.6774	0.8571
