# Supplementary material for: Cyst-independent oocyte phagocytosis builds the female reproductive reserve in mice
Source: EMBO Rep. 2025 Dec 8;27(1):230–55. doi: 10.1038/s44319-025-00663-7 (PMC12796176; doi:10.1038/s44319-025-00663-7)
Supplement: Supplementary file 17 — Source data Fig. 3 [file 44319_2025_663_MOESM17_ESM.zip]

Archive with 8 entries (6 files):
- fig3/
- __MACOSX/._fig3
- fig3/3C/
- __MACOSX/fig3/._3C
- fig3/3C/the ratio of sacrificed oocytes forming ODs.xlsx
- __MACOSX/fig3/3C/._the ratio of sacrificed oocytes forming ODs.xlsx
- fig3/3C/The frequency of surviving oocytes forming FLs .xlsx
- __MACOSX/fig3/3C/._The frequency of surviving oocytes forming FLs .xlsx
