# Supplementary material for: Cyst-independent oocyte phagocytosis builds the female reproductive reserve in mice
Source: EMBO Rep. 2025 Dec 8;27(1):230–55. doi: 10.1038/s44319-025-00663-7 (PMC12796176; doi:10.1038/s44319-025-00663-7)
Supplement: Supplementary file 17 — Source data Fig. 3 [file 44319_2025_663_MOESM17_ESM.zip › fig3/3C/the ratio of sacrificed oocytes forming ODs.xlsx]

## Sheet: Sheet1
sacrificed oocytes forming Ods ratio	ovary1	ovary2	ovary3	ovary4
c-17.5 dpc	0.168067	0.174497	0.180505	0.213675
c-18.5 dpc	0.12605	0.114094	0.137184	0.128205
c-19.5 dpc	0.159664	0.154362	0.0938628	0.136752
c-PD1	0.268908	0.369127	0.151624	0.136752
c-PD2	0.12605	0.261745	0.122744	0.119658
c-PD3	0.10084	0.0939597	0.0722022	0.0512821
c-PD4	0.0252101	0.033557	0.0180505	0.025641
