# Supplementary material for: Cyst-independent oocyte phagocytosis builds the female reproductive reserve in mice
Source: EMBO Rep. 2025 Dec 8;27(1):230–55. doi: 10.1038/s44319-025-00663-7 (PMC12796176; doi:10.1038/s44319-025-00663-7)
Supplement: Supplementary file 17 — Source data Fig. 3 [file 44319_2025_663_MOESM17_ESM.zip › fig3/3C/The frequency of surviving oocytes forming FLs .xlsx]

## Sheet: Sheet1
surviving oocytes forming FLs frequency	ovary1	ovary2	ovary3	ovary4
c-18.5 dpc	0.0613641	0.00934579	0.0133333	0.039604
c-19.5 dpc	0.25918	0.0606542	0.0324183	0.0715072
c-PD1	0.193441	0.18	0.310684	0.410628
c-PD2	0.136703	0.47549	0.275748	0.180964
c-PD3	0.128788	0.0639835	0.01999	0.0972973
c-PD4	0.0454546	0.0182186	0.199678	0.0571429
