# Supplementary material for: Cyst-independent oocyte phagocytosis builds the female reproductive reserve in mice
Source: EMBO Rep. 2025 Dec 8;27(1):230–55. doi: 10.1038/s44319-025-00663-7 (PMC12796176; doi:10.1038/s44319-025-00663-7)
Supplement: Supplementary file 18 — Source data Fig. 4 [file 44319_2025_663_MOESM18_ESM.zip]

Archive with 14 entries (10 files):
- fig4/
- __MACOSX/._fig4
- fig4/4c/
- __MACOSX/fig4/._4c
- fig4/4H/
- __MACOSX/fig4/._4H
- fig4/4g/
- __MACOSX/fig4/._4g
- fig4/4c/the ratio of purple oocytes from c-17.5 dpc to c-PD4.xlsx
- __MACOSX/fig4/4c/._the ratio of purple oocytes from c-17.5 dpc to c-PD4.xlsx
- fig4/4H/the relative density of mitochondria in oocytes and ODs.xlsx
- __MACOSX/fig4/4H/._the relative density of mitochondria in oocytes and ODs.xlsx
- fig4/4g/mitochondria area in oocytes.xlsx
- __MACOSX/fig4/4g/._mitochondria area in oocytes.xlsx
