# Supplementary material for: Cyst-independent oocyte phagocytosis builds the female reproductive reserve in mice
Source: EMBO Rep. 2025 Dec 8;27(1):230–55. doi: 10.1038/s44319-025-00663-7 (PMC12796176; doi:10.1038/s44319-025-00663-7)
Supplement: Supplementary file 18 — Source data Fig. 4 [file 44319_2025_663_MOESM18_ESM.zip › fig4/4c/the ratio of purple oocytes from c-17.5 dpc to c-PD4.xlsx]

## Sheet: Sheet1
the ratio of purple oocytes	c-17.5 dpc	c-18.5 dpc	c-19.5 dpc	c-pd1	c-pd2	c-pd3	c-pd4
ovary1	0.0179	0.0741	0.0859	0.1261	0.2432	0.1207	0.0652
ovary2	0.0516	0.1128	0.1412	0.1613	0.2384	0.1184	0.1059
ovary3	0.0188	0.0727	0.1	0.1232	0.2191	0.2174	0.0769
ovary4	0.0263158	0.0744681	0.105	0.1591	0.210526	0.1908	0.103448
