# Supplementary material for: Cyst-independent oocyte phagocytosis builds the female reproductive reserve in mice
Source: EMBO Rep. 2025 Dec 8;27(1):230–55. doi: 10.1038/s44319-025-00663-7 (PMC12796176; doi:10.1038/s44319-025-00663-7)
Supplement: Supplementary file 18 — Source data Fig. 4 [file 44319_2025_663_MOESM18_ESM.zip › fig4/4H/the relative density of mitochondria in oocytes and ODs.xlsx]

## Sheet: Sheet1
the relative density of mitochondria in oocytes and Ods	oocyte	OD
1	0.1963	0.4435
2	0.1806	0.3692
3	0.1332	0.294
4	0.1781	0.417
5	0.1941	0.3655
6	0.1372	0.806
7	0.1558	0.4483
8	0.1397	0.6068
9	0.126	0.3314
10	0.1069	0.455
11	0.187	0.6658
12	0.1974	0.6128
13	0.1808	0.1465
14	0.1484	0.4942
15	0.1282	0.457
16	0.1921	0.3236
17	0.1821	0.141
18	0.182	0.4487
19	0.1041	0.5055
20		0.5899
21		0.4205
22		0.2487
23		0.4281
24		0.099
25		0.1229
26		0.692
27		0.1996
28		0.3787
29		0.0346
30		0.0208
31		0.2836
32		0.3892
33		0.1024
34		0.1164
35		0.4237
36		0.5895
37		0.2347
38		0.0349
39		0.1173
40		0.1477
41		0.0187
42		0.0979
43		0.6395
44		0.0044
45		0.4943
46		0.3562
47		0.293
48		0.3409
49		0.0082
50		0.0945
51		0.2788
52		0.0766
53		0.0074
54		0.1436
55		0.0531
56		0.1304
57		0.269
58		0.028
59		0.0409
60		0.0922
61		0.0444
62		0.0787
63		0.1006
64		0.1131
65		0.027
66		0.0098
67		0.4274
68		0
69		0.4878
70		0.0732
71		0.033
72		0.0321
73		0.0188
74		0.1797
75		0.1536
76		0.0783
77		0.4647
78		0.136
79		0.5495
80		0.1515
81		0.0154
82		0.1227
83		0.0238
84		0.616
85		0.0052
86		0.0239
87		0.0936
88		0.0346
89		0.0494
90		0.0545
91		0.2112
92		0.4369
93		0.0744
94		0.2793
95		0.0162
96		0.1243
97		0.1787
98		0.6611
99		0.5234
100		0.4058
101		0.0354
102		0.0189
103		0.1461
104		0.0165
105		0.4638
106		0.7716
107		0.1643
