# Supplementary material for: Cyst-independent oocyte phagocytosis builds the female reproductive reserve in mice
Source: EMBO Rep. 2025 Dec 8;27(1):230–55. doi: 10.1038/s44319-025-00663-7 (PMC12796176; doi:10.1038/s44319-025-00663-7)
Supplement: Supplementary file 18 — Source data Fig. 4 [file 44319_2025_663_MOESM18_ESM.zip › fig4/4g/mitochondria area in oocytes.xlsx]

## Sheet: Sheet1
mito area um2	c-19.5 dpc	c-PD2
oocyte1	44.282	73.477
oocyte2	2.295	28.332
oocyte3	32.036	9.997
oocyte4	26.764	46.145
oocyte5	66.252	43.214
oocyte6	22.402	91.404
oocyte7	50.053	45.895
oocyte8	10.542	74.068
oocyte9	18.358	30.809
oocyte10	26.583	44.145
oocyte11	40.079	45.463
oocyte12	15.45	36.83
oocyte13	25.901	145.864
oocyte14	7.838	42.987
oocyte15	15.018	62.049
oocyte16	81.407	131.823
oocyte17	43.896	52.552
oocyte18	28.741	47.326
oocyte19	40.056	66.979
oocyte20	26.219	73.455
oocyte21	8.656	74.432
oocyte22	29.218	68.57
oocyte23	22.788	43.896
oocyte24	24.106	63.162
oocyte25	26.628	56.251
oocyte26	19.88	61.819
oocyte27	43.691	53.569
oocyte28	13.859	30.273
oocyte29	30.036	31.273
oocyte30	9.702	48.842
oocyte31	44.577	49.819
oocyte32	30.491	36.364
oocyte33	16.131	102.002
oocyte34	27.537	16.773
oocyte35	8.429	30.796
oocyte36	18.767	53.728
oocyte37	35.557	64.774
oocyte38	20.426	169.094
oocyte39	13.746	37.137
oocyte40	14.405	92.456
oocyte41	4.612	138.207
oocyte42	12.723	92.729
oocyte43	13.95	97.797
oocyte44	37.943	62.933
oocyte45	7.452	66.342
oocyte46	28.559	51.296
oocyte47	47.372	100.547
oocyte48	21.698	70.319
oocyte49	6.089	63.342
oocyte50	29.627	38.455
oocyte51	19.335
oocyte52	4.044
oocyte53	13.541
oocyte54	18.131
oocyte55	12.292
oocyte56	34.035
oocyte57	13.269
oocyte58	10.338
oocyte59	6.612
oocyte60	22.402
oocyte61	13.223
oocyte62	37.829
oocyte63	20.403
oocyte64	21.402
oocyte65	8.043
oocyte66	19.585
oocyte67	7.816
