# Supplementary material for: Cyst-independent oocyte phagocytosis builds the female reproductive reserve in mice
Source: EMBO Rep. 2025 Dec 8;27(1):230–55. doi: 10.1038/s44319-025-00663-7 (PMC12796176; doi:10.1038/s44319-025-00663-7)
Supplement: Supplementary file 19 — Source data Fig. 6 [file 44319_2025_663_MOESM19_ESM.zip]

Archive with 14 entries (10 files):
- fig6/
- __MACOSX/._fig6
- fig6/6E/
- __MACOSX/fig6/._6E
- fig6/6D/
- __MACOSX/fig6/._6D
- fig6/6C/
- __MACOSX/fig6/._6C
- fig6/6E/the frequency of oocyte death.xlsx
- __MACOSX/fig6/6E/._the frequency of oocyte death.xlsx
- fig6/6D/the oocyte diameter.xlsx
- __MACOSX/fig6/6D/._the oocyte diameter.xlsx
- fig6/6C/the ratio of oocyte with FL.xlsx
- __MACOSX/fig6/6C/._the ratio of oocyte with FL.xlsx
