# Supplementary material for: Cyst-independent oocyte phagocytosis builds the female reproductive reserve in mice
Source: EMBO Rep. 2025 Dec 8;27(1):230–55. doi: 10.1038/s44319-025-00663-7 (PMC12796176; doi:10.1038/s44319-025-00663-7)
Supplement: Supplementary file 19 — Source data Fig. 6 [file 44319_2025_663_MOESM19_ESM.zip › fig6/6E/the frequency of oocyte death.xlsx]

## Sheet: Sheet1
frequency of oocyte death		control					3-MA
		ovary1	ovary2	ovary3	ovary4		ovary1	ovary2	ovary3	ovary4
	c-19.5dpc	0.25	0.158879	0.169935	0.222222		0.0357143	0.0419847	0.0471204	0.0471698
	c-PD1	0.477612	0.23	0.415842	0.347826		0.0641711	0.030303	0.0564972	0.0682927
	c-PD2	0.340909	0.458333	0.390805	0.378378		0.119048	0.045	0.0853658	0.106383
