# Supplementary material for: Cyst-independent oocyte phagocytosis builds the female reproductive reserve in mice
Source: EMBO Rep. 2025 Dec 8;27(1):230–55. doi: 10.1038/s44319-025-00663-7 (PMC12796176; doi:10.1038/s44319-025-00663-7)
Supplement: Supplementary file 19 — Source data Fig. 6 [file 44319_2025_663_MOESM19_ESM.zip › fig6/6D/the oocyte diameter.xlsx]

## Sheet: Sheet1
oocyte diameter	control								3-MA
	c-17.5dpc	c-18.5dpc	c-19.5dpc	c-PD1	c-PD2	c-PD3	c-PD4		c-17.5dpc	c-18.5dpc	c-19.5dpc	c-PD1	c-PD2	c-PD3	c-PD4
	11.759	12.003	13.631	22.315	22.931	23.455	23.871		12.878	12.063	13.118	13.732	14.08	15.196	14.785
	12.007	14.978	16.778	16.104	21.667	26.557	24.051		11.881	12.577	11.338	13.056	10.54	12.798	13.089
	9.967	14.4	15.288	20.307	16.808	25.752	20.299		11.256	11.841	10.384	13.379	11.795	13.604	12.381
	15.84	16.403	13.146	18.085	20.093	21.642	24.306		11.058	12.879	11.932	13.424	13.66	12.59	14.071
	10.51	9.045	12.906	10.87	21.91	15.14	25.752		11.298	11.061	13.974	12.372	12.384	11.97	13.738
	11.649	14.846	11.456	9.061	11.456	27.06	27.822		11.946	11.061	12.585	12.059	15.165	14.8	12.962
	10.724	9.747	17.164	17.632	19.75	18.317	27.038		11.517	9.964	11.773	13.457	12.041	11.747	14.136
	9.24	12.068	16.017	20.379	20.443	22.189	28.883		12.965	12.153	12.793	13.354	12.544	10.553	13.604
	9.981	13.024	13.446	19.037	15.438	24.637	37.494		11.371	11.758	11.584	12.258	13.266	11.585	15.172
	13.08	15.018	11.225	18.823	21.259	24.202	32.511		12.677	12.835	10.626	10.643	11.201	13.215	15.424
	10.938	10.909	12.211	10.579	17.273	35.86	25.089		11.728	12.706	11.841	12.431	11.666	11.118	13.115
	10.721	13.687	13.863	10.992	16.684	30.69	35.957		12.613	12.969	13.381	13.356	13.487	11.465
	10.659	11.82	13.65	18.888	23.52	22.931	20.537		12.819	13.638	12.343	10.101	12.791	11.725	10.693
	11.855	14.8	11.92	16.778	21.871	26.095	26.033		11.832	12.41	11.678	13.57	13.538	13.921	16.034
	12.395	12.967	11.742	17.373	19.882	24.794	37.491		12.463	10.693	12.57	15.236	12.153	13.426	10.736
	12.508	13.552	13.758	14.456	24.511	15.243	20.154		12.094	11.355	12.374	12.069	11.759	15.326	13.82
	17.055	12.879	9.141	12.124	22.343	36.334	21.583		12.256	12.785	12.258	10.118	11.655	13.836	13.961
	14.993	11.004	10.914	22.843	19.985	18.364	30.861		12.475	13.581	11.46	11.583	13.806	15.397	13.016
	11.92	12.336	14.972	14.563	17.839	17.161	25.486		9.405	12.435	14.282	12.049	13.567	14.92	14.924
	11.836	13.67	10.992	16.393	13.491	15.093	25.3		13.872	11.623	11.927	12.753	14.454	12.139	11.948
	12.306	13.639	11.666	17.988	21.414	37.145	23.801		11.537	14.167	11.94	14.117	14.177	14.08	16.141
	11.637	12.472	9.992	19.225	19.509	33.714	26.221		10.253	11.666	12.591	11.217	14.4	16.292	17.035
	14.02	11.472	11.583	18.406	17.09	21.556	22.122		11.725	11.981	12.243	11.832	12.045	13.55	15.261
	12.685	13.129	9.914	11.763	17.39	17.235	24.311		12.023	10.924	11.773	12.42	10.854	11.201	13.419
	12.314	10.721	10.101	19.945	13.644	19.623	21.655		9.836	13.115	11.427	12.322	12.431	12.643	13.5
	12.059	10.87	12.209	9.955	26.654	17.859	26.982		11.122	12.908	12.835	11.465	10.297	16.668	13.15
	12.243	16.427	10.063	15.246	10.278	18.032	21.061		10.872	10.392	11.92	12.256	14.07	12.41	10.996
	12.168	12.124	13.426	17.489	15.669	18.843	20.35		11.97	11.874	11.943	12.585	12.121	13.056
	12.002	16.312	14.173	13.751	12.995	19.093	19.53		11.159	11.681	10.791	13.751	11.301	13.269
	10.874	14.535	15.791	13.75	18.317	22.911	20.395		11.666	12.791	10.063	13.659	14.613	12.793	12.996
	10.384	13.089	14.177	13.645	14.588	21.62	18.891		11.48	12.634	11.731	12.27	14.966	11.301	13.66
	10.374	11.797	12.139	18.951	13.08	22.233	19.867		10.163	11.797	13.608	15.438	12.302	14.521	11.758
	9.857	11.623	12.515	15.435	20.744	15.738	26.865		11.021	11.992	11.35	12.982	12.024	13.57	12.343
	11.708	12.696	13.784	13.014	14.235	21.761	18.679		11.445	12.068	10.83	13.163	13.185	15.257	13.703
	11.25	9.631	14.022	13.025	18.4	19.763			10.755	10.255	12.159	13.82	12.75	17.102	14.685
	9.274	12.031	13.31	12.541	14.588	23.639	17.778		11.394	11.005	11.797	12.879	12.045	15.406	12.004
	10.448	11.686	17.819	17.166	9.728	26.158	17.561		11.16	12.102	12.204	13.538	11.406	12.879	12.934
	14.444	11.725	11.205	18.896	15.052	12.68	19.015		10.265	13.895	13.809	13.044	12.512	15.144
	10.721	11.192	16.927	17.816	18.135	12.75	22.76		11.917	13.324	12.515	14.974	14.93	12.483	13.491
	16.653	7.959	13.017	14.164	18.152	16.818	24.002		14.022	12.696	12.431	11.729	11.234	12.927	11.144
	12.476	12.431	13.08	21.782	17.352	22.676	19.53		14.362	13.396	11.94	12.069	12.49	13.777	15.427
	13.416	15.338	12.256	15.077	18.881	21.158	18.624		13.416	12.457	11.992	12.689	11.265	13.672	16.292
	12.771	13.513	15.208	14.157	13.659	23.097	24.074		13.49	11.939	12.652	12.901	10.659	11.338	13.32
	12.587	14.652	14.374	16.458	13.967	26.022	19.919		13.369	13.089	13.658	13.437	12.435	9.166	14.866
	13.269	13.089	14.55	16.001	13.245	18.648	21.331		10.661	13.608	13.457	11.892	11.74	15.046	12.826
	11.583	13.78	15.074	20.785	18.679	15.077	17.614		11.217	11.298	11.205	11.561	11.342	13.518	12.461
	9.967	15.308	11.441	14.521	18.646	17.374	21.375		12.88	11.742	12.27	11.584	11.797	11.56	11.144
	10.87	12.668	17.332	14.923	18.305	19.834	19.319		12.752	13.062	14.623	12.431	12.901	12.513	11.277
	14.076	14.503	16.458	16.582	20.505	13.809	27.321		12.302	11.795	13.463	13.681	10.685	12.057	14.264
	11.508	13.02	16.081	17.361	18.924	18.339	20.435		11.021	10.807	10.524	11.069	11.892	12.706	13.301
	11.877	11.256	19.013	18.408	12.298	23.059			11.637	11.472	11.97	11.057	10.964	13.751	12.67
	11.927	11.171	13.483	17.065	17.665	16.724			12.168	12.27	12.127	11.725	11.957	12.083	11.802
	11.159	11.742	12.337	11.377	19.354	13.634			14.254	11.855	12.472	11.48	11.855	15.261	13.718
	12.623	12.904	13.604	12.007	19.38	16.021			12.933	11.548	12.016	12.476	11.939	12.369	15.11
	9.954	14.025	16.004	15.257	21.288	18.122			12.218	13.381	10.693	10.265	11.561	13.681	13.483
	10.53	12.598	15.373	17.92	14.173	17.277			12.431	11.762	14.422	12.083	12.281	11.89	17.695
	13.391	12.946	16.853	17.019	11.413	19.702			11.759	11.621	15.135	12.986	11.041	12.904	15.074
	12.416	14.427	18.413	18.888	16.319	25.919			12.72	11.04	12.57	13.968	11.374	11.632	15.765
	12.298	10.621	18.378	14.874	24.188	12.352			12.728	12.322	11.82	14.199	12.322	14.247	11.427
	11.317	14.427	16.65	16.075	17.798	19.451			12.376	12.709	12.376	13.558	9.964	10.411	12.57
	11.846	12.074	13.483	12.946	18.154	16.884			13.157	11.608	11.67	11.085	12.391	13.09	13.088
	12.677	12.777	13.937	17.579	15.257	14.478			12.416	13.198	12.403	8.924	12.491	10.763	15.088
	13.089	13.5	13.245	16.207	14.07	13.446			13.483	12.961	14.013	11.623	14.529	13.108
	11.946	15.738	18.772	11.057	16.867	19.903			13.381	13.111	11.512	11.536	11.767	11.234	12.671
	13.57	16.004	15.505	18.132	12.135	20.31			12.738	12.901	13.565	10.741	11.41	13.883	13.668
	10.693	16.024	13.5	14.323	20.136	20.31			12.965	12.391	12.394	12.688	11.938	15.114	16.005
	10.891	14.782	12.795	20.403	17.749	13.552			11.501	15.111	13.937	12.214	11.069	13.631	11.758
	14.131	12.978	12.623	13.602	16.35	16.461			13.558	13.307	12.693	13.777	11.773	12.376	11.725
	11.742	18.511	12.72	19.401	15.068	20.325			12.621	13.691	11.992	12.093	12.159	13.26	10.947
	11.057	15.173	12.431	12.791	17.486	16.585			12.376	13.581	13.122	12.72	11.773	12.585	14.902
	10.53	12.431	13.381	19.165	22.109	16.192			12.281	13.65	12.322	12.151	10.703	11.164	14.425
	11.793	11.122	13.473	18.42	22.132	16.677			13.824	13.507	12.369	11.782	12.738	12.18	14.675
	12.594	16.16	13.017	21.38	16.235	18.314			12.27	12.49	12.276	11.004	13.763	13.761	13.62
	12.108	12.243	17.04	15.137	19.053	21.829			13.604	10.791	10.353	9.017	14.196	15.427	13.869
	11.731	14.484	13.388	16.615	15.074	20.031			13.416	15.081	14.292	10.322	12.007	15.799	16.964
	11.877	14.474	15.168	16.786	15.781	17.374			12.849	12.76	11.92	10.974	12.541	13.685	14.592
	10.795	12.594	14.064	13.219	18.548	12.614			10.584	11.35	11.013	11.986	10.252	14.091	12.381
	11.773	13.214	12.548	15.798	22.45	13.146			14.968	10.924	11.932	11.127	12.785	12.493	11.118
	10.268	13.806	15.942	16.247	16.989	19.165			12.901	11.45	12.091	11.216	12.27	14.835	12.628
	13.436	12.95	13.872	19.319	18.898				11.085	12.27	10.938	10.596	14.723	14.715	11.127
	9.596	13.881	16.938	15.91	18.753				11.844	11.394	12.454	11.161	13.754	11.331	11.123
	12.623	13.446	16.735	12.014	16.085				12.685	10.643	12.102	15.088	10.974	11.465	13.004
	12.317	14.301	11.855	14.453	16.793				11.645	12.67	13.239	12.403	15.202	10.252	15.762
	14.711	13.224	14.682	16.571	15.412				13.045	9.855	13.889	10.955	14.491	10.411	10.552
	11.349	15.47	12.563	17.561	20.364				13.024	11.805	11.43	9.324	15.562	16.211	15.538
	11.171	13.103	15.658	17.993	26.323				13.163	10.135	12.513	9.517	14.177	15.538	12.023
	14.221	13.391	13.548	19.401	15.505				13.961	11.701	11.225	12.27	11.137	13.011	11.041
	11.854	11.773	12.159	17.216	14.041				13.857	11.623	13.324	11.349	13.342	11.539	9.747
	11.159	13.265	16.16	16.382	15.403				14.968	11.164	13.235	10.61	13.866	15.485	10.131
	12.153	14.782	12.685	16.599	18.811				13.5	9.889	12.302	11.122	12.743	13.638	15.403
	12.059	14.846	12.068	15.942	13.483				13.26	11.946	11.201	11.472	13.163	10.022	13.548
	12.798	11.969	12.837	16.599	18.317				11.758	11.939	12.361	12.662		14.785	8.486
	11.118	14.054	15.56	17.383	14.254				11.854	12.153	12.336	13.937	12.218	11.728	15.074
	11.839	13.65	16.113	15.553	17.73				10.992	10.304	13.631	13.423	15.502	11.43	15.246
	10.076	12.153	15.654	15.932	20.184				14.332	10.736	11.939	11.46	11.773	14.807	12.159
	11.602	12.416	15.033	14.076	16.678				13.836	11.177	11.817	12.159		15.033	17.212
	12.547	16.724	16.381	16.192	18.27				11.608	11.663	12.837	13.44	16.371	12.359	10.661
	12.463	12.376	14.634	20.241	21.638				11.201	14.297	13.335	13.674	15.388	15.989	15.887
	13.832	13.446	16.461		16.434				13.169	12.359		12.908	14.361		16.867
	11.634	11.555	17.468		19.567				14.309	12.609		14.929	15.456	17.037	12.513
		14.947	18.881		17.238				12.181	12.626	9.312	12.95	10.745	14.131	12.878
		17.208			19.794				14.881
		10.655			17.194				12.508
		13.966			18.863
		14.041
		13.162
		14.064
		15.355
		13.966
		15.11
		12.924
