# Supplementary material for: Cyst-independent oocyte phagocytosis builds the female reproductive reserve in mice
Source: EMBO Rep. 2025 Dec 8;27(1):230–55. doi: 10.1038/s44319-025-00663-7 (PMC12796176; doi:10.1038/s44319-025-00663-7)
Supplement: Supplementary file 19 — Source data Fig. 6 [file 44319_2025_663_MOESM19_ESM.zip › fig6/6C/the ratio of oocyte with FL.xlsx]

## Sheet: Sheet1
FL ratio	control								3-MA
	ovary1	ovary2	ovary3	ovary4	ovary5	ovary6	ovary7		ovary1	ovary2	ovary3	ovary4
c-18.5	0.024	0.008	0.029	0.027	0.048	0.038	0.041		0	0	0	0
c-19.5	0.269	0.082	0.25	0.154	0.243	0.094	0.136		0	0.009	0	0
c-PD1	0.405	0.302	0.387	0.378	0.417	0.25	0.325		0.01	0.013	0.016	0.008
c-PD2	0.613	0.7	0.585	0.464	0.563	0.533	0.455		0.021	0.016	0.028	0.025
c-PD3	0.737	0.784	0.658	0.8	0.833	0.625	0.769		0.038	0.048	0.038	0.041
c-PD4	0.867	0.897	0.889	0.857	1	1	0.857		0.053	0.074	0.052	0.078
